# Supplementary material for: Comprehensive Characterization of the Attenuated Double Auxotroph Mycobacterium tuberculosisΔleuDΔpanCD as an Alternative to H37Rv
Source: Front Microbiol. 2019 Aug 20;10:1922. doi: 10.3389/fmicb.2019.01922 (PMC6710366; doi:10.3389/fmicb.2019.01922)
Supplement: TABLE S1 — Unique and overlapping variants between M. tuberculosis H37Rv and M. tuberculosisΔleuDΔpanCD. [file Table_1.XLSX]

## Sheet: Table S1
Table S1. Unique and overlapping variants between M. tuberculosis H37Rv and M. tuberculosis ΔleuDΔpanCD
M. tuberculosis H37Rv					M. tuberculosis ΔleuDΔpanCD
Unique variants			Overlapping variants			Unique variants
Position	Rv number	Variant	Position	Rv number	Variant	Position	Rv number	Variant
			14785	Rv0012	C233R	3345684	Rv2988c	I131T
			69989	Rv0064	G457D
			116000	Rv0101	synonymous
			131174	Intergenic	Intergenic
			390828	Rv0323c	S142G
			459399	Intergenic	Intergenic
			635633	Rv0543c	synonymous
			986204	Intergenic	Intergenic
			990001	Rv0890c	P866A
			1010204	Rv0907	1 bp insertion
			1025106	Rv0919	synonymous
			1037911	Rv0930	R305*
			1315191	Rv1180	*489Y
			1315884	Rv1181	synonymous
			1414021	Rv1266c	R607Q
			1711627	Rv1520	synonymous
			2006032	Rv1771	Q291R
			2057774	Rv1815	I83F
			2207591	Intergenic	Intergenic
			2251999	Intergenic	Intergenic
			2282787	Rv2037c	C312Y
			2525722	Rv2250A	1 bp deletion
			2718852	Intergenic	Intergenic
			2751804	Rv2450c	R126Q
			2809621	Rv2495c	T107A
			2873093	Rv2553c	3 bp insertion
			2931837	Rv2604c	D151E
			3580636	Intergenic	Intergenic
			3718357	Rv3331	P423L
			3862472	Intergenic	Intergenic
			3896340	Rv3479	L174R
			4095001	Rv3655c	1 bp deletion
			32
