# Supplementary material for: Comprehensive Characterization of the Attenuated Double Auxotroph Mycobacterium tuberculosisΔleuDΔpanCD as an Alternative to H37Rv
Source: Front Microbiol. 2019 Aug 20;10:1922. doi: 10.3389/fmicb.2019.01922 (PMC6710366; doi:10.3389/fmicb.2019.01922)
Supplement: TABLE S2 — All peptides identified in this study. [file Table_2.XLSX]

## Sheet: Peptides
Table S2. All peptides identified in this study.
Sequence	N-term cleavage window	C-term cleavage window	Amino acid before	First amino acid	Second amino acid	Second last amino acid	Last amino acid	Amino acid after	A Count	R Count	N Count	D Count	C Count	Q Count	E Count	G Count	H Count	I Count	L Count	K Count	M Count	F Count	P Count	S Count	T Count	W Count	Y Count	V Count	U Count	O Count	Length	Missed cleavages	Mass	Proteins	Leading razor protein	Start position	End position	Unique (Groups)	Unique (Proteins)	Charges	PEP	Score	Identification type H37Rv_control_rep1	Identification type H37Rv_control_rep2	Identification type H37Rv_control_rep3	Identification type H37Rv_control_rep4	Identification type H37Rv_pH4-5_rep1	Identification type H37Rv_pH4-5_rep14	Identification type H37Rv_pH4-5_rep2
AAAAAAIMASPAQR	VYPDRSARAAAAAAIM	IMASPAQRALYGPVYN	R	A	A	Q	R	A	8	1	0	0	0	1	0	0	0	1	0	0	1	0	1	1	0	0	0	0	0	0	14	0	1298.68	tr|O05318|O05318_MYCTU	tr|O05318|O05318_MYCTU	71	84	yes	yes	2	5.2794e-11	88.681			By matching		By matching	By matching	By MS/MS
AAAAAAPPPLDVMAALR	SVSLSEIKAAAAAAPP	LDVMAALREPGIGVIA	K	A	A	L	R	E	8	1	0	1	0	0	0	0	0	0	2	0	1	0	3	0	0	0	0	1	0	0	17	0	1604.87	sp|P9WFX7|TRPC_MYCTU	sp|P9WFX7|TRPC_MYCTU	32	48	yes	yes	2;3	2.1426e-17	113.22	By MS/MS	By MS/MS	By MS/MS	By MS/MS	By MS/MS	By MS/MS	By MS/MS
AAAAADPGPPTRPAHNAAGVSPEMVQVPAEAQR	KPDESCARAAAAADPG	QVPAEAQRIVVLSGDQ	R	A	A	Q	R	I	10	2	1	1	0	2	2	2	1	0	0	0	1	0	6	1	1	0	0	3	0	0	33	1	3233.6	tr|O53291|O53291_MYCTU	tr|O53291|O53291_MYCTU	59	91	yes	yes	3;4	1.4971e-13	84.067	By MS/MS	By MS/MS	By MS/MS	By MS/MS	By MS/MS	By MS/MS	By MS/MS
AAAAADVVILDLEDGVAEAQKPAAR	DRPERFAKAAAAADVV	EAQKPAARNALRDTPL	K	A	A	A	R	N	9	1	0	3	0	1	2	1	0	1	2	1	0	0	1	0	0	0	0	3	0	0	25	1	2463.3	sp|P9WPE1|CITEL_MYCTU	sp|P9WPE1|CITEL_MYCTU	24	48	yes	yes	3;4	1.4166e-114	171.58	By MS/MS	By MS/MS	By MS/MS	By MS/MS	By MS/MS	By MS/MS	By MS/MS
AAAAAFGDDPATVEVLIGQMVNLVR	HGYIARLKAAAAAFGD	GQMVNLVRDGQPVRMS	K	A	A	V	R	D	6	1	1	2	0	1	1	2	0	1	2	0	1	1	1	0	1	0	0	4	0	0	25	0	2527.31	sp|P9WFW5|SYR_MYCTU	sp|P9WFW5|SYR_MYCTU	344	368	yes	yes	2;3	1.3568e-54	157.97	By MS/MS	By MS/MS	By MS/MS	By MS/MS		By MS/MS	By MS/MS
AAAAAGIPFSLSTLATCAIEDLVIAVPQGR	EGEIAGARAAAAAGIP	VIAVPQGRKWFQLYMW	R	A	A	G	R	K	8	1	0	1	1	1	1	2	0	3	3	0	0	1	2	2	2	0	0	2	0	0	30	0	2982.58	sp|P9WND5|LLDD_MYCTU	sp|P9WND5|LLDD_MYCTU	126	155	yes	yes	2;3;4	2.6781e-19	98.565	By MS/MS	By MS/MS	By MS/MS	By MS/MS	By MS/MS	By MS/MS	By MS/MS
AAAAAPQAPPKPADTAAAGNGVVAALAAK	TSPLVAERAAAAAPQA	VVAALAAKTAVPPPAE	R	A	A	A	K	T	14	0	1	1	0	1	0	2	0	0	1	2	0	0	4	0	1	0	0	2	0	0	29	1	2540.37	sp|P9WIS5|KGD_MYCTU	sp|P9WIS5|KGD_MYCTU	64	92	yes	yes	3	1.5023e-26	106.11	By matching	By MS/MS	By MS/MS	By MS/MS	By MS/MS	By MS/MS	By MS/MS
AAAAAVAAGVGGLMLFGVPR	HTRDSLRRAAAAAVAA	LMLFGVPRDQDKDGVG	R	A	A	P	R	D	7	1	0	0	0	0	0	4	0	0	2	0	1	1	1	0	0	0	0	3	0	0	20	0	1797.99	sp|P9WMP5|HEM2_MYCTU	sp|P9WMP5|HEM2_MYCTU	67	86	yes	yes	3	2.5448e-06	61.127	By MS/MS				By MS/MS		By MS/MS
AAAAAYCVADESIEAFR	SNQHYSSRAAAAAYCV	DESIEAFRRFHAALFS	R	A	A	F	R	R	7	1	0	1	1	0	2	0	0	1	0	0	0	1	0	1	0	0	1	1	0	0	17	0	1813.83	tr|O33272|O33272_MYCTU	tr|O33272|O33272_MYCTU	134	150	yes	yes	2;3	2.0768e-44	161.94	By MS/MS	By MS/MS	By MS/MS	By MS/MS	By MS/MS	By MS/MS	By MS/MS
AAAAAYCVADESIEAFRR	SNQHYSSRAAAAAYCV	ESIEAFRRFHAALFSK	R	A	A	R	R	F	7	2	0	1	1	0	2	0	0	1	0	0	0	1	0	1	0	0	1	1	0	0	18	1	1969.93	tr|O33272|O33272_MYCTU	tr|O33272|O33272_MYCTU	134	151	yes	yes	2;3	3.4819e-45	120.59	By MS/MS	By MS/MS	By MS/MS	By MS/MS	By MS/MS	By MS/MS	By MS/MS
AAAADQLQTWAAR	LGAADTFRAAAADQLQ	QLQTWAARVGAAVVRG	R	A	A	A	R	V	6	1	0	1	0	2	0	0	0	0	1	0	0	0	0	0	1	1	0	0	0	0	13	0	1371.69	sp|P9WGD9|FTSY_MYCTU	sp|P9WGD9|FTSY_MYCTU	264	276	yes	yes	2	5.1893e-11	96.24					By MS/MS	By MS/MS	By MS/MS
AAAAEELDVDGIAVR	________________	DVDGIAVRLTSPDRMY	M	A	A	V	R	L	5	1	0	2	0	0	2	1	0	1	1	0	0	0	0	0	0	0	0	2	0	0	15	0	1498.76	tr|O69697|O69697_MYCTU	tr|O69697|O69697_MYCTU	2	16	yes	yes	2	0.00014257	60.49	By matching	By MS/MS	By MS/MS	By MS/MS	By MS/MS	By MS/MS	By MS/MS
AAAAELADWMQSPEGQASSLESIGR	AFLTSRKKAAAAELAD	SSLESIGRSLSRRNHG	K	A	A	G	R	S	6	1	0	1	0	2	3	2	0	1	2	0	1	0	1	4	0	1	0	0	0	0	25	0	2574.2	tr|I6X8D2|I6X8D2_MYCTU	tr|I6X8D2|I6X8D2_MYCTU	639	663	yes	yes	2;3	1.2795e-54	159.31	By MS/MS	By MS/MS	By MS/MS	By MS/MS	By MS/MS	By MS/MS	By MS/MS
AAAAGAMVTVGPQFEEFAR	TFTQFVVRAAAAGAMV	PQFEEFARLIGAHIGQ	R	A	A	A	R	L	6	1	0	0	0	1	2	2	0	0	0	0	1	2	1	0	1	0	0	2	0	0	19	0	1921.94	sp|P9WJE9|ECCE1_MYCTU	sp|P9WJE9|ECCE1_MYCTU	380	398	yes	yes	2	7.2288e-19	105.65	By MS/MS	By MS/MS	By MS/MS	By MS/MS		By MS/MS
AAAAGDDEAMVLDEDFLAALEYGMPPCTGTGMGIDR	ERFADQARAAAAGDDE	GTGMGIDRLLMSLTGL	R	A	A	D	R	L	7	1	0	5	1	0	3	5	0	1	3	0	3	1	2	0	2	0	1	1	0	0	36	0	3729.63	sp|P9WFU9|SYK1_MYCTU	sp|P9WFU9|SYK1_MYCTU	446	481	yes	yes	3	0.0048469	31.688			By MS/MS	By matching	By matching		By matching
AAAAGGQVIAEPADIPSVGR	DADATAAKAAAAGGQV	ADIPSVGRFAVLSDPQ	K	A	A	G	R	F	6	1	0	1	0	1	1	3	0	2	0	0	0	0	2	1	0	0	0	2	0	0	20	0	1848.97	sp|P9WIR3|CFP32_MYCTU	sp|P9WIR3|CFP32_MYCTU	221	240	yes	yes	2;3	7.3298e-71	201.48	By MS/MS	By MS/MS	By MS/MS	By MS/MS	By MS/MS	By MS/MS	By MS/MS
AAAAGRPWWEWAATHER	IEDKILAKAAAAGRPW	EWAATHERAFTAAYDA	K	A	A	E	R	A	6	2	0	0	0	0	2	1	1	0	0	0	0	0	1	0	1	3	0	0	0	0	17	1	1964.94	sp|P9WFW1|SYC_MYCTU	sp|P9WFW1|SYC_MYCTU	83	99	yes	yes	4	2.0669e-05	49.606	By MS/MS		By MS/MS	By MS/MS	By matching	By MS/MS
AAAAGVTAVVTVADDLESAR	TVRSLVERAAAAGVTA	ADDLESARWVTRAAEW	R	A	A	A	R	W	7	1	0	2	0	0	1	1	0	0	1	0	0	0	0	1	2	0	0	4	0	0	20	0	1885.97	sp|O08343|TATD_MYCTU	sp|O08343|TATD_MYCTU	26	45	yes	yes	3	0.028612	24.546	By MS/MS	By matching	By matching	By matching	By matching	By MS/MS
AAAAHVLPDAQLTAAEQR	VDLAALVRAAAAHVLP	QLTAAEQRAVPGDGAR	R	A	A	Q	R	A	7	1	0	1	0	2	1	0	1	0	2	0	0	0	1	0	1	0	0	1	0	0	18	0	1831.95	tr|I6X8D2|I6X8D2_MYCTU	tr|I6X8D2|I6X8D2_MYCTU	1112	1129	yes	yes	2;3	9.65e-26	132.59	By MS/MS	By MS/MS	By MS/MS	By MS/MS	By MS/MS	By MS/MS	By MS/MS
AAAAIEHGIELMLAER	AARRVRERAAAAIEHG	IELMLAERAADPNRSL	R	A	A	E	R	A	5	1	0	0	0	0	3	1	1	2	2	0	1	0	0	0	0	0	0	0	0	0	16	0	1693.88	tr|O53962|O53962_MYCTU	tr|O53962|O53962_MYCTU	255	270	yes	yes	3	2.6242e-17	116.35	By MS/MS	By MS/MS	By MS/MS	By MS/MS	By MS/MS	By MS/MS	By MS/MS
AAAALHGLGITPGDR	ELDQRADRAAAALHGL	LGITPGDRVLLQLPNG	R	A	A	D	R	V	4	1	0	1	0	0	0	3	1	1	2	0	0	0	1	0	1	0	0	0	0	0	15	0	1418.76	tr|P71716|P71716_MYCTU	tr|P71716|P71716_MYCTU	83	97	yes	yes	2;3	1.9159e-05	48.998	By matching	By matching	By matching	By matching	By matching	By matching	By MS/MS
AAAAPGTSSLSLDEIAESVIR	AAALRAIRAAAAPGTS	EIAESVIRESGATPSF	R	A	A	I	R	E	5	1	0	1	0	0	2	1	0	2	2	0	0	0	1	4	1	0	0	1	0	0	21	0	2057.06	sp|P9WK21|MAP11_MYCTU	sp|P9WK21|MAP11_MYCTU	40	60	yes	yes	2;3	1.718e-38	143.38	By MS/MS	By MS/MS	By MS/MS	By MS/MS	By matching	By MS/MS	By MS/MS
AAAASAVAACHSAGIAVK	QAMSDPPRAAAASAVA	HSAGIAVKMITGDHAG	R	A	A	V	K	M	9	0	0	0	1	0	0	1	1	1	0	1	0	0	0	2	0	0	0	2	0	0	18	0	1624.84	sp|P9WPS9|CTPF_MYCTU	sp|P9WPS9|CTPF_MYCTU	545	562	yes	yes	2;3	5.1103e-13	90.714	By matching		By matching	By matching	By matching
AAAATGVPVLIEVDLAGAR	GTLAQPVRAAAATGVP	EVDLAGARAIKKTMPE	R	A	A	A	R	A	6	1	0	1	0	0	1	2	0	1	2	0	0	0	1	0	1	0	0	3	0	0	19	0	1793	sp|P9WKE9|KGUA_MYCTU	sp|P9WKE9|KGUA_MYCTU	108	126	yes	yes	2;3	4.6736e-06	68.82	By matching		By matching	By MS/MS	By MS/MS	By MS/MS	By matching
AAADALEIQTAPPDR	PDRLAEIRAAADALEI	IQTAPPDRGL______	R	A	A	D	R	G	5	1	0	2	0	1	1	0	0	1	1	0	0	0	2	0	1	0	0	0	0	0	15	0	1537.77	tr|O53310|O53310_MYCTU	tr|O53310|O53310_MYCTU	197	211	yes	yes	2	0.00065464	65.179			By matching	By matching	By matching	By MS/MS
AAADEAGVPDYMAELSIFQVLLNHPR	LLPVDEAKAAADEAGV	QVLLNHPRLARTFNDL	K	A	A	P	R	L	5	1	1	2	0	1	2	1	1	1	3	0	1	1	2	1	0	0	1	2	0	0	26	0	2826.4	tr|O53905|O53905_MYCTU	tr|O53905|O53905_MYCTU	16	41	yes	yes	3	3.1332e-104	162.65	By MS/MS	By MS/MS	By MS/MS	By MS/MS	By MS/MS	By MS/MS	By matching
AAADEALAAIPDCSVEHVLVVR	RGKPSPLKAAADEALA	VEHVLVVRRTGIEMAW	K	A	A	V	R	R	6	1	0	2	1	0	2	0	1	1	2	0	0	0	1	1	0	0	0	4	0	0	22	0	2305.17	sp|P9WQD1|ACSA_MYCTU	sp|P9WQD1|ACSA_MYCTU	199	220	yes	yes	2;3	2.2287e-50	121.82	By MS/MS	By MS/MS	By matching	By MS/MS	By MS/MS		By MS/MS
AAADGASVPHGPHAIAHPAVPR	FNAIRRVRAAADGASV	IAHPAVPRGPIPAGWY	R	A	A	P	R	G	7	1	0	1	0	0	0	2	3	1	0	0	0	0	4	1	0	0	0	2	0	0	22	0	2098.08	tr|I6YG51|I6YG51_MYCTU	tr|I6YG51|I6YG51_MYCTU	103	124	yes	yes	3;4;5	1.1754e-14	96.505	By MS/MS	By MS/MS	By MS/MS	By MS/MS	By MS/MS	By MS/MS	By MS/MS
AAADIVVDGWTETIDLGR	GLPTKNPKAAADIVVD	TETIDLGRIQDDNGIE	K	A	A	G	R	I	3	1	0	3	0	0	1	2	0	2	1	0	0	0	0	0	2	1	0	2	0	0	18	0	1900.95	sp|P9WP29|DAGK_MYCTU	sp|P9WP29|DAGK_MYCTU	118	135	yes	yes	2	0.00014383	57.425	By MS/MS	By MS/MS	By MS/MS	By MS/MS	By MS/MS	By MS/MS	By matching
AAADLGSSEDLSELLWSFAPPPRPR	EATIANARAAADLGSS	FAPPPRPRPVDGSEIP	R	A	A	P	R	P	4	2	0	2	0	0	2	1	0	0	4	0	0	1	4	4	0	1	0	0	0	0	25	1	2681.34	tr|I6YGR2|I6YGR2_MYCTU	tr|I6YGR2|I6YGR2_MYCTU	439	463	yes	yes	3	7.3964e-24	82.885	By MS/MS	By MS/MS	By MS/MS	By MS/MS	By MS/MS	By MS/MS	By MS/MS
AAADSAELPLFR	GVSLAVAKAAADSAEL	SAELPLFRYVGGPNAH	K	A	A	F	R	Y	4	1	0	1	0	0	1	0	0	0	2	0	0	1	1	1	0	0	0	0	0	0	12	0	1259.65	sp|P9WNL1|ENO_MYCTU	sp|P9WNL1|ENO_MYCTU	120	131	yes	yes	2;3	1.3236e-19	200.56	By MS/MS		By MS/MS	By MS/MS	By MS/MS	By MS/MS	By MS/MS
AAADTPTLFTGVEWLEAAR	IALCQRFRAAADTPTL	VEWLEAARAAGIDAVE	R	A	A	A	R	A	5	1	0	1	0	0	2	1	0	0	2	0	0	1	1	0	3	1	0	1	0	0	19	0	2018.01	tr|O33282|O33282_MYCTU	tr|O33282|O33282_MYCTU	26	44	yes	yes	2;3	6.0373e-07	73.857	By matching	By MS/MS	By MS/MS	By MS/MS			By MS/MS
AAADVGAPAAVGGLLLGGAER	ACQALLSRAAADVGAP	LLLGGAERGAQLVDDP	R	A	A	E	R	G	7	1	0	1	0	0	1	5	0	0	3	0	0	0	1	0	0	0	0	2	0	0	21	0	1834.99	tr|L7N650|L7N650_MYCTU	tr|L7N650|L7N650_MYCTU	193	213	yes	yes	2;3	4.9577e-29	133.48	By MS/MS	By MS/MS	By MS/MS	By MS/MS	By MS/MS	By MS/MS	By MS/MS
AAAEAEGYPLHSFPGEPPFVR	PVYIAADRAAAEAEGY	PGEPPFVRGPYPTMYV	R	A	A	V	R	G	4	1	0	0	0	0	3	2	1	0	1	0	0	2	4	1	0	0	1	1	0	0	21	0	2241.09	sp|P9WJK5|MUTB_MYCTU	sp|P9WJK5|MUTB_MYCTU	68	88	yes	yes	3	1.8615e-14	98.132	By MS/MS	By matching	By MS/MS	By matching	By matching	By MS/MS
AAAEHPPDVVILDLGLPDMSGIDVLGGLR	STGAGALRAAAEHPPD	IDVLGGLRGWLTAPVI	R	A	A	L	R	G	3	1	0	4	0	0	1	4	1	2	5	0	1	0	3	1	0	0	0	3	0	0	29	0	2939.54	sp|P9WGN1|KDPE_MYCTU	sp|P9WGN1|KDPE_MYCTU	40	68	yes	yes	3	0.059178	10.058		By matching					By MS/MS
AAAELFYCEGINATGVELIANK	GARQRILKAAAELFYC	GVELIANKASVSKRTL	K	A	A	N	K	A	5	0	2	0	1	0	3	2	0	2	2	1	0	1	0	0	1	0	1	1	0	0	22	0	2353.16	tr|O53323|O53323_MYCTU	tr|O53323|O53323_MYCTU	25	46	yes	yes	2	0.00019352	45.79
AAAEPAEAPTLAGHALR	PEPEPEPKAAAEPAEA	TLAGHALRFDEFGNII	K	A	A	L	R	F	7	1	0	0	0	0	2	1	1	0	2	0	0	0	2	0	1	0	0	0	0	0	17	0	1644.86	tr|I6X8D2|I6X8D2_MYCTU	tr|I6X8D2|I6X8D2_MYCTU	560	576	yes	yes	2;3	1.5185e-34	148.18	By MS/MS	By MS/MS	By MS/MS	By MS/MS	By MS/MS	By MS/MS	By MS/MS
AAAEVLIDQATARPV	AGPWAHARAAAEVLID	DQATARPV________	R	A	A	P	V	-	5	1	0	1	0	1	1	0	0	1	1	0	0	0	1	0	1	0	0	2	0	0	15	1	1523.83	tr|O53323|O53323_MYCTU	tr|O53323|O53323_MYCTU	186	200	yes	yes	2;3	1.7748e-11	120.32	By MS/MS	By matching	By MS/MS	By MS/MS	By MS/MS	By MS/MS	By MS/MS
AAAFIHHLPVDQVFTLEAGR	RGPRALTRAAAFIHHL	VFTLEAGRTIWGFPKI	R	A	A	G	R	T	4	1	0	1	0	1	1	1	2	1	2	0	0	2	1	0	1	0	0	2	0	0	20	0	2191.15	tr|O53564|O53564_MYCTU	tr|O53564|O53564_MYCTU	97	116	yes	yes	2;4	7.6695e-05	53.252	By matching	By matching	By matching	By matching		By MS/MS	By matching
AAAFMHQGLPER	VRWLVARRAAAFMHQG	MHQGLPERRSARELWA	R	A	A	E	R	R	3	1	0	0	0	1	1	1	1	0	1	0	1	1	1	0	0	0	0	0	0	0	12	0	1326.65	tr|P96235|P96235_MYCTU	tr|P96235|P96235_MYCTU	195	206	yes	yes	3	2.3687e-05	54.023					By matching		By matching
AAAFNWTIPEDIELTGPMAAR	IRFQTRSRAAAFNWTI	LTGPMAARLWVQLDGC	R	A	A	A	R	L	5	1	1	1	0	0	2	1	0	2	1	0	1	1	2	0	2	1	0	0	0	0	21	0	2273.12	tr|O05316|O05316_MYCTU	tr|O05316|O05316_MYCTU	395	415	yes	yes	2	3.5657e-10	85.45	By MS/MS	By matching		By matching	By matching	By matching	By matching
AAAGALPVVPR	SGLKNLLRAAAGALPV	GALPVVPRTDQLPNRT	R	A	A	P	R	T	4	1	0	0	0	0	0	1	0	0	1	0	0	0	2	0	0	0	0	2	0	0	11	0	1020.61	tr|O53664|O53664_MYCTU	tr|O53664|O53664_MYCTU	13	23	yes	yes	2	3.331e-13	135.77	By MS/MS	By MS/MS	By MS/MS	By MS/MS	By MS/MS	By MS/MS	By MS/MS
AAAGALSPLAPLR	VAALLGPKAAAGALSP	LSPLAPLRGGYIGDIT	K	A	A	L	R	G	5	1	0	0	0	0	0	1	0	0	3	0	0	0	2	1	0	0	0	0	0	0	13	0	1206.71	sp|P9WI05|PPE32_MYCTU	sp|P9WI05|PPE32_MYCTU	284	296	yes	yes	2	2.3704e-05	65.719	By matching			By matching	By MS/MS	By MS/MS	By MS/MS
AAAGSALGMLSPTGR	ALMLEPRKAAAGSALG	GMLSPTGRCRAFDVAA	K	A	A	G	R	C	4	1	0	0	0	0	0	3	0	0	2	0	1	0	1	2	1	0	0	0	0	0	15	0	1358.7	sp|P9WQE9|PHAS_MYCTU	sp|P9WQE9|PHAS_MYCTU	232	246	yes	yes	3	0.060714	20.389	By MS/MS			By MS/MS	By matching
AAAIAVPDDITEQLVAIIEFK	IQEITGGRAAAIAVPD	LVAIIEFKRRGSTAEE	R	A	A	F	K	R	5	0	0	2	0	1	2	0	0	4	1	1	0	1	1	0	1	0	0	2	0	0	21	0	2226.21	sp|P9WQ43|FAA26_MYCTU	sp|P9WQ43|FAA26_MYCTU	491	511	yes	yes	2	0.12726	20.663	By matching	By matching	By matching	By matching		By matching	By MS/MS
AAAIDAETAAIVAYLR	LDPTLVAKAAAIDAET	AAIVAYLRSYQAVRTN	K	A	A	L	R	S	7	1	0	1	0	0	1	0	0	2	1	0	0	0	0	0	1	0	1	1	0	0	16	0	1617.87	sp|P9WFJ3|Y146_MYCTU	sp|P9WFJ3|Y146_MYCTU	66	81	yes	yes	2;3	6.9061e-25	102.5	By MS/MS	By MS/MS	By MS/MS	By MS/MS	By MS/MS	By MS/MS	By MS/MS
AAAIEDGAELATSR	TAAAVLLRAAAIEDGA	GAELATSRRGQTVRAV	R	A	A	S	R	R	5	1	0	1	0	0	2	1	0	1	1	0	0	0	0	1	1	0	0	0	0	0	14	0	1373.68	sp|P9WJP7|3MGH_MYCTU	sp|P9WJP7|3MGH_MYCTU	99	112	yes	yes	2	6.7504e-28	147.37	By MS/MS	By MS/MS	By MS/MS	By MS/MS	By MS/MS	By MS/MS	By MS/MS
AAAIEPQLALLPPADR	LTAVRADRAAAIEPQL	ALLPPADRRVLADAVD	R	A	A	D	R	R	5	1	0	1	0	1	1	0	0	1	3	0	0	0	3	0	0	0	0	0	0	0	16	0	1644.92	tr|P71885|P71885_MYCTU	tr|P71885|P71885_MYCTU	121	136	yes	yes	2	0.022726	44.616	By matching	By matching	By MS/MS	By MS/MS	By matching	By matching	By MS/MS
AAAIEPQLALLPPADRR	LTAVRADRAAAIEPQL	LLPPADRRVLADAVDV	R	A	A	R	R	V	5	2	0	1	0	1	1	0	0	1	3	0	0	0	3	0	0	0	0	0	0	0	17	1	1801.02	tr|P71885|P71885_MYCTU	tr|P71885|P71885_MYCTU	121	137	yes	yes	3	1.7535e-08	85.619	By matching	By matching	By matching	By matching	By matching	By matching	By matching
AAAIVEAESWFLK	VRRPPAARAAAIVEAE	EAESWFLKRGLPSVLT	R	A	A	L	K	R	4	0	0	0	0	0	2	0	0	1	1	1	0	1	0	1	0	1	0	1	0	0	13	0	1433.76	tr|O33248|O33248_MYCTU	tr|O33248|O33248_MYCTU	13	25	yes	yes	2	0.049904	46.73	By MS/MS
AAAIVSGVAQALATIEALSPS	EAIFEALKAAAIVSGV	TIEALSPS________	K	A	A	P	S	-	7	0	0	0	0	1	1	1	0	2	2	0	0	0	1	3	1	0	0	2	0	0	21	0	1939.06	sp|P9WQB5|AHPD_MYCTU	sp|P9WQB5|AHPD_MYCTU	157	177	yes	yes	2;3	3.8434e-14	123.84	By MS/MS	By matching	By matching	By MS/MS	By MS/MS	By MS/MS	By MS/MS
AAAKPVGADTGLTAIR	YNGIKMCRAAAKPVGA	DTGLTAIRDDLIAGVA	R	A	A	I	R	D	5	1	0	1	0	0	0	2	0	1	1	1	0	0	1	0	2	0	0	1	0	0	16	1	1510.85	tr|O86374|O86374_MYCTU	tr|O86374|O86374_MYCTU	119	134	yes	yes	3	0.12009	16.685	By MS/MS
AAAKPVGADTGLTAIRDDLIAGVAR	YNGIKMCRAAAKPVGA	DLIAGVARYDGTPGTI	R	A	A	A	R	Y	7	2	0	3	0	0	0	3	0	2	2	1	0	0	1	0	2	0	0	2	0	0	25	2	2421.33	tr|O86374|O86374_MYCTU	tr|O86374|O86374_MYCTU	119	143	yes	yes	4	0.011467	38.746	By matching	By MS/MS	By matching	By matching		By matching	By matching
AAALAFEQAYAMTLPPPVVAANR	QQTAIQARAAALAFEQ	PPVVAANRIQLLALIA	R	A	A	N	R	I	8	1	1	0	0	1	1	0	0	0	2	0	1	1	3	0	1	0	1	2	0	0	23	0	2371.24	sp|P9WHY3|PPE51_MYCTU	sp|P9WHY3|PPE51_MYCTU	92	114	yes	yes	3	0.056002	10.258			By MS/MS
AAALAQPVILEPIMAVEVTTPEDYMGDVIGDLNSR	AGSQVLKKAAALAQPV	VIGDLNSRRGQIQAME	K	A	A	S	R	R	5	1	1	3	0	1	3	2	0	3	3	0	2	0	3	1	2	0	1	4	0	0	35	0	3697.86	sp|P9WNM7|EFG_MYCTU	sp|P9WNM7|EFG_MYCTU	600	634	yes	yes	3;4	3.1258e-28	111.61	By MS/MS	By MS/MS	By MS/MS	By MS/MS	By MS/MS	By MS/MS	By MS/MS
AAALATVVDLIDVLAPVDQRPVPF	LVEGRDPRAAALATVV	VDQRPVPF________	R	A	A	P	F	-	5	1	0	3	0	1	0	0	0	1	3	0	0	1	3	0	1	0	0	5	0	0	24	1	2489.39	tr|P71830|P71830_MYCTU	tr|P71830|P71830_MYCTU	184	207	yes	yes	3	3.4454e-05	52.541	By MS/MS		By matching	By MS/MS		By MS/MS
AAALEALVDLHTFTPQDLQR	GELDESSRAAALEALV	FTPQDLQRIAHNAGAV	R	A	A	Q	R	I	4	1	0	2	0	2	1	0	1	0	4	0	0	1	1	0	2	0	0	1	0	0	20	0	2208.15	tr|I6YAZ1|I6YAZ1_MYCTU	tr|I6YAZ1|I6YAZ1_MYCTU	227	246	yes	yes	2	0.00012481	69.714	By matching	By MS/MS	By matching	By MS/MS	By matching		By matching
AAALELALEALYLAK	GAESEGERAAALELAL	LEALYLAKRVDKVCGE	R	A	A	A	K	R	6	0	0	0	0	0	2	0	0	0	5	1	0	0	0	0	0	0	1	0	0	0	15	0	1558.9	tr|P71552|P71552_MYCTU	tr|P71552|P71552_MYCTU	431	445	yes	yes	2;3	0.0013819	59.116	By MS/MS	By matching	By matching	By MS/MS	By MS/MS	By matching	By matching
AAALGIPVIALEAYAYAAR	LREWAEKRAAALGIPV	EAYAYAARVAEVENPK	R	A	A	A	R	V	8	1	0	0	0	0	1	1	0	2	2	0	0	0	1	0	0	0	2	1	0	0	19	0	1903.06	tr|P96378|P96378_MYCTU	tr|P96378|P96378_MYCTU	67	85	yes	yes	3	2.0838e-05	35.202		By matching	By MS/MS	By matching
AAALGLISLGVQAGDR	AEAANQIRAAALGLIS	LGVQAGDRVVIFSATR	R	A	A	D	R	V	4	1	0	1	0	1	0	3	0	1	3	0	0	0	0	1	0	0	0	1	0	0	16	0	1510.85	sp|O53521|FAC15_MYCTU	sp|O53521|FAC15_MYCTU	57	72	yes	yes	2;3	1.0777e-07	56.514	By MS/MS		By MS/MS		By MS/MS	By MS/MS	By MS/MS
AAALGPGQAVLVDSGAGTWLLWDGK	PLEDTGARAAALGPGQ	TWLLWDGKRSPIDLAD	R	A	A	G	K	R	5	0	0	2	0	1	0	5	0	0	4	1	0	0	1	1	1	2	0	2	0	0	25	0	2452.28	sp|P9WNR3|ECCB3_MYCTU	sp|P9WNR3|ECCB3_MYCTU	211	235	yes	yes	2	1.9485e-08	65.943		By MS/MS	By MS/MS	By matching			By MS/MS
AAALGPGQAVLVDSGAGTWLLWDGKR	PLEDTGARAAALGPGQ	WLLWDGKRSPIDLADH	R	A	A	K	R	S	5	1	0	2	0	1	0	5	0	0	4	1	0	0	1	1	1	2	0	2	0	0	26	1	2608.38	sp|P9WNR3|ECCB3_MYCTU	sp|P9WNR3|ECCB3_MYCTU	211	236	yes	yes	3	2.4301e-27	114.74	By MS/MS	By MS/MS	By MS/MS	By MS/MS	By MS/MS	By MS/MS	By matching
AAALLAGLESPIVHGMWLSAAAQHAVTATDGQARPPAR	HNPIHTDRAAALLAGL	GQARPPARLVGWTARF	R	A	A	A	R	L	11	2	0	1	0	2	1	3	2	1	4	0	1	0	3	2	2	1	0	2	0	0	38	1	3804.98	tr|P95029|P95029_MYCTU	tr|P95029|P95029_MYCTU	1238	1275	yes	yes	4;5	3.6479e-176	254.75	By MS/MS	By matching	By MS/MS	By MS/MS	By MS/MS	By MS/MS
AAALLDGSPAQVR	VAGLDDSRAAALLDGS	DGSPAQVRVGFRLGEP	R	A	A	V	R	V	4	1	0	1	0	1	0	1	0	0	2	0	0	0	1	1	0	0	0	1	0	0	13	0	1267.69	sp|P9WJL5|MURD_MYCTU	sp|P9WJL5|MURD_MYCTU	234	246	yes	yes	2	9.0766e-28	163.16	By MS/MS	By MS/MS	By MS/MS	By MS/MS	By MS/MS	By MS/MS	By MS/MS
AAALNIVPTSTGAAK	HKDLRRARAAALNIVP	PTSTGAAKAIGLVMPQ	R	A	A	A	K	A	5	0	1	0	0	0	0	1	0	1	1	1	0	0	1	1	2	0	0	1	0	0	15	0	1383.77	sp|P9WN83|G3P_MYCTU	sp|P9WN83|G3P_MYCTU	206	220	yes	yes	2;3	1.2008e-23	155.97	By MS/MS	By MS/MS	By MS/MS	By MS/MS	By MS/MS	By MS/MS	By MS/MS
AAALPGVVDIVAASR	MAWTDALRAAALPGVV	VDIVAASRTVLVKLDA	R	A	A	S	R	T	5	1	0	1	0	0	0	1	0	1	1	0	0	0	1	1	0	0	0	3	0	0	15	0	1408.8	tr|P95221|P95221_MYCTU	tr|P95221|P95221_MYCTU	36	50	yes	yes	2	0.032387	30.563		By matching		By matching	By MS/MS	By matching	By matching
AAALSNNLALPILADEHYVLAGGSAGAR	VVVGPTGRAAALSNNL	AGGSAGARDERGWETD	R	A	A	A	R	D	8	1	2	1	0	0	1	3	1	1	5	0	0	0	1	2	0	0	1	1	0	0	28	0	2734.44	sp|P9WJN3|MSHB_MYCTU	sp|P9WJN3|MSHB_MYCTU	256	283	yes	yes	3	2.2908e-08	59.873	By MS/MS	By MS/MS		By MS/MS	By MS/MS	By MS/MS	By MS/MS
AAALTHWVDTGGYAK	THPFSVLRAAALTHWV	VDTGGYAKVIAGEYPR	R	A	A	A	K	V	4	0	0	1	0	0	0	2	1	0	1	1	0	0	0	0	2	1	1	1	0	0	15	0	1559.77	tr|O53978|O53978_MYCTU	tr|O53978|O53978_MYCTU	257	271	yes	yes	3	1.3426e-11	78.932	By matching	By MS/MS	By MS/MS			By MS/MS	By MS/MS
AAALVELLSPFEADEGKAPAGR	VWDEAAERAAALVELL	EGKAPAGRTPGLPGMG	R	A	A	G	R	T	6	1	0	1	0	0	3	2	0	0	3	1	0	1	2	1	0	0	0	1	0	0	22	1	2211.15	tr|O06307|O06307_MYCTU	tr|O06307|O06307_MYCTU	64	85	yes	yes	3	0.015709	36.744
AAAMMVPEHAGGFK	APAAAVDRAAAMMVPE	PEHAGGFKEQYAKSSA	R	A	A	F	K	E	4	0	0	0	0	0	1	2	1	0	0	1	2	1	1	0	0	0	0	1	0	0	14	0	1415.67	tr|O53651|O53651_MYCTU	tr|O53651|O53651_MYCTU	136	149	yes	yes	2;3	0.0024373	29.491	By matching	By matching	By matching	By matching	By matching	By matching	By matching
AAAMPTEESEAKPAEEGDVVGASEPDAK	AAQAKAKKAAAMPTEE	GASEPDAKAPEEPPAE	K	A	A	A	K	A	7	0	0	2	0	0	6	2	0	0	0	2	1	0	3	2	1	0	0	2	0	0	28	1	2785.26	sp|P9WHD3|RL17_MYCTU	sp|P9WHD3|RL17_MYCTU	141	168	yes	yes	3	2.9323e-60	162.26	By MS/MS	By MS/MS	By MS/MS	By MS/MS	By MS/MS	By MS/MS	By MS/MS
AAAMTASAEYLR	DLLHQPQRAAAMTASA	TASAEYLRLLRRHNVA	R	A	A	L	R	L	5	1	0	0	0	0	1	0	0	0	1	0	1	0	0	1	1	0	1	0	0	0	12	0	1253.61	sp|P9WKE7|KHSE_MYCTU	sp|P9WKE7|KHSE_MYCTU	244	255	yes	yes	2	6.4877e-05	68.893	By matching	By matching	By matching	By matching	By matching	By matching	By matching
AAANLGINLSR	GEDEDLERAAANLGIN	NLGINLSRNESASVED	R	A	A	S	R	N	3	1	2	0	0	0	0	1	0	1	2	0	0	0	0	1	0	0	0	0	0	0	11	0	1098.61	sp|P9WGY9|RPOB_MYCTU	sp|P9WGY9|RPOB_MYCTU	1158	1168	yes	yes	2	1.5022e-14	178.94	By MS/MS	By MS/MS	By MS/MS	By MS/MS	By MS/MS	By MS/MS	By MS/MS
AAANLIVAPDRPIAEALLDQR	ADDWDPQRAAANLIVA	AEALLDQRVLAGIGNV	R	A	A	Q	R	V	6	2	1	2	0	1	1	0	0	2	3	0	0	0	2	0	0	0	0	1	0	0	21	1	2216.23	sp|P9WNC1|END8B_MYCTU	sp|P9WNC1|END8B_MYCTU	137	157	yes	yes	3	0.00024426	49.036	By MS/MS	By matching		By matching		By MS/MS	By MS/MS
AAAPGASYFVLVFDR	GYLQSIVRAAAPGASY	YFVLVFDRAAIPEGPI	R	A	A	D	R	A	4	1	0	1	0	0	0	1	0	0	1	0	0	2	1	1	0	0	1	2	0	0	15	0	1582.81	sp|P9WKL5|Y560_MYCTU	sp|P9WKL5|Y560_MYCTU	156	170	yes	yes	2	0.001361	48.659	By matching	By matching	By matching	By matching	By matching	By MS/MS
AAAPGASYYVLVFAK	RYLSSVHRAAAPGASY	YYVLVFAKGAFPAELE	R	A	A	A	K	G	5	0	0	0	0	0	0	1	0	0	1	1	0	1	1	1	0	0	2	2	0	0	15	0	1526.81	tr|O69667|O69667_MYCTU	tr|O69667|O69667_MYCTU	140	154	yes	yes	2	8.381e-08	78.908	By MS/MS		By MS/MS			By MS/MS	By matching
AAAPSVAAALDR	SAATIGLRAAAPSVAA	SVAAALDRGATSVTDA	R	A	A	D	R	G	6	1	0	1	0	0	0	0	0	0	1	0	0	0	1	1	0	0	0	1	0	0	12	0	1111.6	sp|P9WMP1|PPOX_MYCTU	sp|P9WMP1|PPOX_MYCTU	182	193	yes	yes	2	0.0014702	51.064				By MS/MS	By matching	By MS/MS	By MS/MS
AAAPVTPVEAPAEAPQAPAPAAPAAPVK	RAPKAAPKAAAPVTPV	AAPAAPVKGLGMAAGA	K	A	A	V	K	G	12	0	0	0	0	1	2	0	0	0	0	1	0	0	8	0	1	0	0	3	0	0	28	0	2559.37	tr|O33268|O33268_MYCTU	tr|O33268|O33268_MYCTU	750	777	yes	yes	3	1.2122e-05	33.548		By MS/MS	By MS/MS	By MS/MS
AAAQFDEVVVAILVNPAK	GHVDIFERAAAQFDEV	AILVNPAKTGMFDLDE	R	A	A	A	K	T	5	0	1	1	0	1	1	0	0	1	1	1	0	1	1	0	0	0	0	4	0	0	18	0	1854.03	sp|P9WPA5|COAD_MYCTU	sp|P9WPA5|COAD_MYCTU	24	41	yes	yes	3	2.9915e-05	38.227	By MS/MS			By MS/MS	By matching		By MS/MS
AAASCVVDYGVDR	DTGGRILRAAASCVVD	VVDYGVDRVTLAEIAR	R	A	A	D	R	V	3	1	0	2	1	0	0	1	0	0	0	0	0	0	0	1	0	0	1	3	0	0	13	0	1381.63	sp|P9WMC5|Y2250_MYCTU	sp|P9WMC5|Y2250_MYCTU	18	30	yes	yes	2	4.4694e-05	67.153				By MS/MS		By MS/MS	By MS/MS
AAASEAALLAAR	PRDVSAAKAAASEAAL	EAALLAARWALQTHGA	K	A	A	A	R	W	7	1	0	0	0	0	1	0	0	0	2	0	0	0	0	1	0	0	0	0	0	0	12	0	1113.61	tr|P96845|P96845_MYCTU	tr|P96845|P96845_MYCTU	263	274	yes	yes	2	0.0001557	61.48		By MS/MS	By MS/MS	By matching	By matching		By MS/MS
AAATAENHMDAQPAGDATPTPATAK	RGRRRGRRAAATAENH	TPTPATAKRSRSRSPR	R	A	A	A	K	R	9	0	1	2	0	1	1	1	1	0	0	1	1	0	3	0	4	0	0	0	0	0	25	0	2407.11	sp|P9WIX7|MUTT4_MYCTU	sp|P9WIX7|MUTT4_MYCTU	21	45	yes	yes	3	3.2205e-24	112.41	By MS/MS	By MS/MS	By MS/MS	By MS/MS	By MS/MS	By MS/MS	By MS/MS
AAATGGLTPEQIIAVDGAHLWHPYSSIGR	________________	HPYSSIGREAVSPVVA	M	A	A	G	R	E	5	1	0	1	0	1	1	4	2	3	2	0	0	0	2	2	2	1	1	1	0	0	29	0	2987.53	sp|P9WQ81|BIOA_MYCTU	sp|P9WQ81|BIOA_MYCTU	2	30	yes	yes	4	0.082692	21.317		By matching		By matching			By MS/MS
AAAVALSAALTAAAHAATAGAQAALDAAR	RYLDPAQRAAAVALSA	QAALDAARAVLDAAPG	R	A	A	A	R	A	17	1	0	1	0	1	0	1	1	0	3	0	0	0	0	1	2	0	0	1	0	0	29	0	2546.36	sp|P9WIL5|PANC_MYCTU	sp|P9WIL5|PANC_MYCTU	208	236	yes	yes	3;4	2.3432e-91	202.98	By MS/MS	By MS/MS	By MS/MS	By MS/MS	By MS/MS	By MS/MS	By MS/MS
AAAVEAIVNLLGTSHLAAEAVMSMSFDQLTQDAR	AIVEAANKAAAVEAIV	DQLTQDARTKIIAELD	K	A	A	A	R	T	8	1	1	2	0	2	2	1	1	1	4	0	2	1	0	3	2	0	0	3	0	0	34	0	3529.75	tr|I6XW38|I6XW38_MYCTU	tr|I6XW38|I6XW38_MYCTU	52	85	yes	yes	3;4	8.6374e-20	93.295	By matching			By matching	By MS/MS	By MS/MS	By MS/MS
AAAVQADDPHGTNLWAGSAHR	HQMTKPIRAAAVQADD	LWAGSAHRKTRPGPAA	R	A	A	H	R	K	6	1	1	2	0	1	0	2	2	0	1	0	0	0	1	1	1	1	0	1	0	0	21	0	2144.01	tr|I6X5C5|I6X5C5_MYCTU	tr|I6X5C5|I6X5C5_MYCTU	303	323	yes	yes	3;4	1.3368e-09	78.708	By MS/MS	By MS/MS	By MS/MS	By MS/MS	By MS/MS	By MS/MS	By MS/MS
AAAVSSGVGVTLPVFVAR	SQALTHRRAAAVSSGV	TLPVFVARAGGGIVED	R	A	A	A	R	A	4	1	0	0	0	0	0	2	0	0	1	0	0	1	1	2	1	0	0	5	0	0	18	0	1699.96	sp|P9WQ79|GABT_MYCTU	sp|P9WQ79|GABT_MYCTU	27	44	yes	yes	2	2.5306e-08	109.96		By MS/MS		By MS/MS	By MS/MS	By MS/MS	By MS/MS
AAAYTIPSYEDQYYSPDFGAATGAAVPLDDYGYSDYR	VQPTEEARAAAYTIPS	DYGYSDYR________	R	A	A	Y	R	-	7	1	0	5	0	1	1	3	0	1	1	0	0	1	3	3	2	0	7	1	0	0	37	0	4042.77	sp|P9WGY7|RPOC_MYCTU	sp|P9WGY7|RPOC_MYCTU	1280	1316	yes	yes	3;4	1.8129e-06	53.728	By MS/MS	By MS/MS	By MS/MS	By MS/MS	By MS/MS	By MS/MS	By MS/MS
AACAESGVALAEEVS	WTRDKRLKAACAESGV	VALAEEVS________	K	A	A	V	S	-	5	0	0	0	1	0	3	1	0	0	1	0	0	0	0	2	0	0	0	2	0	0	15	0	1462.66	sp|P9WF73|VPC32_MYCTU	sp|P9WF73|VPC32_MYCTU	110	124	yes	yes	2	0.048149	33.875		By matching	By MS/MS	By matching			By matching
AADAGAELLILPSGGSAPTGDHPTPHPSTSR	HRLLAYLRAADAGAEL	TPHPSTSR________	R	A	A	S	R	-	5	1	0	2	0	0	1	4	2	1	3	0	0	0	5	4	3	0	0	0	0	0	31	0	2979.47	tr|P95202|P95202_MYCTU	tr|P95202|P95202_MYCTU	209	239	yes	yes	3;4	3.1406e-48	145.67		By MS/MS	By MS/MS	By MS/MS	By MS/MS	By MS/MS	By MS/MS
AADAILVPPGDGPWR	TARVRGSRAADAILVP	PPGDGPWRLGLGSAGT	R	A	A	W	R	L	3	1	0	2	0	0	0	2	0	1	1	0	0	0	3	0	0	1	0	1	0	0	15	0	1533.79	tr|I6XD69|I6XD69_MYCTU	tr|I6XD69|I6XD69_MYCTU	1345	1359	yes	yes	2	2.8487e-11	90.653	By MS/MS	By MS/MS	By MS/MS	By MS/MS	By MS/MS	By MS/MS	By MS/MS
AADAITVSAADRPAHWR	AGRAMAARAADAITVS	ADRPAHWRATDVAPTD	R	A	A	W	R	A	6	2	0	2	0	0	0	0	1	1	0	0	0	0	1	1	1	1	0	1	0	0	17	1	1806.91	sp|P9WJL5|MURD_MYCTU	sp|P9WJL5|MURD_MYCTU	946	962	yes	yes	2;3;4	5.3643e-62	177.88	By MS/MS	By MS/MS	By MS/MS	By MS/MS	By MS/MS	By MS/MS	By MS/MS
AADALPIEQIAK	DDPIEMEKAADALPIE	LPIEQIAKRWIVASDP	K	A	A	A	K	R	4	0	0	1	0	1	1	0	0	2	1	1	0	0	1	0	0	0	0	0	0	0	12	0	1238.69	sp|P9WNE1|FGD_MYCTU	sp|P9WNE1|FGD_MYCTU	271	282	yes	yes	2	1.0861e-09	91.095	By MS/MS	By MS/MS	By MS/MS	By MS/MS	By MS/MS	By MS/MS	By MS/MS
AADAVSEALLASATPVSGK	ALGVGIGKAADAVSEA	SATPVSGKTGIAQVAT	K	A	A	G	K	T	6	0	0	1	0	0	1	1	0	0	2	1	0	0	1	3	1	0	0	2	0	0	19	0	1756.92	sp|P9WPE9|CH601_MYCTU	sp|P9WPE9|CH601_MYCTU	122	140	yes	yes	2;3	2.9769e-93	236.92	By MS/MS	By MS/MS	By MS/MS	By MS/MS	By MS/MS	By MS/MS	By MS/MS
AADCALFVIAANEGVDEPTK	GELRAGLRAADCALFV	EGVDEPTKSLWQECSQ	R	A	A	T	K	S	5	0	1	2	1	0	2	1	0	1	1	1	0	1	1	0	1	0	0	2	0	0	20	0	2090	sp|P9WNM9|EFGL_MYCTU	sp|P9WNM9|EFGL_MYCTU	111	130	yes	yes	2;3	2.2456e-27	129.38	By MS/MS	By MS/MS	By MS/MS	By MS/MS	By MS/MS	By MS/MS	By MS/MS
AADDAVYTALDANADR	AAGLATLRAADDAVYT	ALDANADRLAGLLSEA	R	A	A	D	R	L	6	1	1	4	0	0	0	0	0	0	1	0	0	0	0	0	1	0	1	1	0	0	16	0	1650.75	sp|P9WMT5|GRPE_MYCTU	sp|P9WMT5|GRPE_MYCTU	708	723	yes	yes	2	4.7013e-24	125.28	By MS/MS				By MS/MS	By MS/MS	By MS/MS
AADILKDESYKVTGTAPIYEILHDAK	LPQHEDARAADILKDE	YEILHDAKERAHNAGA	R	A	A	A	K	E	4	0	0	3	0	0	2	1	1	3	2	3	0	0	1	1	2	0	2	1	0	0	26	2	2860.49	sp|P9WFC9|Y1636_MYCTU	sp|P9WFC9|Y1636_MYCTU	49	74	yes	yes	4	1.8982e-05	42.416	By MS/MS	By MS/MS	By MS/MS	By MS/MS	By MS/MS	By MS/MS	By MS/MS
AADIVETWAHVLDQLER	DSRDPDPRAADIVETW	HVLDQLERDPMDCAEL	R	A	A	E	R	D	3	1	0	2	0	1	2	0	1	1	2	0	0	0	0	0	1	1	0	2	0	0	17	0	1965	sp|P9WNU9|DOP_MYCTU	sp|P9WNU9|DOP_MYCTU	338	354	yes	yes	3	0.10317	12.275
AADIVETWAHVLDQLERDPMDCAELLDWPAK	DSRDPDPRAADIVETW	ELLDWPAKLRLLDGFR	R	A	A	A	K	L	5	1	0	5	1	1	3	0	1	1	4	1	1	0	2	0	1	2	0	2	0	0	31	1	3606.71	sp|P9WNU9|DOP_MYCTU	sp|P9WNU9|DOP_MYCTU	338	368	yes	yes	3;4	1.8889e-37	136	By MS/MS			By MS/MS	By MS/MS	By MS/MS
AADLDVLGADIEAYR	TIAAIAARAADLDVLG	GADIEAYRDKLQNVAD	R	A	A	Y	R	D	4	1	0	3	0	0	1	1	0	1	2	0	0	0	0	0	0	0	1	1	0	0	15	0	1590.79	sp|P9WNZ5|DESA2_MYCTU	sp|P9WNZ5|DESA2_MYCTU	219	233	yes	yes	2;3	1.0517e-32	150.09	By MS/MS	By MS/MS	By MS/MS	By MS/MS	By MS/MS		By matching
AADLDVLGADIEAYRDK	TIAAIAARAADLDVLG	DIEAYRDKLQNVADAG	R	A	A	D	K	L	4	1	0	4	0	0	1	1	0	1	2	1	0	0	0	0	0	0	1	1	0	0	17	1	1833.91	sp|P9WNZ5|DESA2_MYCTU	sp|P9WNZ5|DESA2_MYCTU	219	235	yes	yes	2;3	4.488e-44	130.56	By MS/MS	By MS/MS	By MS/MS	By MS/MS	By MS/MS	By matching	By matching
AADLFCHAVGSTR	GDHSYLDRAADLFCHA	CHAVGSTRPLTVVAGA	R	A	A	T	R	P	3	1	0	1	1	0	0	1	1	0	1	0	0	1	0	1	1	0	0	1	0	0	13	0	1403.66	tr|O05296|O05296_MYCTU	tr|O05296|O05296_MYCTU	220	232	yes	yes	3	0.026836	30.484		By matching				By matching	By matching
AADLFCHAVGSTRPLTVVAGAASR	GDHSYLDRAADLFCHA	VVAGAASRWAWVTDAD	R	A	A	S	R	W	6	2	0	1	1	0	0	2	1	0	2	0	0	1	1	2	2	0	0	3	0	0	24	1	2426.25	tr|O05296|O05296_MYCTU	tr|O05296|O05296_MYCTU	220	243	yes	yes	3;4	0.015307	36.576			By matching	By matching	By matching		By matching
AADLLAGPWR	ERAAVFLRAADLLAGP	DLLAGPWREKIAAATM	R	A	A	W	R	E	3	1	0	1	0	0	0	1	0	0	2	0	0	0	1	0	0	1	0	0	0	0	10	0	1068.57	tr|O50443|O50443_MYCTU	tr|O50443|O50443_MYCTU	110	119	yes	yes	2	1.1094e-07	114.28			By MS/MS			By MS/MS	By MS/MS
AADMAVLSLLGPR	FWSMVTPRAADMAVLS	VLSLLGPRLAEERVLD	R	A	A	P	R	L	3	1	0	1	0	0	0	1	0	0	3	0	1	0	1	1	0	0	0	1	0	0	13	0	1312.72	tr|I6X9V3|I6X9V3_MYCTU	tr|I6X9V3|I6X9V3_MYCTU	125	137	yes	yes	3	0.00061701	53.034	By MS/MS	By MS/MS	By matching	By MS/MS	By MS/MS	By MS/MS	By MS/MS
AADMWGPSSDPAWER	MGDAGGYKAADMWGPS	SSDPAWERNDPTQQIP	K	A	A	E	R	N	3	1	0	2	0	0	1	1	0	0	0	0	1	0	2	2	0	2	0	0	0	0	15	0	1674.71	sp|P9WQP1|A85B_MYCTU	sp|P9WQP1|A85B_MYCTU	216	230	yes	yes	2	6.3497e-38	164.9	By MS/MS	By MS/MS	By MS/MS	By MS/MS	By MS/MS	By MS/MS	By MS/MS
AADPGMQVEILPAPTR	SALQTLARAADPGMQV	EILPAPTRLFPPSLAV	R	A	A	T	R	L	3	1	0	1	0	1	1	1	0	1	1	0	1	0	3	0	1	0	0	1	0	0	16	0	1664.86	tr|O53979|O53979_MYCTU	tr|O53979|O53979_MYCTU	236	251	yes	yes	2	4.9224e-17	143.76	By MS/MS	By MS/MS	By MS/MS	By MS/MS	By MS/MS	By MS/MS	By MS/MS
AADPPAMAAAMAAAVTAGYLAR	LLASAVTRAADPPAMA	VTAGYLARCAGRIPKR	R	A	A	A	R	C	11	1	0	1	0	0	0	1	0	0	1	0	2	0	2	0	1	0	1	1	0	0	22	0	2060.02	sp|P9WG73|THIG_MYCTU	sp|P9WG73|THIG_MYCTU	213	234	yes	yes	3	3.9003e-10	80.752	By MS/MS	By MS/MS	By MS/MS		By MS/MS	By MS/MS	By MS/MS
AADPVFMLTGPIPATR	RIHHISARAADPVFML	TGPIPATRYALDKTGL	R	A	A	T	R	Y	3	1	0	1	0	0	0	1	0	1	1	0	1	1	3	0	2	0	0	1	0	0	16	0	1655.87	tr|I6XHJ3|I6XHJ3_MYCTU	tr|I6XHJ3|I6XHJ3_MYCTU	276	291	yes	yes	2;3	2.1837e-11	112.43	By MS/MS	By matching	By matching	By MS/MS	By MS/MS	By MS/MS	By MS/MS
AADQVELVDITPEALR	KIPDEIVRAADQVELV	DITPEALRRRLAHGNV	R	A	A	L	R	R	3	1	0	2	0	1	2	0	0	1	2	0	0	0	1	0	1	0	0	2	0	0	16	0	1738.91	sp|P9WGL3|KDPD_MYCTU	sp|P9WGL3|KDPD_MYCTU	177	192	yes	yes	2	0.0076749	45.79
AADRLELAEGLR	RRHRAVLRAADRLELA	LELAEGLRALAAGREH	R	A	A	L	R	A	3	2	0	1	0	0	2	1	0	0	3	0	0	0	0	0	0	0	0	0	0	0	12	1	1312.71	tr|P71719|P71719_MYCTU	tr|P71719|P71719_MYCTU	64	75	yes	yes	3	0.0016329	52.484
AADSAESDAGELGEDACPEQALVER	DQTGPQVKAADSAESD	PEQALVERRPSRLRRG	K	A	A	E	R	R	6	1	0	3	1	1	5	2	0	0	2	0	0	0	1	2	0	0	0	1	0	0	25	0	2589.11	tr|O07419|O07419_MYCTU	tr|O07419|O07419_MYCTU	22	46	yes	yes	2;3	1.7613e-17	70.98	By MS/MS	By MS/MS	By MS/MS	By MS/MS	By MS/MS	By MS/MS	By MS/MS
AADSGGAAIVSPTTPAAPEPPTAVPPSPQAPHPGMAPGAR	KATAAPAKAADSGGAA	PGMAPGARPGPVPKPG	K	A	A	A	R	P	10	1	0	1	0	1	1	4	1	1	0	0	1	0	11	3	3	0	0	2	0	0	40	0	3695.84	sp|P9WKK1|IF2_MYCTU	sp|P9WKK1|IF2_MYCTU	99	138	yes	yes	3;4	6.2232e-23	103.41	By MS/MS	By MS/MS	By MS/MS	By MS/MS	By MS/MS	By MS/MS	By MS/MS
AADSGIAIVELLR	RLTECVARAADSGIAI	IAIVELLRADLDRMTA	R	A	A	L	R	A	3	1	0	1	0	0	1	1	0	2	2	0	0	0	0	1	0	0	0	1	0	0	13	0	1326.75	sp|P9WFY5|Y3579_MYCTU	sp|P9WFY5|Y3579_MYCTU	108	120	yes	yes	2	2.783e-08	87.363	By matching	By MS/MS	By MS/MS	By matching	By MS/MS	By matching	By MS/MS
AADSLAEYVLELAR	VAVGSELKAADSLAEY	EYVLELARKLIKPEER	K	A	A	A	R	K	4	1	0	1	0	0	2	0	0	0	3	0	0	0	0	1	0	0	1	1	0	0	14	0	1519.79	tr|P72040|P72040_MYCTU	tr|P72040|P72040_MYCTU	142	155	yes	yes	3	2.0992e-08	86.756	By MS/MS	By MS/MS		By MS/MS	By MS/MS	By MS/MS	By MS/MS
AADTDVFSAVR	GLAAEHERAADTDVFS	TDVFSAVRADDSPTGE	R	A	A	V	R	A	3	1	0	2	0	0	0	0	0	0	0	0	0	1	0	1	1	0	0	2	0	0	11	0	1150.56	tr|P95017|P95017_MYCTU	tr|P95017|P95017_MYCTU	157	167	yes	yes	2	3.4051e-14	170.69	By MS/MS	By MS/MS	By MS/MS	By MS/MS	By MS/MS	By MS/MS	By MS/MS
AADTTEDLDMAVDMLEMLPTPWGLVR	FAAASLLKAADTTEDL	PTPWGLVRSGVAPDHP	K	A	A	V	R	S	3	1	0	4	0	0	2	1	0	0	4	0	3	0	2	0	3	1	0	2	0	0	26	0	2889.36	sp|P9WIQ3|FPRA_MYCTU	sp|P9WIQ3|FPRA_MYCTU	25	50	yes	yes	3	0.022765	16.652
AADVFAAFGENIELLK	VAAGDGVKAADVFAAF	GENIELLKRLVRAAID	K	A	A	L	K	R	4	0	1	1	0	0	2	1	0	1	2	1	0	2	0	0	0	0	0	1	0	0	16	0	1706.89	sp|O06401|MTAP_MYCTU	sp|O06401|MTAP_MYCTU	217	232	yes	yes	2	0.014023	48.704	By matching		By MS/MS	By MS/MS	By matching	By matching
AADVLEEMDPDDAADLLAVLNPTEAELLLTR	LSQLGTERAADVLEEM	EAELLLTRMDPGDSGQ	R	A	A	T	R	M	6	1	1	5	0	0	4	0	0	0	7	0	1	0	2	0	2	0	0	2	0	0	31	0	3322.65	tr|O86315|O86315_MYCTU	tr|O86315|O86315_MYCTU	237	267	yes	yes	3	4.7205e-27	108.1	By MS/MS	By MS/MS	By MS/MS	By MS/MS	By MS/MS	By MS/MS	By MS/MS
AADVLVLADAK	ERTIAELRAADVLVLA	VLVLADAKRGDIGATM	R	A	A	A	K	R	4	0	0	2	0	0	0	0	0	0	2	1	0	0	0	0	0	0	0	2	0	0	11	0	1084.61	sp|P9WIU3|PYRF_MYCTU	sp|P9WIU3|PYRF_MYCTU	85	95	yes	yes	2	0.058647	29.281					By matching
AADWQLEIYQLVAEAQQAGR	TRTFVLGKAADWQLEI	AEAQQAGRQALLPGAE	K	A	A	G	R	Q	5	1	0	1	0	4	2	1	0	1	2	0	0	0	0	0	0	1	1	1	0	0	20	0	2259.13	tr|I6YDN6|I6YDN6_MYCTU	tr|I6YDN6|I6YDN6_MYCTU	242	261	yes	yes	2;3	1.9844e-76	180.48	By MS/MS	By MS/MS	By MS/MS	By MS/MS	By MS/MS	By MS/MS	By MS/MS
AADWVDRAEAEAEVQR	LEPGKFVKAADWVDRA	EAEAEVQRSVERFKAG	K	A	A	Q	R	S	5	2	0	2	0	1	3	0	0	0	0	0	0	0	0	0	0	1	0	2	0	0	16	1	1814.85	sp|P9WI55|IPYR_MYCTU	sp|P9WI55|IPYR_MYCTU	137	152	yes	yes	2;3	1.6039e-57	196.33	By matching	By matching	By matching	By matching	By matching	By matching	By MS/MS
AADWYSLGLR	LLRFSADRAADWYSLG	DWYSLGLRLIPHLDRR	R	A	A	L	R	L	2	1	0	1	0	0	0	1	0	0	2	0	0	0	0	1	0	1	1	0	0	0	10	0	1150.58	sp|P9WHP3|CRTB_MYCTU	sp|P9WHP3|CRTB_MYCTU	216	225	yes	yes	2	0.045271	32.751	By matching			By matching	By matching	By MS/MS
AAEAAAIAALPPSEDFESGAR	YIAAISGRAAEAAAIA	EDFESGARR_______	R	A	A	A	R	R	8	1	0	1	0	0	3	1	0	1	1	0	0	1	2	2	0	0	0	0	0	0	21	0	2042.99	tr|I6XF25|I6XF25_MYCTU	tr|I6XF25|I6XF25_MYCTU	206	226	yes	yes	2;3	8.7766e-23	121.45	By MS/MS	By MS/MS	By MS/MS	By MS/MS	By MS/MS	By MS/MS	By MS/MS
AAEADMIAQIEAAK	SPVRAYDKAAEADMIA	IAQIEAAKKDGDTLGG	K	A	A	A	K	K	6	0	0	1	0	1	2	0	0	2	0	1	1	0	0	0	0	0	0	0	0	0	14	0	1430.71	sp|P9WPY1|AROC_MYCTU	sp|P9WPY1|AROC_MYCTU	200	213	yes	yes	2	3.3725e-17	119.76	By MS/MS	By matching	By MS/MS	By MS/MS	By MS/MS	By MS/MS	By MS/MS
AAEAPLLASLPDGALMR	YYSVDTIRAAEAPLLA	LPDGALMRRAAFGLAT	R	A	A	M	R	R	5	1	0	1	0	0	1	1	0	0	4	0	1	0	2	1	0	0	0	0	0	0	17	0	1694.9	sp|P9WF11|NNR_MYCTU	sp|P9WF11|NNR_MYCTU	12	28	yes	yes	2;3	1.2157e-08	113.99	By MS/MS	By MS/MS	By MS/MS	By MS/MS	By MS/MS	By MS/MS	By MS/MS
AAEASWLPASLLTPAMLGAHYR	DDSSEATKAAEASWLP	AMLGAHYRLGRHRAAG	K	A	A	Y	R	L	6	1	0	0	0	0	1	1	1	0	4	0	1	0	2	2	1	1	1	0	0	0	22	0	2325.19	sp|O53203|DHE2_MYCTU	sp|O53203|DHE2_MYCTU	48	69	yes	yes	3	6.2737e-21	110.6	By MS/MS	By MS/MS	By MS/MS	By MS/MS	By MS/MS	By MS/MS	By MS/MS
AAEAWSGGYFAK	YALRSQQKAAEAWSGG	WSGGYFAKSVVPVRDQ	K	A	A	A	K	S	4	0	0	0	0	0	1	2	0	0	0	1	0	1	0	1	0	1	1	0	0	0	12	0	1256.58	sp|O53871|Y0859_MYCTU	sp|O53871|Y0859_MYCTU	178	189	yes	yes	1	0.00449	46.158	By matching	By MS/MS	By MS/MS	By matching		By matching	By matching
AAEDAKDEIEELLR	ADPEVGRKAAEDAKDE	DEIEELLRGADMVFVT	K	A	A	L	R	G	3	1	0	2	0	0	4	0	0	1	2	1	0	0	0	0	0	0	0	0	0	0	14	1	1600.79	sp|P9WN95|FTSZ_MYCTU	sp|P9WN95|FTSZ_MYCTU	78	91	yes	yes	2;3	2.5576e-23	134.9	By MS/MS	By MS/MS	By MS/MS	By MS/MS	By MS/MS	By MS/MS	By MS/MS
AAEDDCPPPGYDITALLQAHPHAVNGTAMR	RHATAALRAAEDDCPP	AVNGTAMRESFAERGV	R	A	A	M	R	E	6	1	1	3	1	1	1	2	2	1	2	0	1	0	4	0	2	0	1	1	0	0	30	0	3187.48	tr|I6Y231|I6Y231_MYCTU	tr|I6Y231|I6Y231_MYCTU	1011	1040	yes	yes	4	0.10274	19.379	By MS/MS
AAEGYLEAATSR	FTAEELRKAAEGYLEA	YLEAATSRYNELVERG	K	A	A	S	R	Y	4	1	0	0	0	0	2	1	0	0	1	0	0	0	0	1	1	0	1	0	0	0	12	0	1237.59	sp|P9WIP9|HBHA_MYCTU	sp|P9WIP9|HBHA_MYCTU	83	94	yes	yes	2;3	1.1215e-19	200.68	By MS/MS	By MS/MS	By MS/MS	By MS/MS	By MS/MS	By MS/MS	By MS/MS
AAEHDNVFVGEAAHDGEHGDRADAAPTSDR	EHAATVLRAAEHDNVF	DAAPTSDRVVFLFPGQ	R	A	A	D	R	V	7	2	1	5	0	0	3	3	3	0	0	0	0	1	1	1	1	0	0	2	0	0	30	1	3116.36	sp|P9WQE1|PPSE_MYCTU	sp|P9WQE1|PPSE_MYCTU	520	549	yes	yes	3;4;5;6	8.8516e-91	200.06	By MS/MS	By MS/MS	By MS/MS	By MS/MS	By MS/MS	By MS/MS	By MS/MS
AAEHGDLPLSFSVTNIQPAAAGSATADVSVSGPK	IADHKLKKAAEHGDLP	DVSVSGPKLSSPVTQN	K	A	A	P	K	L	7	0	1	2	0	1	1	3	1	1	2	1	0	1	3	5	2	0	0	3	0	0	34	0	3264.63	sp|P9WIN7|MTB12_MYCTU	sp|P9WIN7|MTB12_MYCTU	102	135	yes	yes	3	1.1982e-19	88.744	By MS/MS	By MS/MS	By MS/MS	By MS/MS	By MS/MS	By MS/MS	By MS/MS
AAEIAAEASVPVFTVR	VGVDRECRAAEIAAEA	SVPVFTVRLADHPSRD	R	A	A	V	R	L	5	1	0	0	0	0	2	0	0	1	0	0	0	1	1	1	1	0	0	3	0	0	16	0	1629.87	sp|P9WHM5|PUR3_MYCTU	sp|P9WHM5|PUR3_MYCTU	52	67	yes	yes	2	8.2828e-17	106.01	By MS/MS	By MS/MS	By MS/MS		By MS/MS	By MS/MS	By MS/MS
AAEIALSQGVTVLTGGPGTGK	TGFDEQRRAAEIALSQ	TGGPGTGKTTTVARLL	R	A	A	G	K	T	3	0	0	0	0	1	1	5	0	1	2	1	0	0	1	1	3	0	0	2	0	0	21	0	1926.04	sp|P9WHJ1|RECD_MYCTU	sp|P9WHJ1|RECD_MYCTU	156	176	yes	yes	2	0.045934	45.864
AAEILGVEHTWLGFVDSGLPK	IRRDEMTKAAEILGVE	FVDSGLPKGDLPPPLP	K	A	A	P	K	G	2	0	0	1	0	0	2	3	1	1	3	1	0	1	1	1	1	1	0	2	0	0	21	0	2238.17	sp|P9WJN1|MCA_MYCTU	sp|P9WJN1|MCA_MYCTU	72	92	yes	yes	3	7.4548e-15	83.453	By MS/MS	By matching	By matching		By MS/MS	By MS/MS	By MS/MS
AAEIMWAEHQLTQTR	IKRAEVRRAAEIMWAE	EHQLTQTRLAIEAQAE	R	A	A	T	R	L	3	1	0	0	0	2	2	0	1	1	1	0	1	0	0	0	2	1	0	0	0	0	15	0	1783.87	tr|O53930|O53930_MYCTU	tr|O53930|O53930_MYCTU	342	356	yes	yes	3	0.085266	20.838						By matching	By matching
AAELFDAIGSEAITVAVGGR	TGEEFSWRAAELFDAI	ITVAVGGRYPLADALR	R	A	A	G	R	Y	5	1	0	1	0	0	2	3	0	2	1	0	0	1	0	1	1	0	0	2	0	0	20	0	1946.01	tr|O53146|O53146_MYCTU	tr|O53146|O53146_MYCTU	283	302	yes	yes	2;3	5.5682e-37	138.77	By MS/MS	By MS/MS	By MS/MS	By MS/MS	By MS/MS	By MS/MS	By MS/MS
AAELGITAINIPEDFDGIAEHR	YPSDLTAKAAELGITA	FDGIAEHRSSVTNVLV	K	A	A	H	R	S	4	1	1	2	0	0	3	2	1	4	1	0	0	1	1	0	1	0	0	0	0	0	22	0	2351.18	tr|P95187|P95187_MYCTU	tr|P95187|P95187_MYCTU	149	170	yes	yes	2;3	8.5529e-21	107.37	By MS/MS	By MS/MS	By MS/MS	By MS/MS	By MS/MS	By MS/MS	By MS/MS
AAELGLEGAAFPWR	TLDLAKERAAELGLEG	EGAAFPWRTIRGQESS	R	A	A	W	R	T	4	1	0	0	0	0	2	2	0	0	2	0	0	1	1	0	0	1	0	0	0	0	14	0	1486.76	sp|P9WN13|Y3401_MYCTU	sp|P9WN13|Y3401_MYCTU	397	410	yes	yes	2;3	4.671e-23	130.94	By MS/MS	By MS/MS	By MS/MS	By MS/MS	By MS/MS	By MS/MS	By MS/MS
AAELGVDLDGATVIEPCASELHDQFADQYAQLR	DEAKVRLRAAELGVDL	ADQYAQLRKAKGITVE	R	A	A	L	R	K	6	1	0	4	1	3	3	2	1	1	4	0	0	1	1	1	1	0	1	2	0	0	33	0	3601.7	sp|P9WHP1|PTA_MYCTU	sp|P9WHP1|PTA_MYCTU	419	451	yes	yes	3	3.7728e-05	42.59	By matching	By MS/MS	By MS/MS		By MS/MS	By MS/MS	By matching
AAELLEQFSLVHAGK	SKSAARKRAAELLEQF	FSLVHAGKRRVGTYSG	R	A	A	G	K	R	3	0	0	0	0	1	2	1	1	0	3	1	0	1	0	1	0	0	0	1	0	0	15	0	1611.86	sp|P9WQL9|DRRA_MYCTU	sp|P9WQL9|DRRA_MYCTU	121	135	yes	yes	2;3	2.4432e-11	92.063	By MS/MS	By MS/MS	By MS/MS	By MS/MS	By MS/MS	By MS/MS	By MS/MS
AAELLGVTPDAAAVFEDALSGVAAGR	PAPDSFLRAAELLGVT	LSGVAAGRAGNFAVVV	R	A	A	G	R	A	8	1	0	2	0	0	2	3	0	0	3	0	0	1	1	1	1	0	0	3	0	0	26	0	2470.27	sp|P9WKZ7|Y3400_MYCTU	sp|P9WKZ7|Y3400_MYCTU	199	224	yes	yes	2;3	1.2809e-36	129.9	By MS/MS	By MS/MS	By MS/MS	By MS/MS	By MS/MS	By MS/MS	By MS/MS
AAELLGWR	SLIGDATKAAELLGWR	AAELLGWRASVHTDEL	K	A	A	W	R	A	2	1	0	0	0	0	1	1	0	0	2	0	0	0	0	0	0	1	0	0	0	0	8	0	914.497	tr|O07196|O07196_MYCTU	tr|O07196|O07196_MYCTU	535	542	yes	yes	2	0.0091164	63.054	By MS/MS	By MS/MS	By MS/MS	By matching		By MS/MS	By MS/MS
AAELMGIQIPR	PKGTLVIRAAELMGIQ	LMGIQIPRFCDHPLLE	R	A	A	P	R	F	2	1	0	0	0	1	1	1	0	2	1	0	1	0	1	0	0	0	0	0	0	0	11	0	1197.65	sp|P9WIV9|NUOG_MYCTU	sp|P9WIV9|NUOG_MYCTU	37	47	yes	yes	2	0.00018625	66.621	By matching	By matching	By matching	By matching	By matching
AAELTAAELGPAVR	SALSGTFRAAELTAAE	AELGPAVRVIDSRSAA	R	A	A	V	R	V	5	1	0	0	0	0	2	1	0	0	2	0	0	0	1	0	1	0	0	1	0	0	14	0	1367.74	sp|P9WP05|Y2417_MYCTU	sp|P9WP05|Y2417_MYCTU	94	107	yes	yes	2;3	0.035059	40.154			By MS/MS	By MS/MS	By matching	By matching	By matching
AAEMLKPCTLELGGK	VGREVGRRAAEMLKPC	CTLELGGKSAAIILED	R	A	A	G	K	S	2	0	0	0	1	0	2	2	0	0	3	2	1	0	1	0	1	0	0	0	0	0	15	1	1616.83	tr|I6X8S7|I6X8S7_MYCTU	tr|I6X8S7|I6X8S7_MYCTU	244	258	yes	yes	2	0.004281	64.918	By matching				By MS/MS
AAEPAPQPEQPDTPALGGEQAELTAES	SPAKKAAKAAEPAPQP	QAELTAES________	K	A	A	E	S	-	6	0	0	1	0	3	5	2	0	0	2	0	0	0	5	1	2	0	0	0	0	0	27	0	2703.25	sp|P9WH53|RS16_MYCTU	sp|P9WH53|RS16_MYCTU	136	162	yes	yes	2;3	4.4039e-05	28.212	By MS/MS	By MS/MS	By MS/MS	By MS/MS	By MS/MS	By MS/MS	By MS/MS
AAEPLLLIVDVAK	IALRATARAAEPLLLI	LLIVDVAKPRPSDITV	R	A	A	A	K	P	3	0	0	1	0	0	1	0	0	1	3	1	0	0	1	0	0	0	0	2	0	0	13	0	1350.81	tr|O53931|O53931_MYCTU	tr|O53931|O53931_MYCTU	109	121	yes	yes	2;3	0.0018824	55.452	By MS/MS	By matching	By MS/MS	By MS/MS	By matching	By MS/MS	By MS/MS
AAEPLLLIVDVAKPR	IALRATARAAEPLLLI	IVDVAKPRPSDITVNV	R	A	A	P	R	P	3	1	0	1	0	0	1	0	0	1	3	1	0	0	2	0	0	0	0	2	0	0	15	1	1603.97	tr|O53931|O53931_MYCTU	tr|O53931|O53931_MYCTU	109	123	yes	yes	2;3	1.3595e-32	119.32	By MS/MS	By MS/MS	By MS/MS	By MS/MS	By MS/MS	By MS/MS	By MS/MS
AAEQLGAQTVVVHPPFR	LKLDRSVRAAEQLGAQ	VVVHPPFRWQRRYAEG	R	A	A	F	R	W	3	1	0	0	0	2	1	1	1	0	1	0	0	1	2	0	1	0	0	3	0	0	17	0	1818.97	sp|P9WKU1|Y498_MYCTU	sp|P9WKU1|Y498_MYCTU	90	106	yes	yes	2;3	5.6893e-12	82.813	By MS/MS	By MS/MS	By MS/MS	By MS/MS	By MS/MS	By MS/MS	By MS/MS
AAETESDNPLINDPFAR	ALGVAAARAAETESDN	LINDPFARIFVDAAGD	R	A	A	A	R	I	3	1	2	2	0	0	2	0	0	1	1	0	0	1	2	1	1	0	0	0	0	0	17	0	1858.87	sp|P9WFH5|Y3874_MYCTU	sp|P9WFH5|Y3874_MYCTU	27	43	yes	yes	2	6.2573e-62	210.31	By MS/MS	By MS/MS	By MS/MS	By MS/MS	By MS/MS	By MS/MS	By MS/MS
AAEVVEAELLR	TVTALRQRAAEVVEAE	VVEAELLRLDNRLPGL	R	A	A	L	R	L	3	1	0	0	0	0	3	0	0	0	2	0	0	0	0	0	0	0	0	2	0	0	11	0	1198.66	sp|P9WMP7|HEM1_MYCTU	sp|P9WMP7|HEM1_MYCTU	359	369	yes	yes	2	1.7749e-07	99.815	By matching	By MS/MS	By matching	By MS/MS	By matching	By MS/MS	By MS/MS
AAFAEPGPHLIDVVVPSLVG	EEFADALRAAFAEPGP	VVVPSLVG________	R	A	A	V	G	-	3	0	0	1	0	0	1	2	1	1	2	0	0	1	3	1	0	0	0	4	0	0	20	0	1987.08	sp|O53554|ILVX_MYCTU	sp|O53554|ILVX_MYCTU	496	515	yes	yes	2;3	1.5785e-09	83.652	By MS/MS	By MS/MS	By MS/MS	By MS/MS	By MS/MS	By MS/MS	By MS/MS
AAFCDGYAVASGIDPR	REWVERNRAAFCDGYA	VASGIDPRDSALLLGA	R	A	A	P	R	D	4	1	0	2	1	0	0	2	0	1	0	0	0	1	1	1	0	0	1	1	0	0	16	0	1668.76	sp|O07177|MAK1_MYCTU	sp|O07177|MAK1_MYCTU	398	413	yes	yes	2	1.8637e-05	62.908	By matching	By matching	By matching	By matching	By matching	By matching	By matching
AAFDHEQTCVAIIK	TDADAAWRAAFDHEQT	QTCVAIIKHANPCGIA	R	A	A	I	K	H	3	0	0	1	1	1	1	0	1	2	0	1	0	1	0	0	1	0	0	1	0	0	14	0	1601.79	sp|P9WHM7|PUR9_MYCTU	sp|P9WHM7|PUR9_MYCTU	270	283	yes	yes	2;3	1.0384e-28	167.71	By MS/MS	By MS/MS	By MS/MS	By MS/MS	By MS/MS	By MS/MS	By MS/MS
AAFDNGPWPSTPPHER	DAAVAAARAAFDNGPW	PSTPPHERAAVIAAAV	R	A	A	E	R	A	2	1	1	1	0	0	1	1	1	0	0	0	0	1	4	1	1	1	0	0	0	0	16	0	1777.82	tr|I6X8S7|I6X8S7_MYCTU	tr|I6X8S7|I6X8S7_MYCTU	57	72	yes	yes	2	0.0053672	47.062	By MS/MS				By MS/MS
AAFDYADGGAEDELSIAR	IAKRRTPRAAFDYADG	EDELSIARARQGFRDI	R	A	A	A	R	A	5	1	0	3	0	0	2	2	0	1	1	0	0	1	0	1	0	0	1	0	0	0	18	0	1869.84	sp|P9WND5|LLDD_MYCTU	sp|P9WND5|LLDD_MYCTU	51	68	yes	yes	2	7.5539e-81	251.2	By MS/MS	By MS/MS	By MS/MS	By MS/MS	By MS/MS	By MS/MS	By MS/MS
AAFEAEVDALIGPDVTR	CRVLPGRRAAFEAEVD	LIGPDVTREWVSDLPS	R	A	A	T	R	E	4	1	0	2	0	0	2	1	0	1	1	0	0	1	1	0	1	0	0	2	0	0	17	0	1772.89	tr|L7N684|L7N684_MYCTU	tr|L7N684|L7N684_MYCTU	333	349	yes	yes	2;3	7.9423e-12	95.631	By MS/MS	By MS/MS	By MS/MS	By MS/MS	By MS/MS	By MS/MS	By MS/MS
AAFEAIRPGVTAEQVDAAAR	SMLQRAQRAAFEAIRP	EQVDAAARDVLAEAGL	R	A	A	A	R	D	7	2	0	1	0	1	2	1	0	1	0	0	0	1	1	0	1	0	0	2	0	0	20	1	2042.05	sp|P9WHS7|PEPE_MYCTU	sp|P9WHS7|PEPE_MYCTU	269	288	yes	yes	3	1.9489e-13	93.73	By MS/MS	By matching	By MS/MS	By MS/MS	By MS/MS	By MS/MS	By matching
AAFEHAGLDWQQYVK	FTVREFARAAFEHAGL	LDWQQYVKFDQRYLRP	R	A	A	V	K	F	3	0	0	1	0	2	1	1	1	0	1	1	0	1	0	0	0	1	1	1	0	0	15	0	1761.85	tr|O07196|O07196_MYCTU	tr|O07196|O07196_MYCTU	500	514	yes	yes	2	6.5161e-12	121.68	By MS/MS	By matching	By MS/MS	By MS/MS	By MS/MS	By MS/MS
AAFEQGAQLGAGPVAR	SLNFAVFRAAFEQGAQ	LGAGPVARLWRGLLVF	R	A	A	A	R	L	5	1	0	0	0	2	1	3	0	0	1	0	0	1	1	0	0	0	0	1	0	0	16	0	1541.8	sp|P9WFU7|LYSX_MYCTU	sp|P9WFU7|LYSX_MYCTU	556	571	yes	yes	2	0.0040158	55.401				By MS/MS		By MS/MS	By MS/MS
AAFETRPHDIACFVAEPIQGEGGDR	AEALRQARAAFETRPH	IQGEGGDRHFRPEFFA	R	A	A	D	R	H	4	2	0	2	1	1	3	3	1	2	0	0	0	2	2	0	1	0	0	1	0	0	25	1	2742.28	sp|P9WQ77|LAT_MYCTU	sp|P9WQ77|LAT_MYCTU	223	247	yes	yes	3;4	4.4203e-24	91.813			By matching		By matching		By matching
AAFGEFADEGLLIGQR	MLPSVAVRAAFGEFAD	EGLLIGQRAIPSALER	R	A	A	Q	R	A	3	1	0	1	0	1	2	3	0	1	2	0	0	2	0	0	0	0	0	0	0	0	16	0	1692.85	sp|P9WGP7|Y2216_MYCTU	sp|P9WGP7|Y2216_MYCTU	256	271	yes	yes	2;3	3.3701e-24	128.88	By MS/MS	By MS/MS	By MS/MS	By MS/MS		By matching	By MS/MS
AAFGLATEIGR	PDGALMRRAAFGLATE	GLATEIGRELTARTGG	R	A	A	G	R	E	3	1	0	0	0	0	1	2	0	1	1	0	0	1	0	0	1	0	0	0	0	0	11	0	1104.59	sp|P9WF11|NNR_MYCTU	sp|P9WF11|NNR_MYCTU	30	40	yes	yes	2	0.00026412	60.398				By MS/MS			By MS/MS
AAFISGSVTDGQTIDR	QGFRSHDRAAFISGSV	TDGQTIDRAVRDHHVV	R	A	A	D	R	A	2	1	0	2	0	1	0	2	0	2	0	0	0	1	0	2	2	0	0	1	0	0	16	0	1636.81	tr|I6XYM2|I6XYM2_MYCTU	tr|I6XYM2|I6XYM2_MYCTU	360	375	yes	yes	2	2.6034e-05	59.227		By matching	By matching	By matching	By matching	By MS/MS	By MS/MS
AAFPTAAEIAPQWHLR	PRLPAEVRAAFPTAAE	IAPQWHLRMQAAVQRH	R	A	A	L	R	M	5	1	0	0	0	1	1	0	1	1	1	0	0	1	2	0	1	1	0	0	0	0	16	0	1777.93	sp|P9WH77|NRDZ_MYCTU	sp|P9WH77|NRDZ_MYCTU	608	623	yes	yes	3	0.023101	28.956
AAGAAMATTALASLGVFEEAFR	QWRHPELKAAGAAMAT	GVFEEAFRRAQEAIEG	K	A	A	F	R	R	8	1	0	0	0	0	2	2	0	0	2	0	1	2	0	1	2	0	0	1	0	0	22	0	2154.08	sp|P9WPI1|ECCA5_MYCTU	sp|P9WPI1|ECCA5_MYCTU	183	204	yes	yes	2;3	6.45e-65	137.61	By MS/MS	By MS/MS	By MS/MS	By MS/MS	By MS/MS	By MS/MS	By MS/MS
AAGAAVALYEEPDVLVK	KAQETKEKAAGAAVAL	EEPDVLVKVIRDLFNE	K	A	A	V	K	V	5	0	0	1	0	0	2	1	0	0	2	1	0	0	1	0	0	0	1	3	0	0	17	0	1714.91	tr|P71905|P71905_MYCTU	tr|P71905|P71905_MYCTU	537	553	yes	yes	2;3	1.4063e-33	144.65	By MS/MS	By MS/MS	By MS/MS	By MS/MS	By MS/MS	By MS/MS	By MS/MS
AAGADADVDVEEPSTAASEATGVAK	TGKRSRSRAAGADADV	SEATGVAKDDSTTKAV	R	A	A	A	K	D	8	0	0	3	0	0	3	2	0	0	0	1	0	0	1	2	2	0	0	3	0	0	25	0	2331.07	sp|P9WGN7|SECE_MYCTU	sp|P9WGN7|SECE_MYCTU	50	74	yes	yes	2;3	3.5624e-68	151.8	By MS/MS	By MS/MS	By MS/MS	By MS/MS	By MS/MS	By MS/MS	By MS/MS
AAGADADVDVEEPSTAASEATGVAKDDSTTK	TGKRSRSRAAGADADV	AKDDSTTKAVSKAARA	R	A	A	T	K	A	8	0	0	5	0	0	3	2	0	0	0	2	0	0	1	3	4	0	0	3	0	0	31	1	2978.35	sp|P9WGN7|SECE_MYCTU	sp|P9WGN7|SECE_MYCTU	50	80	yes	yes	3	6.1773e-126	184.75	By MS/MS	By MS/MS	By MS/MS	By MS/MS	By MS/MS	By MS/MS	By MS/MS
AAGADIQVECGDIADAATAHR	TRVIERLRAAGADIQV	ADAATAHRVVAVATAS	R	A	A	H	R	V	7	1	0	3	1	1	1	2	1	2	0	0	0	0	0	0	1	0	0	1	0	0	21	0	2110.97	sp|Rv1180-Rv1881|pks3-pks4|H37Rv-SAMMtb;sp|A0A089QRB9|MSL3_MYCTU	sp|Rv1180-Rv1881|pks3-pks4|H37Rv-SAMMtb	1793	1813	yes	no	3	2.7394e-50	129.32	By MS/MS	By MS/MS	By MS/MS	By MS/MS	By MS/MS	By MS/MS	By MS/MS
AAGADIVVECGNIAEPDTADR	RQTIEGLRAAGADIVV	AEPDTADRLVSAATAT	R	A	A	D	R	L	5	1	1	3	1	0	2	2	0	2	0	0	0	0	1	0	1	0	0	2	0	0	21	0	2142.99	tr|I6Y231|I6Y231_MYCTU	tr|I6Y231|I6Y231_MYCTU	1813	1833	yes	yes	2;3	1.7674e-20	140.1	By MS/MS	By MS/MS	By MS/MS	By MS/MS	By MS/MS	By MS/MS	By MS/MS
AAGAEIFATAGTPQR	QAAIAIARAAGAEIFA	ATAGTPQRRELLRNMG	R	A	A	Q	R	R	5	1	0	0	0	1	1	2	0	1	0	0	0	1	1	0	2	0	0	0	0	0	15	0	1459.74	sp|P9WQE9|PHAS_MYCTU	sp|P9WQE9|PHAS_MYCTU	1588	1602	yes	yes	2	8.4913e-34	198.62	By MS/MS	By MS/MS	By MS/MS	By MS/MS	By MS/MS	By MS/MS	By MS/MS
AAGAELLDYDEVVAR	TVAAGAAKAAGAELLD	DYDEVVARFQPVLGLE	K	A	A	A	R	F	4	1	0	2	0	0	2	1	0	0	2	0	0	0	0	0	0	0	1	2	0	0	15	0	1590.79	sp|P9WN61|GATB_MYCTU	sp|P9WN61|GATB_MYCTU	10	24	yes	yes	2	2.8899e-40	183.85	By MS/MS	By MS/MS	By MS/MS	By MS/MS	By MS/MS	By MS/MS	By MS/MS
AAGAGAAAVLTDWAAPVIEK	SRRAFLAKAAGAGAAA	WAAPVIEKAYGAGPCS	K	A	A	E	K	A	8	0	0	1	0	0	1	2	0	1	1	1	0	0	1	0	1	1	0	2	0	0	20	0	1881	sp|P9WIB1|PHLC_MYCTU	sp|P9WIB1|PHLC_MYCTU	19	38	yes	yes	2	0.011687	38.511	By MS/MS		By MS/MS	By matching
AAGALADLVGAGLLDYPMHIGAR	FEHTDAVRAAGALADL	YPMHIGARCQSVCLVT	R	A	A	A	R	C	6	1	0	2	0	0	0	4	1	1	4	0	1	0	1	0	0	0	1	1	0	0	23	0	2251.18	tr|P71719|P71719_MYCTU	tr|P71719|P71719_MYCTU	539	561	yes	yes	3	1.6416e-17	71.148	By MS/MS		By matching	By MS/MS
AAGAPVICETADQGR	DLLVAAVKAAGAPVIC	CETADQGRKDDIAFLR	K	A	A	G	R	K	4	1	0	1	1	1	1	2	0	1	0	0	0	0	1	0	1	0	0	1	0	0	15	0	1514.71	sp|P9WQ13|END4_MYCTU	sp|P9WQ13|END4_MYCTU	225	239	yes	yes	2	1.4313e-23	125.74			By matching		By MS/MS		By matching
AAGAPVICETADQGRKDDIAFLR	DLLVAAVKAAGAPVIC	KDDIAFLRERTGS___	K	A	A	L	R	E	5	2	0	3	1	1	1	2	0	2	1	1	0	1	1	0	1	0	0	1	0	0	23	2	2473.24	sp|P9WQ13|END4_MYCTU	sp|P9WQ13|END4_MYCTU	225	247	yes	yes	4	0.040998	28.076	By matching					By matching
AAGAQLVGTADQVWADADLLLK	AITDADFKAAGAQLVG	ADADLLLKVKEPIAAE	K	A	A	L	K	V	6	0	0	3	0	2	0	2	0	0	4	1	0	0	0	0	1	1	0	2	0	0	22	0	2225.17	sp|P9WQB1|DHA_MYCTU	sp|P9WQB1|DHA_MYCTU	52	73	yes	yes	2	8.5996e-10	72.175	By MS/MS	By MS/MS	By MS/MS	By matching
AAGATTSSTEATPNDLAQLVAAVAGFLR	REIDEHRRAAGATTSS	AAVAGFLRQRLTGDYS	R	A	A	L	R	Q	8	1	1	1	0	1	1	2	0	0	3	0	0	1	1	2	4	0	0	2	0	0	28	0	2702.39	sp|P9WKT1|Y502_MYCTU	sp|P9WKT1|Y502_MYCTU	66	93	yes	yes	3	4.7242e-19	84.404	By MS/MS	By MS/MS	By MS/MS
AAGCEIFATAGSAQR	QAAIAIARAAGCEIFA	ATAGSAQRRQLLHDMG	R	A	A	Q	R	R	5	1	0	0	1	1	1	2	0	1	0	0	0	1	0	1	1	0	0	0	0	0	15	0	1508.7	sp|Rv1180-Rv1881|pks3-pks4|H37Rv-SAMMtb;sp|A0A089QRB9|MSL3_MYCTU	sp|Rv1180-Rv1881|pks3-pks4|H37Rv-SAMMtb	1561	1575	yes	no	2;3	5.6816e-24	133.12	By MS/MS	By MS/MS	By MS/MS	By MS/MS	By MS/MS	By MS/MS	By MS/MS
AAGDDYQLGFANYHAEFHGFVER	YILAGELKAAGDDYQL	EFHGFVERNQWLVSDN	K	A	A	E	R	N	4	1	1	2	0	1	2	3	2	0	1	0	0	3	0	0	0	0	2	1	0	0	23	0	2613.17	sp|P9WM51|Y1260_MYCTU	sp|P9WM51|Y1260_MYCTU	318	340	yes	yes	3;4	6.7498e-12	60.278	By matching	By matching		By matching	By MS/MS	By MS/MS
AAGDPRPPHDPTHPLAESPR	TAGLVAARAAGDPRPP	HPLAESPRPARSSPAS	R	A	A	P	R	P	3	2	0	2	0	0	1	1	2	0	1	0	0	0	6	1	1	0	0	0	0	0	20	1	2117.04	sp|P9WJV5|MMPL3_MYCTU	sp|P9WJV5|MMPL3_MYCTU	778	797	yes	yes	3;4;5	3.8919e-27	111.18	By MS/MS	By MS/MS	By MS/MS	By MS/MS	By MS/MS	By MS/MS	By MS/MS
AAGDPRPPHDPTHPLAESPRPAR	TAGLVAARAAGDPRPP	AESPRPARSSPASSPE	R	A	A	A	R	S	4	3	0	2	0	0	1	1	2	0	1	0	0	0	7	1	1	0	0	0	0	0	23	2	2441.23	sp|P9WJV5|MMPL3_MYCTU	sp|P9WJV5|MMPL3_MYCTU	778	800	yes	yes	4;5;6	6.3611e-42	123.43	By MS/MS	By MS/MS	By MS/MS	By MS/MS	By MS/MS	By MS/MS	By MS/MS
AAGDTAPLLGIPIAVK	AAAADKRRAAGDTAPL	LGIPIAVKDDVDVAGV	R	A	A	V	K	D	4	0	0	1	0	0	0	2	0	2	2	1	0	0	2	0	1	0	0	1	0	0	16	0	1505.88	sp|P9WQ99|AMIA2_MYCTU	sp|P9WQ99|AMIA2_MYCTU	78	93	yes	yes	2	0.11405	21.671		By matching	By matching				By matching
AAGFSDRPFSVMR	ESELKRVRAAGFSDRP	DRPFSVMRTWADPRMV	R	A	A	M	R	T	2	2	0	1	0	0	0	1	0	0	0	0	1	2	1	2	0	0	0	1	0	0	13	1	1439.7	tr|P95229|P95229_MYCTU	tr|P95229|P95229_MYCTU	234	246	yes	yes	3	6.1878e-05	52.265	By MS/MS	By MS/MS	By MS/MS	By MS/MS	By matching	By MS/MS	By MS/MS
AAGFTLPPSQANFVWLPLGSR	ARVSAELRAAGFTLPP	VWLPLGSRTQDFVEQA	R	A	A	S	R	T	3	1	1	0	0	1	0	2	0	0	3	0	0	2	3	2	1	1	0	1	0	0	21	0	2228.17	sp|P9WML5|PATR_MYCTU	sp|P9WML5|PATR_MYCTU	286	306	yes	yes	2;3	0.0059486	28.632	By matching	By MS/MS	By matching	By matching	By MS/MS	By matching
AAGFTVTDVGNLSLPDVAATTVYYTEVEGER	ARTADRLKAAGFTVTD	YTEVEGERATADAVGR	K	A	A	E	R	A	4	1	1	2	0	0	3	3	0	0	2	0	0	1	1	1	5	0	2	5	0	0	31	0	3244.58	tr|P96277|P96277_MYCTU	tr|P96277|P96277_MYCTU	100	130	yes	yes	3	6.0332e-13	75.717	By MS/MS	By MS/MS	By MS/MS	By MS/MS	By MS/MS	By MS/MS	By MS/MS
AAGGEEAAPDAAAPVEAQSTES	ATGTDAGRAAGGEEAA	VEAQSTES________	R	A	A	E	S	-	8	0	0	1	0	1	4	2	0	0	0	0	0	0	2	2	1	0	0	1	0	0	22	0	2027.89	sp|P9WH37|RS3_MYCTU	sp|P9WH37|RS3_MYCTU	253	274	yes	yes	2;3	5.8606e-29	126.32	By MS/MS	By MS/MS	By MS/MS	By MS/MS	By MS/MS	By MS/MS	By MS/MS
AAGGEWADVLDGKLPDHYLTTGDFGEHFVNFQGAR	PYAEVFCRAAGGEWAD	FVNFQGARTRYFDEYF	R	A	A	A	R	T	4	1	1	4	0	1	2	6	2	0	3	1	0	3	1	0	2	1	1	2	0	0	35	1	3789.78	sp|P9WFI1|Y893_MYCTU	sp|P9WFI1|Y893_MYCTU	47	81	yes	yes	5	0.11596	18.258
AAGHDAEQVVDALVSYSR	PLALWNARAAGHDAEQ	DALVSYSRYAVPQPLL	R	A	A	S	R	Y	4	1	0	2	0	1	1	1	1	0	1	0	0	0	0	2	0	0	1	3	0	0	18	0	1886.91	tr|O53873|O53873_MYCTU	tr|O53873|O53873_MYCTU	51	68	yes	yes	2;3	3.4331e-13	80.975	By MS/MS	By MS/MS	By MS/MS	By MS/MS	By MS/MS	By MS/MS	By MS/MS
AAGHDVVGVDALLPAAHGPNPVLPPGCQR	SRVDAALRAAGHDVVG	VLPPGCQRVDVRDASA	R	A	A	Q	R	V	5	1	1	2	1	1	0	4	2	0	3	0	0	0	5	0	0	0	0	4	0	0	29	0	2884.48	tr|L7N670|L7N670_MYCTU	tr|L7N670|L7N670_MYCTU	22	50	yes	yes	3;4	0.00090825	47.38	By MS/MS	By matching	By MS/MS		By MS/MS	By matching
AAGHNITVPFTPGR	AAIEKAAKAAGHNITV	TVPFTPGRTDASQEQT	K	A	A	G	R	T	2	1	1	0	0	0	0	2	1	1	0	0	0	1	2	0	2	0	0	1	0	0	14	0	1436.75	sp|P9WIE5|KATG_MYCTU	sp|P9WIE5|KATG_MYCTU	558	571	yes	yes	2;3	2.128e-33	191.53	By MS/MS	By MS/MS	By MS/MS	By MS/MS	By MS/MS	By MS/MS	By MS/MS
AAGHNITVPFTPGRTDASQEQTDVESFAVLEPK	AAIEKAAKAAGHNITV	SFAVLEPKADGFRNYL	K	A	A	P	K	A	4	1	1	2	0	2	3	2	1	1	1	1	0	2	3	2	4	0	0	3	0	0	33	1	3511.72	sp|P9WIE5|KATG_MYCTU	sp|P9WIE5|KATG_MYCTU	558	590	yes	yes	4	1.7111e-37	123.51	By matching	By matching	By MS/MS	By matching	By matching	By matching	By matching
AAGIDAVELDGLAATDR	VEWLEAARAAGIDAVE	DGLAATDRDLDAGARI	R	A	A	D	R	D	5	1	0	3	0	0	1	2	0	1	2	0	0	0	0	0	1	0	0	1	0	0	17	0	1656.83	tr|O33282|O33282_MYCTU	tr|O33282|O33282_MYCTU	45	61	yes	yes	2	0.086199	16.773		By MS/MS				By matching
AAGIDAVELDGLAATDRDLDAGAR	VEWLEAARAAGIDAVE	RDLDAGARIHRRAAQM	R	A	A	A	R	I	7	2	0	5	0	0	1	3	0	1	3	0	0	0	0	0	1	0	0	1	0	0	24	1	2355.17	tr|O33282|O33282_MYCTU	tr|O33282|O33282_MYCTU	45	68	yes	yes	3	0.0033705	22.409	By matching	By matching	By matching	By matching	By matching	By matching
AAGIDTVVFDR	QLIAERAKAAGIDTVV	IDTVVFDRGGYTYGGR	K	A	A	D	R	G	2	1	0	2	0	0	0	1	0	1	0	0	0	1	0	0	1	0	0	2	0	0	11	0	1162.6	sp|P9WHD1|RL18_MYCTU	sp|P9WHD1|RL18_MYCTU	89	99	yes	yes	1;2	2.9558e-13	157.96	By MS/MS	By MS/MS	By MS/MS	By MS/MS	By MS/MS	By MS/MS	By MS/MS
AAGIPELHIVVDAHER	GVRTPTARAAGIPELH	IVVDAHERYPYTFADK	R	A	A	E	R	Y	3	1	0	1	0	0	2	1	2	2	1	0	0	0	1	0	0	0	0	2	0	0	16	0	1725.92	tr|P95024|P95024_MYCTU	tr|P95024|P95024_MYCTU	267	282	yes	yes	4	0.034411	30.536	By matching			By matching
AAGIPILGK	ATLTARLRAAGIPILG	AGIPILGKTNMDEFAM	R	A	A	G	K	T	2	0	0	0	0	0	0	2	0	2	1	1	0	0	1	0	0	0	0	0	0	0	9	0	838.528	sp|P9WQA1|GATA_MYCTU	sp|P9WQA1|GATA_MYCTU	115	123	yes	yes	2	0.0053522	55.676	By MS/MS	By MS/MS	By MS/MS	By MS/MS	By MS/MS	By MS/MS	By MS/MS
AAGIVCFGPGK	LGVADAVRAAGIVCFG	IVCFGPGKDAARIEGS	R	A	A	G	K	D	2	0	0	0	1	0	0	3	0	1	0	1	0	1	1	0	0	0	0	1	0	0	11	0	1075.55	sp|P9WHM9|PUR2_MYCTU	sp|P9WHM9|PUR2_MYCTU	84	94	yes	yes	2	0.020905	40.352		By matching	By matching	By matching	By matching		By matching
AAGLDVFATEPCTDSPLFELAQVVVTPHLGASTAEAQDR	AITGGHVRAAGLDVFA	STAEAQDRAGTDVAES	R	A	A	D	R	A	7	1	0	3	1	2	3	2	1	0	4	0	0	2	3	2	4	0	0	4	0	0	39	0	4082.99	sp|P9WNX3|SERA_MYCTU	sp|P9WNX3|SERA_MYCTU	252	290	yes	yes	3;4	1.2211e-80	178.07	By MS/MS	By MS/MS	By MS/MS	By MS/MS	By MS/MS	By MS/MS	By MS/MS
AAGLFNAPASQLAR	AMKGNLAKAAGLFNAP	APASQLARLAAALQEK	K	A	A	A	R	L	5	1	1	0	0	1	0	1	0	0	2	0	0	1	1	1	0	0	0	0	0	0	14	0	1385.74	sp|P9WHE7|RL10_MYCTU	sp|P9WHE7|RL10_MYCTU	147	160	yes	yes	2	8.9488e-28	138.71	By MS/MS	By MS/MS	By MS/MS	By MS/MS	By MS/MS	By MS/MS	By MS/MS
AAGLLNLDDLAESADIPQFLAIAR	LSDEKLRKAAGLLNLD	PQFLAIAREAAERRTG	K	A	A	A	R	E	6	1	1	3	0	1	1	1	0	2	5	0	0	1	1	1	0	0	0	0	0	0	24	0	2496.32	sp|P9WGP3|SECA2_MYCTU	sp|P9WGP3|SECA2_MYCTU	86	109	yes	yes	2;3	2.4507e-42	146	By MS/MS	By MS/MS	By MS/MS	By MS/MS	By MS/MS	By MS/MS	By MS/MS
AAGLPSAIDGPTIGSNALK	SRFTIAARAAGLPSAI	TIGSNALKLIEATAVS	R	A	A	L	K	L	4	0	1	1	0	0	0	3	0	2	2	1	0	0	2	2	1	0	0	0	0	0	19	0	1751.94	tr|I6YF40|I6YF40_MYCTU	tr|I6YF40|I6YF40_MYCTU	189	207	yes	yes	2	1.9208e-13	146.43	By MS/MS	By MS/MS	By MS/MS	By MS/MS	By MS/MS	By MS/MS	By MS/MS
AAGLQSYEIPR	ESLQEVARAAGLQSYE	LQSYEIPRDFIIETTP	R	A	A	P	R	D	2	1	0	0	0	1	1	1	0	1	1	0	0	0	1	1	0	0	1	0	0	0	11	0	1203.62	tr|Q50631|Q50631_MYCTU	tr|Q50631|Q50631_MYCTU	575	585	yes	yes	2	3.4356e-05	76.1	By MS/MS	By MS/MS	By MS/MS	By MS/MS	By matching		By matching
AAGPADHTAPPIIEELK	ADYDDYRRAAGPADHT	PPIIEELKTKAKDRGL	R	A	A	L	K	T	4	0	0	1	0	0	2	1	1	2	1	1	0	0	3	0	1	0	0	0	0	0	17	0	1728.9	tr|P96831|P96831_MYCTU	tr|P96831|P96831_MYCTU	33	49	yes	yes	2;3	4.8329e-79	238.2	By MS/MS	By MS/MS	By MS/MS	By MS/MS	By MS/MS	By MS/MS	By MS/MS
AAGPDNLAVIAQFVSLLGEVEQK	HRAGMLTRAAGPDNLA	LLGEVEQKVIRCFREG	R	A	A	Q	K	V	4	0	1	1	0	2	2	2	0	1	3	1	0	1	1	1	0	0	0	3	0	0	23	0	2368.26	tr|O53532|O53532_MYCTU	tr|O53532|O53532_MYCTU	97	119	yes	yes	2;3	2.4432e-114	166.21	By MS/MS	By MS/MS	By MS/MS	By MS/MS	By MS/MS	By MS/MS	By MS/MS
AAGPGWLFCPADRPER	________________	CPADRPERFAKAAAAA	R	A	A	E	R	F	3	2	0	1	1	0	1	2	0	0	1	0	0	1	3	0	0	1	0	0	0	0	16	1	1798.86	sp|P9WPE1|CITEL_MYCTU	sp|P9WPE1|CITEL_MYCTU	5	20	yes	yes	2;3	3.3108e-34	136.96	By MS/MS	By MS/MS	By MS/MS	By MS/MS	By MS/MS	By MS/MS	By MS/MS
AAGSPEIPSHDVGLAILGPLR	QQVEDSVRAAGSPEIP	LAILGPLRELDEVAYL	R	A	A	L	R	E	3	1	0	1	0	0	1	3	1	2	3	0	0	0	3	2	0	0	0	1	0	0	21	0	2069.13	sp|P9WIZ1|NRDR_MYCTU	sp|P9WIZ1|NRDR_MYCTU	94	114	yes	yes	2;3	2.3494e-63	172.66	By MS/MS	By MS/MS	By MS/MS	By MS/MS	By MS/MS	By MS/MS	By MS/MS
AAGSPEIPSHDVGLAILGPLRELDEVAYLR	QQVEDSVRAAGSPEIP	LDEVAYLRFASVYRSF	R	A	A	L	R	F	4	2	0	2	0	0	3	3	1	2	5	0	0	0	3	2	0	0	1	2	0	0	30	1	3157.68	sp|P9WIZ1|NRDR_MYCTU	sp|P9WIZ1|NRDR_MYCTU	94	123	yes	yes	4	4.3019e-05	47.429	By matching	By MS/MS	By MS/MS	By matching		By matching	By matching
AAGTADARYTLGVNWR	GDIHTYLKAAGTADAR	YTLGVNWRSDRALVES	K	A	A	W	R	S	4	2	1	1	0	0	0	2	0	0	1	0	0	0	0	0	2	1	1	1	0	0	16	1	1720.86	sp|P9WMQ3|RECB_MYCTU	sp|P9WMQ3|RECB_MYCTU	309	324	yes	yes	4	0.11358	10.658				By MS/MS		By MS/MS	By MS/MS
AAGTHKLDHQPIVDDIR	QLVIVGERAAGTHKLD	QPIVDDIRAAIAVGHG	R	A	A	I	R	A	2	1	0	3	0	1	0	1	2	2	1	1	0	0	1	0	1	0	0	1	0	0	17	1	1884.98	sp|O53580|FAA32_MYCTU	sp|O53580|FAA32_MYCTU	563	579	yes	yes	4	0.098621	20.65	By matching		By MS/MS			By matching	By matching
AAGVCFPDLLLTK	GKVVIDVRAAGVCFPD	FPDLLLTKGEYQLKLT	R	A	A	T	K	G	2	0	0	1	1	0	0	1	0	0	3	1	0	1	1	0	1	0	0	1	0	0	13	0	1403.75	tr|P96826|P96826_MYCTU	tr|P96826|P96826_MYCTU	36	48	yes	yes	2	8.9694e-08	84.658	By MS/MS	By MS/MS	By MS/MS	By MS/MS	By MS/MS	By MS/MS	By MS/MS
AAGVDLDIVADVGPVIADPVR	SDIVVPLRAAGVDLDI	PVIADPVRTAADVAAM	R	A	A	V	R	T	4	1	0	4	0	0	0	2	0	2	1	0	0	0	2	0	0	0	0	5	0	0	21	0	2061.11	sp|P9WFE1|DCUP_MYCTU	sp|P9WFE1|DCUP_MYCTU	86	106	yes	yes	2;3	3.0219e-10	105.14	By MS/MS	By MS/MS	By MS/MS	By MS/MS	By MS/MS	By MS/MS
AAGVDVDPLDTGAPVAIASAAAVSGLR	QGALLKLRAAGVDVDP	AAAVSGLRGSEDVLGI	R	A	A	L	R	G	8	1	0	3	0	0	0	3	0	1	2	0	0	0	2	2	1	0	0	4	0	0	27	0	2463.3	sp|P9WIM1|PAFB_MYCTU	sp|P9WIM1|PAFB_MYCTU	123	149	yes	yes	2;3	2.3264e-54	120.85	By MS/MS	By MS/MS	By MS/MS	By MS/MS	By MS/MS	By MS/MS	By MS/MS
AAGVNFADHLAR	GQLRVAVRAAGVNFAD	NFADHLARVGLYPDAP	R	A	A	A	R	V	4	1	1	1	0	0	0	1	1	0	1	0	0	1	0	0	0	0	0	1	0	0	12	0	1240.63	tr|O07721|O07721_MYCTU	tr|O07721|O07721_MYCTU	37	48	yes	yes	3	5.693e-07	65.395	By MS/MS	By MS/MS	By MS/MS	By MS/MS	By MS/MS	By MS/MS	By MS/MS
AAGVVIDDTAVTPQYVHR	AAGRATAKAAGVVIDD	VTPQYVHRITAERELP	K	A	A	H	R	I	3	1	0	2	0	1	0	1	1	1	0	0	0	0	1	0	2	0	1	4	0	0	18	0	1910.98	tr|I6Y2I9|I6Y2I9_MYCTU	tr|I6Y2I9|I6Y2I9_MYCTU	37	54	yes	yes	2;3	1.1677e-13	104.26	By MS/MS	By MS/MS	By MS/MS	By MS/MS	By MS/MS	By MS/MS	By MS/MS
AAGVVMEFANEFGLNMPIAR	SQVAEGVKAAGVVMEF	GLNMPIAREVDAVINH	K	A	A	A	R	E	4	1	2	0	0	0	2	2	0	1	1	0	2	2	1	0	0	0	0	2	0	0	20	0	2136.05	sp|P9WN75|GPDA2_MYCTU	sp|P9WN75|GPDA2_MYCTU	289	308	yes	yes	2;3	2.8673e-06	82.543	By matching	By MS/MS		By matching	By MS/MS	By MS/MS	By MS/MS
AAHAGGDPGLVFLDTINR	ELFDAICKAAHAGGDP	VFLDTINRANPVPGRG	K	A	A	N	R	A	3	1	1	2	0	0	0	3	1	1	2	0	0	1	1	0	1	0	0	1	0	0	18	0	1822.93	sp|P9WH77|NRDZ_MYCTU	sp|P9WH77|NRDZ_MYCTU	358	375	yes	yes	2;3	1.973e-25	126.95	By MS/MS	By matching	By MS/MS	By MS/MS	By MS/MS	By MS/MS	By MS/MS
AAHLNDLVAQVNRPLR	INAGEGPRAAHLNDLV	AQVNRPLRGCYRIAVL	R	A	A	L	R	G	3	2	2	1	0	1	0	0	1	0	3	0	0	0	1	0	0	0	0	2	0	0	16	1	1786	tr|O06396|O06396_MYCTU	tr|O06396|O06396_MYCTU	133	148	yes	yes	3;4	7.0245e-17	78.401	By MS/MS	By MS/MS	By MS/MS	By MS/MS	By MS/MS	By MS/MS	By MS/MS
AAHLVDWADDIDSAWLDGVTTVGVTSGASVPEVLVR	VALGAGARAAHLVDWA	SVPEVLVRGVLERLAE	R	A	A	V	R	G	5	1	0	5	0	0	1	3	1	1	3	0	0	0	1	3	3	2	0	7	0	0	36	0	3720.86	sp|P9WKG1|ISPH1_MYCTU	sp|P9WKG1|ISPH1_MYCTU	264	299	yes	yes	3	9.9709e-06	47.59	By MS/MS
AAHPDLPIDTATEDIVGVAGR	THTLAEVRAAHPDLPI	DIVGVAGRVIFARNSG	R	A	A	G	R	V	4	1	0	3	0	0	1	2	1	2	1	0	0	0	2	0	2	0	0	2	0	0	21	0	2117.08	sp|P9WFU9|SYK1_MYCTU	sp|P9WFU9|SYK1_MYCTU	47	67	yes	yes	2;3	2.4561e-90	160.55	By MS/MS	By MS/MS	By MS/MS	By MS/MS	By MS/MS	By MS/MS	By MS/MS
AAHPYEEPAFDIFALVPPPVGSGLGR	AEVLAAMRAAHPYEEP	PVGSGLGRIGRLPKPE	R	A	A	G	R	I	4	1	0	1	0	0	2	3	1	1	2	0	0	2	5	1	0	0	1	2	0	0	26	0	2706.38	sp|P9WFM1|GCH1L_MYCTU	sp|P9WFM1|GCH1L_MYCTU	219	244	yes	yes	3	2.3761e-19	61.039	By MS/MS			By MS/MS	By MS/MS	By MS/MS	By matching
AAHTAIAVEQFLAEVYATQHAGSEPGPAVAIP	FDLLGSARAAHTAIAV	PGPAVAIP________	R	A	A	I	P	-	9	0	0	0	0	2	3	2	2	2	1	0	0	1	3	1	2	0	1	3	0	0	32	0	3215.63	tr|Q50681|Q50681_MYCTU	tr|Q50681|Q50681_MYCTU	400	431	yes	yes	3;4	1.01e-27	115.45	By matching	By MS/MS	By MS/MS	By MS/MS	By MS/MS	By matching	By MS/MS
AAHWEHTVAVTDDGPR	VTTADGSRAAHWEHTV	AVTDDGPRILTLG___	R	A	A	P	R	I	3	1	0	2	0	0	1	1	2	0	0	0	0	0	1	0	2	1	0	2	0	0	16	0	1760.82	sp|P9WK21|MAP11_MYCTU	sp|P9WK21|MAP11_MYCTU	246	261	yes	yes	3;4	1.4789e-38	124.07	By MS/MS	By MS/MS	By MS/MS	By MS/MS	By MS/MS	By MS/MS	By MS/MS
AAIAEGAEEHPFFQLVYNER	AAKVEEERAAIAEGAE	FQLVYNERCAPAAEWF	R	A	A	E	R	C	4	1	1	0	0	1	4	1	1	1	1	0	0	2	1	0	0	0	1	1	0	0	20	0	2290.1	sp|P9WFI9|Y293_MYCTU	sp|P9WFI9|Y293_MYCTU	230	249	yes	yes	2;3	9.5364e-48	120.4	By MS/MS	By matching	By MS/MS	By MS/MS	By MS/MS	By MS/MS	By MS/MS
AAIAEMDLDSAEGR	PLFEFAIRAAIAEMDL	DLDSAEGRVAALRRCV	R	A	A	G	R	V	4	1	0	2	0	0	2	1	0	1	1	0	1	0	0	1	0	0	0	0	0	0	14	0	1447.66	sp|P9WNW1|DNAG_MYCTU	sp|P9WNW1|DNAG_MYCTU	382	395	yes	yes	2	1.9115e-08	87.001	By MS/MS	By MS/MS	By MS/MS	By MS/MS	By MS/MS	By MS/MS	By MS/MS
AAIAQATQAAEAAR	PVPEPAFKAAIAQATQ	TQAAEAARSDAGQTGH	K	A	A	A	R	S	8	1	0	0	0	2	1	0	0	1	0	0	0	0	0	0	1	0	0	0	0	0	14	0	1341.7	sp|P9WQN3|FTSH_MYCTU	sp|P9WQN3|FTSH_MYCTU	653	666	yes	yes	2;3	6.7112e-28	163.9	By MS/MS	By MS/MS	By matching		By MS/MS	By MS/MS	By MS/MS
AAIAQAVAASVWPMIAANR	PVSGPHGKAAIAQAVA	WPMIAANRVRPVIGTR	K	A	A	N	R	V	8	1	1	0	0	1	0	0	0	2	0	0	1	0	1	1	0	1	0	2	0	0	19	0	1910.02	tr|P72043|P72043_MYCTU	tr|P72043|P72043_MYCTU	276	294	yes	yes	3	1.7915e-10	67.685	By MS/MS	By matching	By MS/MS	By MS/MS	By MS/MS	By matching	By MS/MS
AAICEQGTFGGTCLNVGCIPTK	DERYASKRAAICEQGT	NVGCIPTKMFVYAAEV	R	A	A	T	K	M	2	0	1	0	3	1	1	4	0	2	1	1	0	1	1	0	3	0	0	1	0	0	22	0	2353.09	sp|P9WHH3|MTR_MYCTU	sp|P9WHH3|MTR_MYCTU	27	48	yes	yes	2	0.00021304	43.184	By matching			By MS/MS
AAIDAGDVVVAEESGVIEEVSADYITVMHDNGTR	VGTGMELRAAIDAGDV	VMHDNGTRRTYRMRKF	R	A	A	T	R	R	5	1	1	4	0	0	4	3	1	3	0	0	1	0	0	2	2	0	1	6	0	0	34	0	3531.67	sp|P9WGY9|RPOB_MYCTU	sp|P9WGY9|RPOB_MYCTU	634	667	yes	yes	3;4	6.9386e-63	157.43	By MS/MS	By MS/MS	By MS/MS	By MS/MS	By MS/MS	By MS/MS	By MS/MS
AAIDAGDVVVAEESGVIEEVSADYITVMHDNGTRR	VGTGMELRAAIDAGDV	MHDNGTRRTYRMRKFA	R	A	A	R	R	T	5	2	1	4	0	0	4	3	1	3	0	0	1	0	0	2	2	0	1	6	0	0	35	1	3687.77	sp|P9WGY9|RPOB_MYCTU	sp|P9WGY9|RPOB_MYCTU	634	668	yes	yes	4	6.6506e-14	82.988					By matching		By MS/MS
AAIDDLVELAGGK	AAALGNARAAIDDLVE	LVELAGGKKGLGSTRT	R	A	A	G	K	K	3	0	0	2	0	0	1	2	0	1	2	1	0	0	0	0	0	0	0	1	0	0	13	0	1270.68	tr|O05773|O05773_MYCTU	tr|O05773|O05773_MYCTU	235	247	yes	yes	2;3	1.4357e-22	130.98	By MS/MS	By MS/MS	By MS/MS	By MS/MS	By MS/MS	By MS/MS	By MS/MS
AAIDDLVELAGGKK	AAALGNARAAIDDLVE	VELAGGKKGLGSTRTL	R	A	A	K	K	G	3	0	0	2	0	0	1	2	0	1	2	2	0	0	0	0	0	0	0	1	0	0	14	1	1398.77	tr|O05773|O05773_MYCTU	tr|O05773|O05773_MYCTU	235	248	yes	yes	3	4.4666e-17	103.11	By MS/MS	By MS/MS	By MS/MS	By MS/MS	By MS/MS	By MS/MS	By MS/MS
AAIDTAGGTSAGLSGAQWLDMVR	HPEYAAVRAAIDTAGG	AQWLDMVRQQTTSTVT	R	A	A	V	R	Q	5	1	0	2	0	1	0	4	0	1	2	0	1	0	0	2	2	1	0	1	0	0	23	0	2247.1	sp|P9WNW1|DNAG_MYCTU	sp|P9WNW1|DNAG_MYCTU	523	545	yes	yes	2	9.1484e-06	55.173					By MS/MS
AAIEALGPIALPVK	LEHANEIKAAIEALGP	GPIALPVKTSADSGKL	K	A	A	V	K	T	4	0	0	0	0	0	1	1	0	2	2	1	0	0	2	0	0	0	0	1	0	0	14	0	1361.83	sp|P9WH79|RL9_MYCTU	sp|P9WH79|RL9_MYCTU	70	83	yes	yes	1;2;3	7.6285e-11	111.06	By MS/MS	By MS/MS	By MS/MS	By MS/MS	By MS/MS	By MS/MS	By MS/MS
AAIEEMAPQLAR	FAVAPRVRAAIEEMAP	EMAPQLARISAERVAA	R	A	A	A	R	I	4	1	0	0	0	1	2	0	0	1	1	0	1	0	1	0	0	0	0	0	0	0	12	0	1298.67	tr|L7N672|L7N672_MYCTU	tr|L7N672|L7N672_MYCTU	202	213	yes	yes	2	0.048206	29.743	By matching	By matching	By matching	By matching	By matching	By matching	By matching
AAIEGAPVLVTAGVVFTDMVSGFFSQR	AASAERVRAAIEGAPV	VSGFFSQRIDPARTID	R	A	A	Q	R	I	4	1	0	1	0	1	1	3	0	1	1	0	1	3	1	2	2	0	0	5	0	0	27	0	2768.42	sp|P9WG37|KDC_MYCTU	sp|P9WG37|KDC_MYCTU	280	306	yes	yes	3	4.1972e-13	57.688				By matching	By MS/MS	By MS/MS	By matching
AAIELIADHQLTVLADLLVHR	RALSLFTKAAIELIAD	LADLLVHRLQAVKELE	K	A	A	H	R	L	4	1	0	2	0	1	1	0	2	2	5	0	0	0	0	0	1	0	0	2	0	0	21	0	2310.31	sp|P9WG37|KDC_MYCTU	sp|P9WG37|KDC_MYCTU	210	230	yes	yes	3;4	9.9236e-18	107.39	By MS/MS		By matching	By MS/MS	By MS/MS	By MS/MS	By MS/MS
AAIHFDDLQWER	SSVGHRIRAAIHFDDL	FDDLQWERRYRRVAAY	R	A	A	E	R	R	2	1	0	2	0	1	1	0	1	1	1	0	0	1	0	0	0	1	0	0	0	0	12	0	1499.72	tr|O53613|O53613_MYCTU	tr|O53613|O53613_MYCTU	157	168	yes	yes	3	5.4971e-21	145.09	By MS/MS	By MS/MS	By MS/MS	By MS/MS	By MS/MS	By MS/MS	By MS/MS
AAILASIAFHTR	EGYDAAAKAAILASIA	ASIAFHTRVTADDVYR	K	A	A	T	R	V	4	1	0	0	0	0	0	0	1	2	1	0	0	1	0	1	1	0	0	0	0	0	12	0	1269.72	sp|P9WPX1|DHOM_MYCTU	sp|P9WPX1|DHOM_MYCTU	208	219	yes	yes	3	0.12258	18.095	By matching
AAILNMIADR	GKTAPAERAAILNMIA	ILNMIADRIDKNAAAL	R	A	A	D	R	I	3	1	1	1	0	0	0	0	0	2	1	0	1	0	0	0	0	0	0	0	0	0	10	0	1086.59	sp|P9WNY1|ALDH_MYCTU	sp|P9WNY1|ALDH_MYCTU	82	91	yes	yes	2	0.0032577	56.432	By matching	By matching	By MS/MS	By MS/MS	By MS/MS	By matching	By MS/MS
AAINGDFILIAPEVQEVIR	FQPVGRGRAAINGDFI	PEVQEVIRAMRAGNIT	R	A	A	I	R	A	3	1	1	1	0	1	2	1	0	4	1	0	0	1	1	0	0	0	0	2	0	0	19	0	2067.14	tr|O53246|O53246_MYCTU	tr|O53246|O53246_MYCTU	250	268	yes	yes	2;3	6.1757e-13	80.287	By MS/MS	By MS/MS	By MS/MS	By MS/MS	By matching	By MS/MS	By matching
AAIPEGPINAVTEDELR	YFVLVFDRAAIPEGPI	AVTEDELRAAVSKYWI	R	A	A	L	R	A	3	1	1	1	0	0	3	1	0	2	1	0	0	0	2	0	1	0	0	1	0	0	17	0	1793.92	sp|P9WKL5|Y560_MYCTU	sp|P9WKL5|Y560_MYCTU	171	187	yes	yes	2	4.9841e-08	79.875	By MS/MS	By MS/MS		By MS/MS	By MS/MS		By MS/MS
AAIPHAAITTDLIVGFPGETEEDFAATLDVVR	LGIIERVRAAIPHAAI	AATLDVVRRARFAAAF	R	A	A	V	R	R	6	1	0	3	0	0	3	2	1	3	2	0	0	2	2	0	4	0	0	3	0	0	32	0	3338.7	sp|P9WK05|MIAB_MYCTU	sp|P9WK05|MIAB_MYCTU	353	384	yes	yes	3	0.071553	14.778			By matching
AAISTLLETLDDFR	GVRSTRQRAAISTLLE	LETLDDFRSAQELHDE	R	A	A	F	R	S	2	1	0	2	0	0	1	0	0	1	3	0	0	1	0	1	2	0	0	0	0	0	14	0	1563.81	sp|P9WN85|ZUR_MYCTU	sp|P9WN85|ZUR_MYCTU	13	26	yes	yes	2;3	2.2956e-33	190.56	By MS/MS	By MS/MS	By MS/MS	By MS/MS	By MS/MS	By MS/MS	By MS/MS
AALAAAGVQPETVGVVEAHGTGTPIGDPIEYR	DAQVAVYRAALAAAGV	IGDPIEYRSLARVYGA	R	A	A	Y	R	S	6	1	0	1	0	1	3	5	1	2	1	0	0	0	3	0	3	0	1	4	0	0	32	0	3145.6	tr|I6Y231|I6Y231_MYCTU	tr|I6Y231|I6Y231_MYCTU	294	325	yes	yes	3;4	9.7477e-38	134.69	By MS/MS	By MS/MS	By MS/MS	By MS/MS	By MS/MS	By MS/MS	By MS/MS
AALAALDDADAEAALCR	LNGTANGKAALAALDD	DAEAALCRLDPMVAEG	K	A	A	C	R	L	8	1	0	3	1	0	1	0	0	0	3	0	0	0	0	0	0	0	0	0	0	0	17	0	1715.81	tr|O06806|O06806_MYCTU	tr|O06806|O06806_MYCTU	152	168	yes	yes	2	1.7178e-24	126.1					By MS/MS
AALAALDGIIDVHAATAAWESALR	GEQDAEVRAALAALDG	AAWESALRVPPYAGPP	R	A	A	L	R	V	9	1	0	2	0	0	1	1	1	2	3	0	0	0	0	1	1	1	0	1	0	0	24	0	2405.27	tr|L0TBP1|L0TBP1_MYCTU	tr|L0TBP1|L0TBP1_MYCTU	682	705	yes	yes	3	1.6807e-42	116.24	By MS/MS	By matching	By MS/MS	By matching	By MS/MS	By MS/MS	By MS/MS
AALAALLSQLPR	GESLANRRAALAALLS	ALLSQLPRSDLETLRK	R	A	A	P	R	S	4	1	0	0	0	1	0	0	0	0	4	0	0	0	1	1	0	0	0	0	0	0	12	0	1222.74	tr|P71699|P71699_MYCTU	tr|P71699|P71699_MYCTU	162	173	yes	yes	2;3	2.1708e-19	170.95	By MS/MS	By MS/MS	By MS/MS	By MS/MS	By MS/MS	By MS/MS	By MS/MS
AALADHDGVLSLGGGAVTSPGVR	RIEEDVVRAALADHDG	AVTSPGVRAALAGHTV	R	A	A	V	R	A	4	1	0	2	0	0	0	5	1	0	3	0	0	0	1	2	1	0	0	3	0	0	23	0	2119.1	sp|P9WPY3|AROK_MYCTU	sp|P9WPY3|AROK_MYCTU	67	89	yes	yes	3	1.0606e-16	67.364		By matching	By matching	By matching
AALAFMDTELR	ARNNTEARAALAFMDT	AFMDTELRIDYRDTEA	R	A	A	L	R	I	3	1	0	1	0	0	1	0	0	0	2	0	1	1	0	0	1	0	0	0	0	0	11	0	1236.62	sp|P9WM51|Y1260_MYCTU	sp|P9WM51|Y1260_MYCTU	219	229	yes	yes	2	5.3628e-13	125.04	By MS/MS	By MS/MS	By MS/MS	By MS/MS	By MS/MS	By MS/MS	By MS/MS
AALAGAGAALPALFSQLAAGPTR	VVAARLDRAALAGAGA	QLAAGPTRRRIDAADT	R	A	A	T	R	R	9	1	0	0	0	1	0	3	0	0	4	0	0	1	2	1	1	0	0	0	0	0	23	0	2094.16	tr|P94996|P94996_MYCTU	tr|P94996|P94996_MYCTU	1925	1947	yes	yes	2	0.014176	29.341		By MS/MS		By MS/MS		By matching
AALAHAGGGIVAESDPDDELEETTTK	AQLSADRRAALAHAGG	ELEETTTKFATILTAL	R	A	A	T	K	F	5	0	0	3	0	0	4	3	1	1	2	1	0	0	1	1	3	0	0	1	0	0	26	0	2596.21	sp|P9WFW9|MENF_MYCTU	sp|P9WFW9|MENF_MYCTU	335	360	yes	yes	3	2.985e-27	112.45	By MS/MS	By MS/MS	By MS/MS	By MS/MS	By MS/MS	By MS/MS	By MS/MS
AALANAGLSAAEVDVVEGHGTGTTLGDPIEAQALLATYGQDR	PSQQRVVRAALANAGL	LATYGQDRGEPGEPLW	R	A	A	D	R	G	9	1	1	3	0	2	3	6	1	1	5	0	0	0	1	1	4	0	1	3	0	0	42	0	4122.05	tr|I6XD69|I6XD69_MYCTU	tr|I6XD69|I6XD69_MYCTU	320	361	yes	no	3;4	0.00014305	38.849	By MS/MS	By MS/MS	By MS/MS	By MS/MS	By MS/MS	By MS/MS	By MS/MS
AALAPLPVHSLSR	ELAGLSGRAALAPLPV	LPVHSLSRL_______	R	A	A	S	R	L	3	1	0	0	0	0	0	0	1	0	3	0	0	0	2	2	0	0	0	1	0	0	13	0	1330.77	sp|P9WQ07|APT_MYCTU	sp|P9WQ07|APT_MYCTU	199	211	yes	yes	2;3	2.7528e-22	97.463	By MS/MS	By MS/MS	By MS/MS	By MS/MS	By MS/MS	By MS/MS	By MS/MS
AALDALEDGTITVGDAVVIR	ARVFDGERAALDALED	VGDAVVIRYEGPKGGP	R	A	A	I	R	Y	4	1	0	3	0	0	1	2	0	2	2	0	0	0	0	0	2	0	0	3	0	0	20	0	1998.06	sp|P9WKJ5|ILVD_MYCTU	sp|P9WKJ5|ILVD_MYCTU	434	453	yes	yes	2;3	3.9049e-27	123.02	By MS/MS	By MS/MS	By MS/MS	By MS/MS	By MS/MS	By MS/MS	By MS/MS
AALDATTIGPPTPPPAR	ARLAQGLKAALDATTI	PPTPPPARQPPVDIDV	K	A	A	A	R	Q	4	1	0	1	0	0	0	1	0	1	1	0	0	0	5	0	3	0	0	0	0	0	17	0	1644.88	tr|O53246|O53246_MYCTU	tr|O53246|O53246_MYCTU	170	186	yes	yes	2	1.6032e-17	142.91	By MS/MS	By MS/MS	By MS/MS	By MS/MS	By MS/MS	By MS/MS	By MS/MS
AALDGAPPMPPPRDPLEEVTAALAAPPGKPPR	ADSIEAVKAALDGAPP	APPGKPPRGDQLGGRR	K	A	A	P	R	G	7	2	0	2	0	0	2	2	0	0	3	1	1	0	10	0	1	0	0	1	0	0	32	2	3198.69	sp|P71707|PBP1A_MYCTU	sp|P71707|PBP1A_MYCTU	57	88	yes	yes	4	4.3427e-05	46.464	By MS/MS	By MS/MS	By matching	By MS/MS	By MS/MS	By MS/MS	By MS/MS
AALDKVPALNPHQIDDLMMGCGLPGGESGFNIAR	DLAVQMVRAALDKVPA	ESGFNIARVVAVALGY	R	A	A	A	R	V	4	1	2	3	1	1	1	5	1	2	4	1	2	1	3	1	0	0	0	1	0	0	34	1	3563.73	tr|O53422|O53422_MYCTU	tr|O53422|O53422_MYCTU	37	70	yes	yes	3;4	6.3155e-50	150.55	By MS/MS	By MS/MS	By MS/MS	By MS/MS	By MS/MS	By MS/MS	By MS/MS
AALDLLVSGR	GVDATAYRAALDLLVS	LDLLVSGRYPFASLPR	R	A	A	G	R	Y	2	1	0	1	0	0	0	1	0	0	3	0	0	0	0	1	0	0	0	1	0	0	10	0	1013.59	sp|P9WQC3|ADH_MYCTU	sp|P9WQC3|ADH_MYCTU	319	328	yes	yes	2	0.00076166	62.823							By MS/MS
AALDPGAGENHDFFSGSGSSYVMGTHQPTTDTDWDF	CQVNPAVRAALDPGAG	TTDTDWDF________	R	A	A	D	F	-	3	0	1	5	0	1	1	5	2	0	1	0	1	3	2	4	4	1	1	1	0	0	36	0	3816.59	sp|P9WH73|RIR2A_MYCTU	sp|P9WH73|RIR2A_MYCTU	287	322	yes	yes	3	0.12401	3.07	By MS/MS	By MS/MS	By MS/MS
AALDPTGYLNAAVLFD	VAAMRRVKAALDPTGY	LNAAVLFD________	K	A	A	F	D	-	4	0	1	2	0	0	0	1	0	0	3	0	0	1	1	0	1	0	1	1	0	0	16	0	1649.83	tr|O07406|O07406_MYCTU	tr|O07406|O07406_MYCTU	434	449	yes	yes	2	0.081349	24.599	By matching	By matching	By matching	By matching	By matching	By matching	By matching
AALDSLCDALQAETVHDNVR	FGAYIASKAALDSLCD	ETVHDNVRFTTVHMAL	K	A	A	V	R	F	4	1	1	3	1	1	1	0	1	0	3	0	0	0	0	1	1	0	0	2	0	0	20	0	2197.04	sp|P9WGS1|Y1543_MYCTU	sp|P9WGS1|Y1543_MYCTU	212	231	yes	yes	2;3	1.1863e-60	172.84	By MS/MS	By MS/MS	By MS/MS	By MS/MS	By MS/MS	By MS/MS	By MS/MS
AALEAHPAVLLFSHR	EYQVAAMRAALEAHPA	AVLLFSHRSYIDGVVV	R	A	A	H	R	S	4	1	0	0	0	0	1	0	2	0	3	0	0	1	1	1	0	0	0	1	0	0	15	0	1630.89	sp|P9WI61|PLSB_MYCTU	sp|P9WI61|PLSB_MYCTU	263	277	yes	yes	4	0.010369	37.177	By matching	By matching	By matching	By MS/MS	By matching	By matching	By matching
AALEASLAAVEEGAFAR	ARTGNPTRAALEASLA	VEEGAFARAFSSGMAA	R	A	A	A	R	A	7	1	0	0	0	0	3	1	0	0	2	0	0	1	0	1	0	0	0	1	0	0	17	0	1674.86	sp|P9WGB7|METB_MYCTU	sp|P9WGB7|METB_MYCTU	65	81	yes	yes	2;3	1.422e-11	140.75	By MS/MS	By MS/MS	By MS/MS	By MS/MS	By MS/MS	By MS/MS	By MS/MS
AALEKDYDLVGNNLGGR	GRVVEPLRAALEKDYD	VGNNLGGRWADSFGGL	R	A	A	G	R	W	2	1	2	2	0	0	1	3	0	0	3	1	0	0	0	0	0	0	1	1	0	0	17	1	1803.91	tr|I6Y778|I6Y778_MYCTU	tr|I6Y778|I6Y778_MYCTU	62	78	yes	yes	2;3	3.8343e-79	301.93	By MS/MS	By MS/MS	By MS/MS	By MS/MS	By MS/MS	By MS/MS	By MS/MS
AALEPVNPPKPPPAIK	VLTEYNNKAALEPVNP	PKPPPAIKIDPPPPPQ	K	A	A	I	K	I	3	0	1	0	0	0	1	0	0	1	1	2	0	0	6	0	0	0	0	1	0	0	16	1	1637.95	sp|P9WJD9|ESPB_MYCTU	sp|P9WJD9|ESPB_MYCTU	268	283	yes	yes	2;3	2.5877e-08	73.499	By MS/MS	By MS/MS	By MS/MS	By MS/MS	By matching	By MS/MS	By MS/MS
AALETLAVVAYR	GARTKLTRAALETLAV	TLAVVAYRQPVTRARV	R	A	A	Y	R	Q	4	1	0	0	0	0	1	0	0	0	2	0	0	0	0	0	1	0	1	2	0	0	12	0	1275.72	tr|I6XCB2|I6XCB2_MYCTU	tr|I6XCB2|I6XCB2_MYCTU	113	124	yes	yes	2	8.5056e-13	133.57	By MS/MS	By MS/MS	By MS/MS	By MS/MS	By MS/MS	By MS/MS	By MS/MS
AALEVYDVDELGLDR	VITRDVAKAALEVYDV	VDELGLDRLDRAVLSA	K	A	A	D	R	L	2	1	0	3	0	0	2	1	0	0	3	0	0	0	0	0	0	0	1	2	0	0	15	0	1676.83	sp|P9WGW1|RUVB_MYCTU	sp|P9WGW1|RUVB_MYCTU	250	264	yes	yes	2	1.9847e-11	95.018	By MS/MS	By matching	By MS/MS		By MS/MS	By MS/MS	By matching
AALEVYDVDELGLDRLDR	VITRDVAKAALEVYDV	LGLDRLDRAVLSALTR	K	A	A	D	R	A	2	2	0	4	0	0	2	1	0	0	4	0	0	0	0	0	0	0	1	2	0	0	18	1	2061.04	sp|P9WGW1|RUVB_MYCTU	sp|P9WGW1|RUVB_MYCTU	250	267	yes	yes	3	1.6205e-12	75.239	By MS/MS	By MS/MS	By matching	By matching			By MS/MS
AALFFDGR	QAARISDRAALFFDGR	AALFFDGRLVEEGPTE	R	A	A	G	R	L	2	1	0	1	0	0	0	1	0	0	1	0	0	2	0	0	0	0	0	0	0	0	8	0	895.455	sp|P9WQK9|PSTB2_MYCTU	sp|P9WQK9|PSTB2_MYCTU	232	239	yes	yes	2	0.004227	69.198		By MS/MS	By MS/MS	By MS/MS		By matching	By MS/MS
AALGDDKLTYLGYSYGTR	AKDLDAIRAALGDDKL	LGYSYGTRIGSAYAEE	R	A	A	T	R	I	2	1	0	2	0	0	0	3	0	0	3	1	0	0	0	1	2	0	3	0	0	0	18	1	1962.97	sp|P9WHR3|CAEA_MYCTU	sp|P9WHR3|CAEA_MYCTU	215	232	yes	yes	2	2.7929e-12	94.09			By MS/MS	By matching	By MS/MS	By MS/MS
AALGDHDENISFDR	PLFTPATKAALGDHDE	DENISFDRVVEMVGAL	K	A	A	D	R	V	2	1	1	3	0	0	1	1	1	1	1	0	0	1	0	1	0	0	0	0	0	0	14	0	1558.7	sp|P9WHN1|PUR7_MYCTU	sp|P9WHN1|PUR7_MYCTU	146	159	yes	yes	3	0.10001	19.27	By matching	By matching	By matching	By matching	By matching	By matching	By matching
AALGGSDISAIK	DAAVAEAKAALGGSDI	GSDISAIKSAMEKLGQ	K	A	A	I	K	S	3	0	0	1	0	0	0	2	0	2	1	1	0	0	0	2	0	0	0	0	0	0	12	0	1101.6	sp|P9WMJ9|DNAK_MYCTU	sp|P9WMJ9|DNAK_MYCTU	553	564	yes	yes	1;2	6.7905e-18	136.57	By MS/MS	By MS/MS	By MS/MS	By MS/MS	By MS/MS	By MS/MS	By MS/MS
AALITVDSYQIILDVTDGNGAPGER	TRDQAVERAALITVDS	GNGAPGERTFRSTTTV	R	A	A	E	R	T	3	1	1	3	0	1	1	3	0	3	2	0	0	0	1	1	2	0	1	2	0	0	25	0	2587.31	tr|L7N655|L7N655_MYCTU	tr|L7N655|L7N655_MYCTU	15	39	yes	yes	3	8.5925e-05	41.087				By MS/MS		By matching	By MS/MS
AALLAFNTFDESETIR	IQLRDALRAALLAFNT	FDESETIRHRKRMRVI	R	A	A	I	R	H	3	1	1	1	0	0	2	0	0	1	2	0	0	2	0	1	2	0	0	0	0	0	16	0	1796.89	sp|P9WMB7|MFTR_MYCTU	sp|P9WMB7|MFTR_MYCTU	91	106	yes	yes	2	7.713e-17	130.56	By MS/MS	By matching	By MS/MS	By MS/MS	By matching	By MS/MS	By MS/MS
AALLEQQLTLPFAAPHSMFNVK	PSTLKLARAALLEQQL	PHSMFNVKVGGARRCA	R	A	A	V	K	V	4	0	1	0	0	2	1	0	1	0	4	1	1	2	2	1	1	0	0	1	0	0	22	0	2425.28	sp|P9WKC7|TGS2_MYCTU	sp|P9WKC7|TGS2_MYCTU	209	230	yes	yes	3	1.7201e-14	70.352	By MS/MS	By MS/MS	By MS/MS	By MS/MS			By MS/MS
AALLHEAELQLAEFIGLDEVK	DPAAHERKAALLHEAE	FIGLDEVKRQVSRLKS	K	A	A	V	K	R	4	0	0	1	0	1	4	1	1	1	5	1	0	1	0	0	0	0	0	1	0	0	21	0	2308.23	sp|P9WPI3|ECCA3_MYCTU	sp|P9WPI3|ECCA3_MYCTU	331	351	yes	yes	3	1.2833e-28	103.73	By MS/MS	By MS/MS	By MS/MS	By MS/MS	By MS/MS	By MS/MS	By MS/MS
AALLHEAELQLAEFIGLDEVKR	DPAAHERKAALLHEAE	IGLDEVKRQVSRLKSS	K	A	A	K	R	Q	4	1	0	1	0	1	4	1	1	1	5	1	0	1	0	0	0	0	0	1	0	0	22	1	2464.33	sp|P9WPI3|ECCA3_MYCTU	sp|P9WPI3|ECCA3_MYCTU	331	352	yes	yes	3;4	9.15e-21	106.73	By MS/MS	By MS/MS	By MS/MS	By MS/MS	By MS/MS	By MS/MS	By MS/MS
AALLVVALTERPDLLMAATEDLLHQPQR	DARFNVSRAALLVVAL	DLLHQPQRAAAMTASA	R	A	A	Q	R	A	5	2	0	2	0	2	2	0	1	0	7	0	1	0	2	0	2	0	0	2	0	0	28	1	3083.68	sp|P9WKE7|KHSE_MYCTU	sp|P9WKE7|KHSE_MYCTU	216	243	yes	yes	4	1.4933e-08	65.775
AALNAPIQGSAADIIK	QVREAAERAALNAPIQ	GSAADIIKVAMIQVDK	R	A	A	I	K	V	5	0	1	1	0	1	0	1	0	3	1	1	0	0	1	1	0	0	0	0	0	0	16	0	1551.86	sp|P9WNU5|DPO1_MYCTU	sp|P9WNU5|DPO1_MYCTU	817	832	yes	yes	2	4.6309e-17	112.84	By MS/MS	By MS/MS	By MS/MS	By MS/MS	By MS/MS	By MS/MS	By MS/MS
AALPAIRPVNHLVVDGR	HGRVVFTRAALPAIRP	NHLVVDGRVIGRTRLT	R	A	A	G	R	V	3	2	1	1	0	0	0	1	1	1	2	0	0	0	2	0	0	0	0	3	0	0	17	1	1797.04	sp|P9WMA5|Y0080_MYCTU	sp|P9WMA5|Y0080_MYCTU	41	57	yes	yes	4	1.3569e-11	91.616	By MS/MS	By matching			By matching
AALPEDVNAPSGEAA	TALVDVARAALPEDVN	NAPSGEAA________	R	A	A	A	A	-	5	0	1	1	0	0	2	1	0	0	1	0	0	0	2	1	0	0	0	1	0	0	15	0	1410.66	sp|P9WHC5|RL20_MYCTU	sp|P9WHC5|RL20_MYCTU	115	129	yes	yes	2	0.00076498	49.472	By MS/MS	By MS/MS	By MS/MS	By MS/MS	By MS/MS	By MS/MS	By MS/MS
AALPEPQIASDTEFR	TAHGKIDRAALPEPQI	IASDTEFRAPQTATER	R	A	A	F	R	A	3	1	0	1	0	1	2	0	0	1	1	0	0	1	2	1	1	0	0	0	0	0	15	0	1643.82	tr|I6Y0L1|I6Y0L1_MYCTU	tr|I6Y0L1|I6Y0L1_MYCTU	921	935	yes	yes	2	4.5626e-08	83.314				By matching		By matching
AALPFGLWVPVLPGTR	VNLDQLMKAALPFGLW	VPVLPGTRQVTVGGAI	K	A	A	T	R	Q	2	1	0	0	0	0	0	2	0	0	3	0	0	1	3	0	1	1	0	2	0	0	16	0	1692.97	sp|P9WJF1|DPRE1_MYCTU	sp|P9WJF1|DPRE1_MYCTU	104	119	yes	yes	2;3	7.5817e-08	106.67	By MS/MS	By MS/MS	By MS/MS	By MS/MS	By MS/MS	By MS/MS	By MS/MS
AALPPHLTAEYLEK	PRLSPVARAALPPHLT	LTAEYLEKTRGAIDFN	R	A	A	E	K	T	3	0	0	0	0	0	2	0	1	0	3	1	0	0	2	0	1	0	1	0	0	0	14	0	1551.83	sp|P71725|OCTT_MYCTU	sp|P71725|OCTT_MYCTU	131	144	yes	yes	3	0.023254	30.961	By matching	By MS/MS	By MS/MS				By MS/MS
AALQAQPDLVR	EAGRMAARAALQAQPD	QAQPDLVR________	R	A	A	V	R	-	3	1	0	1	0	2	0	0	0	0	2	0	0	0	1	0	0	0	0	1	0	0	11	0	1180.66	sp|P9WIY7|Y2565_MYCTU	sp|P9WIY7|Y2565_MYCTU	573	583	yes	yes	2	3.6543e-13	154.56	By MS/MS	By MS/MS	By MS/MS	By MS/MS	By MS/MS	By MS/MS	By MS/MS
AALQEVPVADYAQR	VHGVDTVRAALQEVPV	PVADYAQRCGVDEELL	R	A	A	Q	R	C	4	1	0	1	0	2	1	0	0	0	1	0	0	0	1	0	0	0	1	2	0	0	14	0	1529.78	tr|L0T2Z1|L0T2Z1_MYCTU	tr|L0T2Z1|L0T2Z1_MYCTU	254	267	yes	yes	3	0.077882	19.058	By matching		By matching	By matching	By matching	By matching
AALQVLTALHPEVASQVGR	GPSDPTTKAALQVLTA	EVASQVGRIAAPSVAS	K	A	A	G	R	I	4	1	0	0	0	2	1	1	1	0	3	0	0	0	1	1	1	0	0	3	0	0	19	0	1959.09	sp|P9WNA1|FTSQ_MYCTU	sp|P9WNA1|FTSQ_MYCTU	240	258	yes	yes	2;3	4.7441e-10	85.808	By MS/MS	By MS/MS	By MS/MS	By MS/MS			By MS/MS
AALSALAIPDPAR	GALGALARAALSALAI	LAIPDPARWPWPTFTV	R	A	A	A	R	W	5	1	0	1	0	0	0	0	0	1	2	0	0	0	2	1	0	0	0	0	0	0	13	0	1264.71	sp|P9WP63|CRCB1_MYCTU	sp|P9WP63|CRCB1_MYCTU	24	36	yes	yes	2	1.762e-05	71.555			By MS/MS	By MS/MS	By MS/MS		By MS/MS
AALSALISGIDDVAAQISGFVADNRK	FAALDARRAALSALIS	GFVADNRKEFGPALSK	R	A	A	R	K	E	6	1	1	3	0	1	0	2	0	3	2	1	0	1	0	3	0	0	0	2	0	0	26	1	2601.38	tr|I6YGB1|I6YGB1_MYCTU	tr|I6YGB1|I6YGB1_MYCTU	236	261	yes	yes	3	0.089433	12.219			By matching		By matching	By MS/MS
AALSAVYALGR	RLLPREKRAALSAVYA	SAVYALGRRIDDVADG	R	A	A	G	R	R	4	1	0	0	0	0	0	1	0	0	2	0	0	0	0	1	0	0	1	1	0	0	11	0	1090.61	sp|P9WHP3|CRTB_MYCTU	sp|P9WHP3|CRTB_MYCTU	35	45	yes	yes	2	0.00025023	62.582	By matching
AALSETGHSQFVVAEVR	DEVADVVRAALSETGH	QFVVAEVRAAVTASGK	R	A	A	V	R	A	3	1	0	0	0	1	2	1	1	0	1	0	0	1	0	2	1	0	0	3	0	0	17	0	1799.92	tr|O05856|O05856_MYCTU	tr|O05856|O05856_MYCTU	142	158	yes	yes	2;3	3.2757e-17	108.18	By MS/MS	By MS/MS	By MS/MS	By MS/MS	By MS/MS	By MS/MS	By MS/MS
AALSGGELLGQQTVDDQPGGIVER	ADALEALRAALSGGEL	QPGGIVERIVGPLARA	R	A	A	E	R	I	2	1	0	2	0	3	2	5	0	1	3	0	0	0	1	1	1	0	0	2	0	0	24	0	2409.21	tr|O06279|O06279_MYCTU	tr|O06279|O06279_MYCTU	206	229	yes	yes	2;3	1.4468e-12	123.28	By matching	By matching	By matching	By matching	By matching	By matching	By MS/MS
AALSNWIAGQAAVFGTR	GGAESAIKAALSNWIA	QAAVFGTRGITINTVA	K	A	A	T	R	G	5	1	1	0	0	1	0	2	0	1	1	0	0	1	0	1	1	1	0	1	0	0	17	0	1731.91	sp|P9WGQ1|Y1856_MYCTU	sp|P9WGQ1|Y1856_MYCTU	145	161	yes	yes	3	0.0006297	40.179	By MS/MS	By MS/MS	By MS/MS	By MS/MS	By MS/MS	By MS/MS
AALTALGMLDHQEEDLTTGR	SAAVTEIRAALTALGM	EEDLTTGRNVALELFD	R	A	A	G	R	N	3	1	0	2	0	1	2	2	1	0	4	0	1	0	0	0	3	0	0	0	0	0	20	0	2141.04	sp|L7N653|CWLM_MYCTU	sp|L7N653|CWLM_MYCTU	26	45	yes	yes	2	0.012382	41.644
AALTPLVQER	ARRHQQLRAALTPLVQ	LTPLVQERLGPVDSDV	R	A	A	E	R	L	2	1	0	0	0	1	1	0	0	0	2	0	0	0	1	0	1	0	0	1	0	0	10	0	1096.62	tr|O33358|O33358_MYCTU	tr|O33358|O33358_MYCTU	153	162	yes	yes	2	0.001283	59.931
AALVAELFSAATEAEQTFLLR	GKGSQAQRAALVAELF	AEQTFLLRLLGGELRQ	R	A	A	L	R	L	6	1	0	0	0	1	3	0	0	0	4	0	0	2	0	1	2	0	0	1	0	0	21	0	2250.19	sp|P9WNV5|DNLI_MYCTU	sp|P9WNV5|DNLI_MYCTU	100	120	yes	yes	3	1.2541e-09	83.849	By MS/MS	By matching			By MS/MS		By matching
AALVDAVTGSGADADLSIHVTPATTDMATAQR	GRPFSERRAALVDAVT	TDMATAQRWFSEFEGA	R	A	A	Q	R	W	8	1	0	4	0	1	0	2	1	1	2	0	1	0	1	2	5	0	0	3	0	0	32	0	3125.53	sp|L0TDE1|LIGC_MYCTU	sp|L0TDE1|LIGC_MYCTU	137	168	yes	yes	3	4.5453e-09	69.356	By MS/MS	By MS/MS	By MS/MS	By MS/MS	By MS/MS	By MS/MS	By MS/MS
AALVDLPQVEVVTGSVR	RLASGAARAALVDLPQ	EVVTGSVRRVLAVQPA	R	A	A	V	R	R	2	1	0	1	0	1	1	1	0	0	2	0	0	0	1	1	1	0	0	5	0	0	17	0	1751.98	tr|O07191|O07191_MYCTU	tr|O07191|O07191_MYCTU	302	318	yes	yes	2	4.5634e-08	102.62	By MS/MS	By matching	By MS/MS	By MS/MS	By MS/MS	By MS/MS	By MS/MS
AAMAALDIDPAFAER	RHWVKEVKAAMAALDI	IDPAFAERSVNEGFSG	K	A	A	E	R	S	6	1	0	2	0	0	1	0	0	1	1	0	1	1	1	0	0	0	0	0	0	0	15	0	1560.76	tr|O53154|O53154_MYCTU	tr|O53154|O53154_MYCTU	131	145	yes	yes	2	2.7716e-11	91.043	By MS/MS	By MS/MS	By MS/MS	By MS/MS	By MS/MS	By MS/MS	By MS/MS
AAMALIAAAAILDGLDGR	FALEHQPKAAMALIAA	ILDGLDGRVARILDAQ	K	A	A	G	R	V	7	1	0	2	0	0	0	2	0	2	3	0	1	0	0	0	0	0	0	0	0	0	18	0	1711.93	sp|P9WPG1|PSS_MYCTU	sp|P9WPG1|PSS_MYCTU	42	59	yes	yes	3	6.9437e-06	61.962		By MS/MS		By matching			By MS/MS
AAMANPVFAQITAEPSAMFPSDNGEQLIVNQDELLQR	HDLVVIFRAAMANPVF	NQDELLQRYPGAIGGK	R	A	A	Q	R	Y	6	1	3	2	0	4	3	1	0	2	3	0	2	2	3	2	1	0	0	2	0	0	37	0	4014.95	tr|I6Y204|I6Y204_MYCTU	tr|I6Y204|I6Y204_MYCTU	186	222	yes	yes	3	0.0083905	24.869	By MS/MS		By matching
AAMFAGLADSTLLR	FLSFIEGRAAMFAGLA	LADSTLLRDDGYRFML	R	A	A	L	R	D	4	1	0	1	0	0	0	1	0	0	3	0	1	1	0	1	1	0	0	0	0	0	14	0	1435.75	tr|P71733|P71733_MYCTU	tr|P71733|P71733_MYCTU	138	151	yes	yes	2	0.001501	45.829	By matching	By matching	By MS/MS	By matching	By matching	By matching	By matching
AAMGYTGSPTIEVLQQAQFVR	HQLTGGLRAAMGYTGS	LQQAQFVRITPAGLKE	R	A	A	V	R	I	3	1	0	0	0	3	1	2	0	1	1	0	1	1	1	1	2	0	1	2	0	0	21	0	2266.14	sp|P9WKI7|IMDH_MYCTU	sp|P9WKI7|IMDH_MYCTU	483	503	yes	yes	2;3	2.3936e-78	154.07	By MS/MS	By MS/MS	By MS/MS	By MS/MS	By MS/MS	By MS/MS	By MS/MS
AAMLAGIGENAGVVDIGDGWAVTFK	ETTSDEMRAAMLAGIG	DGWAVTFKVESHNHPS	R	A	A	F	K	V	5	0	1	2	0	0	1	5	0	2	1	1	1	1	0	0	1	1	0	3	0	0	25	0	2461.23	sp|P9WHL7|PURL_MYCTU	sp|P9WHL7|PURL_MYCTU	89	113	yes	yes	2	2.5963e-08	63.894	By MS/MS	By MS/MS	By MS/MS	By MS/MS	By MS/MS	By MS/MS	By MS/MS
AAMLGGDLAAAAAAGLSGAALDTFTLR	LPAATVQRAAMLGGDL	ALDTFTLRVGRPIGPM	R	A	A	L	R	V	10	1	0	2	0	0	0	4	0	0	5	0	1	1	0	1	2	0	0	0	0	0	27	0	2475.28	sp|P9WNV5|DNLI_MYCTU	sp|P9WNV5|DNLI_MYCTU	153	179	yes	yes	3	5.8379e-13	53.475			By MS/MS	By MS/MS
AAMLSHGWIDGPPPGQYFHGITLHK	DAYFQHVRAAMLSHGW	FHGITLHKNGVTANMS	R	A	A	H	K	N	2	0	0	1	0	1	0	4	3	2	2	1	1	1	3	1	1	1	1	0	0	0	25	0	2729.35	sp|P9WK77|LPPJ_MYCTU	sp|P9WK77|LPPJ_MYCTU	117	141	yes	yes	4;5	3.8594e-09	50.827	By matching	By matching	By matching	By matching	By MS/MS	By MS/MS
AAMQYAQEVAGGVFPADEHSF	DVGGELRRAAMQYAQE	FPADEHSF________	R	A	A	S	F	-	5	0	0	1	0	2	2	2	1	0	0	0	1	2	1	1	0	0	1	2	0	0	21	0	2223.99	sp|P9WIL7|PANB_MYCTU	sp|P9WIL7|PANB_MYCTU	261	281	yes	yes	2;3	3.1874e-90	208.08	By MS/MS		By matching	By MS/MS		By matching
AAMTQWLIEEK	THEFYQARAAMTQWLI	TQWLIEEKGFGAVAAE	R	A	A	E	K	G	2	0	0	0	0	1	2	0	0	1	1	1	1	0	0	0	1	1	0	0	0	0	11	0	1318.66	sp|P9WLM1|Y2030_MYCTU	sp|P9WLM1|Y2030_MYCTU	287	297	yes	yes	2	4.2738e-13	130.79	By MS/MS		By MS/MS				By matching
AANALTDLGLVAGDR	DLLAEVSKAANALTDL	LGLVAGDRVAIYLPLI	K	A	A	D	R	V	4	1	1	2	0	0	0	2	0	0	3	0	0	0	0	0	1	0	0	1	0	0	15	0	1455.77	sp|P9WQD1|ACSA_MYCTU	sp|P9WQD1|ACSA_MYCTU	119	133	yes	yes	2;3	4.2503e-33	152.69	By MS/MS	By MS/MS	By MS/MS	By MS/MS	By MS/MS	By MS/MS	By MS/MS
AANIDEAVEIANATTFGLGSNAWTR	GPVASVFRAANIDEAV	LGSNAWTRDETEQRRF	R	A	A	T	R	D	6	1	3	1	0	0	2	2	0	2	1	0	0	1	0	1	3	1	0	1	0	0	25	0	2591.26	sp|P9WNX9|GABD1_MYCTU	sp|P9WNX9|GABD1_MYCTU	373	397	yes	yes	2;3	1.0371e-32	130.6	By MS/MS	By MS/MS	By MS/MS	By MS/MS	By MS/MS	By MS/MS	By MS/MS
AANQLFTVLGELK	VTAELMEKAANQLFTV	FTVLGELKGGAMKVGQ	K	A	A	L	K	G	2	0	1	0	0	1	1	1	0	0	3	1	0	1	0	0	1	0	0	1	0	0	13	0	1402.78	tr|O53343|O53343_MYCTU	tr|O53343|O53343_MYCTU	55	67	yes	yes	2	3.7052e-16	110.39	By MS/MS	By MS/MS	By MS/MS	By MS/MS	By MS/MS	By MS/MS	By MS/MS
AANYLSGDFAAQYR	NMDTLADRAANYLSGD	GDFAAQYRRFVDQIAA	R	A	A	Y	R	R	4	1	1	1	0	1	0	1	0	0	1	0	0	1	0	1	0	0	2	0	0	0	14	0	1545.72	tr|O07422|O07422_MYCTU	tr|O07422|O07422_MYCTU	143	156	yes	yes	2	1.9994e-05	63.408		By matching	By matching	By matching	By matching		By matching
AAPGGDRESFALLHPDGYALYR	DELLAECKAAPGGDRE	PDGYALYRVDRTDLKL	K	A	A	Y	R	V	4	2	0	2	0	0	1	3	1	0	3	0	0	1	2	1	0	0	2	0	0	0	22	1	2375.17	sp|P9WFK7|EIS_MYCTU	sp|P9WFK7|EIS_MYCTU	206	227	yes	yes	3;4	1.4657e-07	61.222	By MS/MS	By matching	By MS/MS	By MS/MS	By MS/MS	By MS/MS
AAPIPDPAKPDELAVAGPGDDPAEPDGIR	TEPEVPEKAAPIPDPA	PAEPDGIRRQDDFSSR	K	A	A	I	R	R	6	1	0	5	0	0	2	3	0	2	1	1	0	0	7	0	0	0	0	1	0	0	29	1	2850.4	sp|P9WK93|LGT_MYCTU	sp|P9WK93|LGT_MYCTU	420	448	yes	yes	3	2.4557e-13	57.351	By MS/MS	By MS/MS	By MS/MS	By MS/MS	By MS/MS	By MS/MS	By MS/MS
AAPIPDPAKPDELAVAGPGDDPAEPDGIRR	TEPEVPEKAAPIPDPA	AEPDGIRRQDDFSSRR	K	A	A	R	R	Q	6	2	0	5	0	0	2	3	0	2	1	1	0	0	7	0	0	0	0	1	0	0	30	2	3006.5	sp|P9WK93|LGT_MYCTU	sp|P9WK93|LGT_MYCTU	420	449	yes	yes	3;4	4.5667e-48	148.04	By MS/MS	By MS/MS	By MS/MS	By MS/MS	By MS/MS	By MS/MS	By MS/MS
AAPIVGLPAATR	EWAECLHKAAPIVGLP	VGLPAATRTTPARLAS	K	A	A	T	R	T	4	1	0	0	0	0	0	1	0	1	1	0	0	0	2	0	1	0	0	1	0	0	12	0	1135.67	tr|O05591|O05591_MYCTU	tr|O05591|O05591_MYCTU	436	447	yes	yes	2	0.083426	26.118						By matching
AAPLLPTVLLGK	AAVWRIRRAAPLLPTV	LPTVLLGKTPRYLTSS	R	A	A	G	K	T	2	0	0	0	0	0	0	1	0	0	4	1	0	0	2	0	1	0	0	1	0	0	12	0	1191.76	sp|P9WMU3|GLPQ1_MYCTU	sp|P9WMU3|GLPQ1_MYCTU	177	188	yes	yes	2	1.1449e-05	70.552	By MS/MS	By MS/MS	By matching	By matching	By MS/MS	By MS/MS	By MS/MS
AAPLSTTRVGQSAGSGIPESTLRTAQGQQASETSAAEETAPSLR	VDPKVAAKAAPLSTTR	EETAPSLRPEAAAGQL	K	A	A	L	R	P	8	3	0	0	0	4	4	4	0	1	3	0	0	0	3	7	6	0	0	1	0	0	44	2	4369.17	tr|I6X6H8|I6X6H8_MYCTU	tr|I6X6H8|I6X6H8_MYCTU	343	386	yes	yes	6	0.13018	2.1112e-11
AAPLVAILWGR	AIRALAARAAPLVAIL	LVAILWGRDASTLKPM	R	A	A	G	R	D	3	1	0	0	0	0	0	1	0	1	2	0	0	0	1	0	0	1	0	1	0	0	11	0	1165.7	sp|P9WFQ9|UNG_MYCTU	sp|P9WFQ9|UNG_MYCTU	160	170	yes	yes	2	2.0614e-09	105.25	By MS/MS	By MS/MS	By MS/MS	By MS/MS	By MS/MS	By MS/MS	By MS/MS
AAPNDAEAIGAANAANVK	AAKAAPKKAAPNDAEA	AANAANVKGPKHTPRT	K	A	A	V	K	G	8	0	3	1	0	0	1	1	0	1	0	1	0	0	1	0	0	0	0	1	0	0	18	0	1666.83	sp|P9WH51|RS17_MYCTU	sp|P9WH51|RS17_MYCTU	25	42	yes	yes	2;3	1.1493e-45	166.62	By MS/MS	By MS/MS	By MS/MS	By MS/MS	By MS/MS	By MS/MS	By MS/MS
AAPNSEVYECLIR	ASVRGIRRAAPNSEVY	EVYECLIRAGHFGLVV	R	A	A	I	R	A	2	1	1	0	1	0	2	0	0	1	1	0	0	0	1	1	0	0	1	1	0	0	13	0	1520.73	tr|O33185|O33185_MYCTU	tr|O33185|O33185_MYCTU	323	335	yes	yes	2	0.00024824	70.977					By MS/MS	By MS/MS
AAPVGLFVETFGTETEDPVK	QVAYAIGKAAPVGLFV	TETEDPVKIEKAIGEV	K	A	A	V	K	I	2	0	0	1	0	0	3	2	0	0	1	1	0	2	2	0	3	0	0	3	0	0	20	0	2106.05	sp|P9WGV1|METK_MYCTU	sp|P9WGV1|METK_MYCTU	326	345	yes	yes	2	5.7678e-48	162.48	By MS/MS	By MS/MS	By MS/MS	By MS/MS	By MS/MS	By MS/MS	By MS/MS
AAPVGLFVETFGTETEDPVKIEK	QVAYAIGKAAPVGLFV	EDPVKIEKAIGEVFDL	K	A	A	E	K	A	2	0	0	1	0	0	4	2	0	1	1	2	0	2	2	0	3	0	0	3	0	0	23	1	2476.27	sp|P9WGV1|METK_MYCTU	sp|P9WGV1|METK_MYCTU	326	348	yes	yes	2;3;4	3.5709e-82	197.85	By MS/MS	By MS/MS	By MS/MS	By MS/MS	By MS/MS	By MS/MS	By MS/MS
AAPVLLVDEATSALDAENEAAVVDALAADPR	SIARALLKAAPVLLVD	DALAADPRSRTRVIVA	K	A	A	P	R	S	10	1	1	4	0	0	3	0	0	0	4	0	0	0	2	1	1	0	0	4	0	0	31	0	3076.56	sp|P9WQJ7|IRTB_MYCTU	sp|P9WQJ7|IRTB_MYCTU	487	517	yes	yes	3	3.2586e-05	45.125	By MS/MS	By MS/MS	By MS/MS		By matching		By MS/MS
AAPVLWTQQVLTTGR	VFTRNQVKAAPVLWTQ	QQVLTTGRLRAVILNS	K	A	A	G	R	L	2	1	0	0	0	2	0	1	0	0	2	0	0	0	1	0	3	1	0	2	0	0	15	0	1639.9	sp|P9WPZ3|ARGJ_MYCTU	sp|P9WPZ3|ARGJ_MYCTU	62	76	yes	yes	2	4.3467e-06	69.864	By MS/MS			By matching		By matching	By matching
AAPYLVGALK	CPLKELRRAAPYLVGA	PYLVGALKLILTQPFD	R	A	A	L	K	L	3	0	0	0	0	0	0	1	0	0	2	1	0	0	1	0	0	0	1	1	0	0	10	0	1001.59	tr|O07417|O07417_MYCTU	tr|O07417|O07417_MYCTU	293	302	yes	yes	2	0.011367	42.599	By MS/MS	By MS/MS	By MS/MS	By MS/MS	By matching	By matching	By MS/MS
AAQEAGLATIPAIVR	VMGERRWRAAQEAGLA	ATIPAIVRETGDDNLL	R	A	A	V	R	E	5	1	0	0	0	1	1	1	0	2	1	0	0	0	1	0	1	0	0	1	0	0	15	0	1479.84	sp|P9WIJ9|PARB_MYCTU	sp|P9WIJ9|PARB_MYCTU	125	139	yes	yes	2;3	2.9885e-32	142.04	By MS/MS	By MS/MS	By MS/MS	By MS/MS	By MS/MS	By MS/MS	By MS/MS
AAQGTTGPLFIGR	TQAIVEYRAAQGTTGP	TGPLFIGRDTHGLSEP	R	A	A	G	R	D	2	1	0	0	0	1	0	3	0	1	1	0	0	1	1	0	2	0	0	0	0	0	13	0	1287.69	tr|I6Y2G3|I6Y2G3_MYCTU	tr|I6Y2G3|I6Y2G3_MYCTU	73	85	yes	yes	2	2.9441e-22	123.63	By MS/MS	By MS/MS	By MS/MS	By MS/MS	By MS/MS	By MS/MS	By MS/MS
AAQIILTGVAK	VAHLSPQRAAQIILTG	IILTGVAKNKARVLVG	R	A	A	A	K	N	3	0	0	0	0	1	0	1	0	2	1	1	0	0	0	0	1	0	0	1	0	0	11	0	1083.67	tr|O50460|O50460_MYCTU	tr|O50460|O50460_MYCTU	225	235	yes	yes	2	4.1514e-05	70.439	By MS/MS	By MS/MS	By MS/MS	By MS/MS	By MS/MS	By MS/MS	By MS/MS
AAQIREEDDAMDDLHR	VLSHDPEKAAQIREED	DAMDDLHRHLFTVLMD	K	A	A	H	R	H	3	2	0	4	0	1	2	0	1	1	1	0	1	0	0	0	0	0	0	0	0	0	16	1	1883.84	sp|P9WI95|PHOU2_MYCTU	sp|P9WI95|PHOU2_MYCTU	147	162	yes	yes	3;4	5.7321e-24	107.66	By MS/MS	By MS/MS	By MS/MS	By MS/MS	By MS/MS	By MS/MS	By MS/MS
AAQITGEVLHGQIVPTLANISR	LEASSSGRAAQITGEV	PTLANISRQVAMVVLG	R	A	A	S	R	Q	3	1	1	0	0	2	1	2	1	3	2	0	0	0	1	1	2	0	0	2	0	0	22	0	2287.26	sp|P9WLP1|Y1996_MYCTU	sp|P9WLP1|Y1996_MYCTU	99	120	yes	yes	2;3	2.3035e-50	156.74	By MS/MS			By matching	By MS/MS	By matching
AAQLGDDLPVAWK	ITPESIRRAAQLGDDL	DDLPVAWKHRSERYTE	R	A	A	W	K	H	3	0	0	2	0	1	0	1	0	0	2	1	0	0	1	0	0	1	0	1	0	0	13	0	1382.72	tr|P71552|P71552_MYCTU	tr|P71552|P71552_MYCTU	115	127	yes	yes	2	0.010791	41.704			By matching				By MS/MS
AAQLGIELLSLDDLLAR	DPYVSPARAAQLGIEL	SLDDLLARADFISVHL	R	A	A	A	R	A	3	1	0	2	0	1	1	1	0	1	6	0	0	0	0	1	0	0	0	0	0	0	17	0	1810.02	sp|P9WNX3|SERA_MYCTU	sp|P9WNX3|SERA_MYCTU	179	195	yes	yes	2;3	1.9275e-44	202.61	By MS/MS	By MS/MS	By MS/MS	By MS/MS	By MS/MS	By MS/MS	By MS/MS
AAQLGLSTAIVEPK	GGYVAAIRAAQLGLST	STAIVEPKYWGGVCLN	R	A	A	P	K	Y	3	0	0	0	0	1	1	1	0	1	2	1	0	0	1	1	1	0	0	1	0	0	14	0	1396.79	sp|P9WHH9|DLDH_MYCTU	sp|P9WHH9|DLDH_MYCTU	22	35	yes	yes	2	2.2949e-16	109.6	By MS/MS	By MS/MS	By MS/MS	By MS/MS	By MS/MS	By MS/MS	By MS/MS
AAQLGTTGAAVLR	WRRWIGGRAAQLGTTG	TTGAAVLRDGVAAPRP	R	A	A	L	R	D	4	1	0	0	0	1	0	2	0	0	2	0	0	0	0	0	2	0	0	1	0	0	13	0	1227.69	tr|O06308|O06308_MYCTU	tr|O06308|O06308_MYCTU	178	190	yes	yes	2	8.9685e-11	89.827	By matching	By matching	By matching	By MS/MS	By matching	By MS/MS	By MS/MS
AAQMLAAEWDVAADVWSVTSWGELNR	VAMPAALRAAQMLAAE	TSWGELNRDGVAIETE	R	A	A	N	R	D	6	1	1	2	0	1	2	1	0	0	2	0	1	0	0	2	1	3	0	3	0	0	26	0	2875.36	sp|P9WIS9|ODP1_MYCTU	sp|P9WIS9|ODP1_MYCTU	777	802	yes	yes	3	9.6876e-09	46.66	By matching	By matching	By matching			By matching	By matching
AAQQLLVASVR	RSVAPGVRAAQQLLVA	QLLVASVRSTQAAATT	R	A	A	V	R	S	3	1	0	0	0	2	0	0	0	0	2	0	0	0	0	1	0	0	0	2	0	0	11	0	1154.68	sp|P9WFG1|Y1823_MYCTU	sp|P9WFG1|Y1823_MYCTU	99	109	yes	yes	2	0.063194	28.577	By MS/MS	By matching	By matching	By matching	By matching	By MS/MS	By matching
AAQRPTAGPPTELAVRPDPR	LGSTTIARAAQRPTAG	LAVRPDPRDPTLWPQR	R	A	A	P	R	D	4	3	0	1	0	1	1	1	0	0	1	0	0	0	5	0	2	0	0	1	0	0	20	2	2099.12	sp|P9WNW1|DNAG_MYCTU	sp|P9WNW1|DNAG_MYCTU	461	480	yes	yes	4	0.01353	34.669	By MS/MS	By MS/MS	By MS/MS	By MS/MS	By MS/MS	By MS/MS	By MS/MS
AAQVFPETVPPDLAR	KALSPNDRAAQVFPET	TVPPDLARAENQTKGP	R	A	A	A	R	A	3	1	0	1	0	1	1	0	0	0	1	0	0	1	3	0	1	0	0	2	0	0	15	0	1609.85	sp|P71707|PBP1A_MYCTU	sp|P71707|PBP1A_MYCTU	371	385	yes	yes	2	3.3464e-08	84.718		By MS/MS	By MS/MS	By MS/MS	By MS/MS	By MS/MS	By MS/MS
AAQVGTEHLAADLLVALDR	HGYPTDHRAAQVGTEH	DLLVALDRNHARLLRQ	R	A	A	D	R	N	5	1	0	2	0	1	1	1	1	0	4	0	0	0	0	0	1	0	0	2	0	0	19	0	1962.05	sp|P9WIA1|PTPA_MYCTU	sp|P9WIA1|PTPA_MYCTU	73	91	yes	yes	3	5.0614e-13	92.31		By MS/MS	By MS/MS	By MS/MS	By matching	By matching	By MS/MS
AARPGEPSWPSPFGPGR	ELDALLWRAARPGEPS	PSPFGPGRPGWHVECA	R	A	A	G	R	P	2	2	0	0	0	0	1	3	0	0	0	0	0	1	5	2	0	1	0	0	0	0	17	1	1764.87	sp|P9WJM9|MSHC_MYCTU	sp|P9WJM9|MSHC_MYCTU	210	226	yes	yes	3	0.12042	22.051	By matching	By matching	By matching	By matching	By MS/MS	By matching	By matching
AARPGQIVPVDSEHSALAQCLR	AGGSLVLRAARPGQIV	SALAQCLRGGTPDEVA	R	A	A	L	R	G	4	2	0	1	1	2	1	1	1	1	2	0	0	0	2	2	0	0	0	2	0	0	22	1	2374.22	sp|P9WNS1|DXR_MYCTU	sp|P9WNS1|DXR_MYCTU	141	162	yes	yes	3	7.4823e-06	64.295
AARPPVAGLHLDSAACSR	DSLADRWRAARPPVAG	LDSAACSRQSFAALDA	R	A	A	S	R	Q	5	2	0	1	1	0	0	1	1	0	2	0	0	0	2	2	0	0	0	1	0	0	18	1	1847.94	sp|O69668|EGTE_MYCTU	sp|O69668|EGTE_MYCTU	20	37	yes	yes	4	0.00039129	46.494	By MS/MS	By matching	By MS/MS	By MS/MS	By MS/MS		By matching
AARPQFVVKDEAFTTVVEDDTLANATGR	KRHAAQARAARPQFVV	TLANATGRAMIAGIAA	R	A	A	G	R	A	5	2	1	3	0	1	2	1	0	0	1	1	0	2	1	0	4	0	0	4	0	0	28	2	3020.52	tr|L7N655|L7N655_MYCTU	tr|L7N655|L7N655_MYCTU	738	765	yes	yes	3;4	1.3937e-12	72.578				By matching	By MS/MS
AASAIEPTVNVIER	MRVNIDIKAASAIEPT	PTVNVIERCNAHNRVL	K	A	A	E	R	C	3	1	1	0	0	0	2	0	0	2	0	0	0	0	1	1	1	0	0	2	0	0	14	0	1468.79	tr|O07244|O07244_MYCTU	tr|O07244|O07244_MYCTU	111	124	yes	yes	2	4.2773e-23	156.51	By MS/MS	By MS/MS	By MS/MS	By MS/MS	By MS/MS	By MS/MS	By MS/MS
AASAVGLLSVTR	RPVLPVVKAASAVGLL	VGLLSVTRFPALARLT	K	A	A	T	R	F	3	1	0	0	0	0	0	1	0	0	2	0	0	0	0	2	1	0	0	2	0	0	12	0	1143.66	tr|L7N692|L7N692_MYCTU	tr|L7N692|L7N692_MYCTU	53	64	yes	yes	2	6.8069e-07	76.85	By MS/MS	By MS/MS	By MS/MS	By MS/MS	By MS/MS	By MS/MS	By MS/MS
AASAVVSGGPDIRPALGDPADVAK	GSAQEHGRAASAVVSG	GDPADVAKTLTAEARS	R	A	A	A	K	T	6	1	0	3	0	0	0	3	0	1	1	1	0	0	3	2	0	0	0	3	0	0	24	1	2233.17	tr|Q6MX34|Q6MX34_MYCTU	tr|Q6MX34|Q6MX34_MYCTU	87	110	yes	yes	2;3	4.9395e-54	109.56	By MS/MS	By MS/MS	By MS/MS	By MS/MS	By MS/MS	By MS/MS	By MS/MS
AASDPGLTQTGTAVGTYNYMAPER	LVDFGIARAASDPGLT	YNYMAPERFTGDEVTY	R	A	A	E	R	F	4	1	1	1	0	1	1	3	0	0	1	0	1	0	2	1	4	0	2	1	0	0	24	0	2470.14	sp|P9WI79|PKND_MYCTU	sp|P9WI79|PKND_MYCTU	162	185	yes	yes	2;3	1.5467e-98	218.63	By MS/MS	By MS/MS	By MS/MS	By MS/MS	By MS/MS	By MS/MS	By MS/MS
AASEAGIEGLDELFVGPTAIAFVTGEPVDAAK	AKNTLIKRAASEAGIE	GEPVDAAKAIKTFAKE	R	A	A	A	K	A	7	0	0	2	0	0	4	4	0	2	2	1	0	2	2	1	2	0	0	3	0	0	32	0	3144.59	sp|P9WHE7|RL10_MYCTU	sp|P9WHE7|RL10_MYCTU	60	91	yes	yes	3	9.6117e-20	99.446	By MS/MS	By MS/MS	By MS/MS	By MS/MS	By MS/MS	By MS/MS	By MS/MS
AASGADIDGVVLIAEHQTAGR	TNADLLARAASGADID	AEHQTAGRGRHGRGWA	R	A	A	G	R	G	5	1	0	2	0	1	1	3	1	2	1	0	0	0	0	1	1	0	0	2	0	0	21	0	2050.04	tr|I6YFP0|I6YFP0_MYCTU	tr|I6YFP0|I6YFP0_MYCTU	47	67	yes	yes	2;3	7.2697e-08	71.527	By matching	By MS/MS	By MS/MS	By MS/MS	By MS/MS	By MS/MS	By MS/MS
AASGAVLSALGPK	GSKALATRAASGAVLS	VLSALGPKLPELWGGS	R	A	A	P	K	L	4	0	0	0	0	0	0	2	0	0	2	1	0	0	1	2	0	0	0	1	0	0	13	0	1140.65	sp|P9WG25|TKT_MYCTU	sp|P9WG25|TKT_MYCTU	379	391	yes	yes	1;2;3	1.6589e-27	156.48	By MS/MS	By MS/MS	By MS/MS	By MS/MS	By MS/MS	By MS/MS	By MS/MS
AASGWDIETVK	DAFFDVTKAASGWDIE	GWDIETVKRSLNVLSE	K	A	A	V	K	R	2	0	0	1	0	0	1	1	0	1	0	1	0	0	0	1	1	1	0	1	0	0	11	0	1175.58	tr|O07415|O07415_MYCTU	tr|O07415|O07415_MYCTU	145	155	yes	yes	2	0.022101	36.422	By matching	By MS/MS	By matching	By matching		By matching	By MS/MS
AASLGGGGGGGVPSAPLGSAIGGAESVRPAGAGDIAGLGQGR	LSGDVAVKAASLGGGG	IAGLGQGRAGGGAALG	K	A	A	G	R	A	8	2	0	1	0	1	1	15	0	2	3	0	0	0	3	4	0	0	0	2	0	0	42	1	3528.8	sp|P9WJD9|ESPB_MYCTU	sp|P9WJD9|ESPB_MYCTU	357	398	yes	yes	3;4	3.8229e-16	77.433	By MS/MS	By MS/MS	By MS/MS	By MS/MS	By MS/MS	By MS/MS	By MS/MS
AASLIGLGQALVER	PTGFYRNKAASLIGLG	LGQALVERFGGEVPAT	K	A	A	E	R	F	3	1	0	0	0	1	1	2	0	1	3	0	0	0	0	1	0	0	0	1	0	0	14	0	1396.8	sp|P9WQ11|END3_MYCTU	sp|P9WQ11|END3_MYCTU	97	110	yes	yes	3	0.0057328	38.028
AASLLDEDMDALEEAWETAGLR	RPGAVTRRAASLLDED	AWETAGLRGCGRAVKV	R	A	A	L	R	G	5	1	0	3	0	0	4	1	0	0	4	0	1	0	0	1	1	1	0	0	0	0	22	0	2405.11	tr|I6YAW3|I6YAW3_MYCTU	tr|I6YAW3|I6YAW3_MYCTU	81	102	yes	yes	2;3	3.7336e-07	65.954	By MS/MS	By MS/MS	By MS/MS	By MS/MS	By MS/MS	By MS/MS	By MS/MS
AASLTAITSANYIAR	MMGAEGLRAASLTAIT	TSANYIARRLDEYYPV	R	A	A	A	R	R	5	1	1	0	0	0	0	0	0	2	1	0	0	0	0	2	2	0	1	0	0	0	15	0	1521.82	sp|P9WN53|GCSP_MYCTU	sp|P9WN53|GCSP_MYCTU	761	775	yes	yes	2	8.5574e-12	100.72	By MS/MS	By MS/MS				By MS/MS
AASMAGAQVR	ADRGALLRAASMAGAQ	SMAGAQVRAIAAAADE	R	A	A	V	R	A	4	1	0	0	0	1	0	1	0	0	0	0	1	0	0	1	0	0	0	1	0	0	10	0	960.481	tr|O05899|O05899_MYCTU	tr|O05899|O05899_MYCTU	26	35	yes	yes	2	0.12705	15.662
AASPVEQIIIAQEFTAGR	YLPKPWGRAASPVEQI	AQEFTAGRVKRPQIAI	R	A	A	G	R	V	4	1	0	0	0	2	2	1	0	3	0	0	0	1	1	1	1	0	0	1	0	0	18	0	1900.01	tr|P95228|P95228_MYCTU	tr|P95228|P95228_MYCTU	412	429	yes	yes	2;3	1.3137e-52	174.72	By MS/MS	By MS/MS	By MS/MS	By MS/MS	By MS/MS	By MS/MS	By MS/MS
AASSLSGGADTLEALGVR	PVVKHGNRAASSLSGG	TLEALGVRIDLGPDLV	R	A	A	V	R	I	4	1	0	1	0	0	1	3	0	0	3	0	0	0	0	3	1	0	0	1	0	0	18	0	1673.86	sp|P9WFX5|TRPD_MYCTU	sp|P9WFX5|TRPD_MYCTU	140	157	yes	yes	2	2.4975e-12	89.013	By MS/MS	By MS/MS	By MS/MS	By MS/MS	By MS/MS	By MS/MS	By MS/MS
AASTAGPVDQVPNALR	MVPGDGPRAASTAGPV	DQVPNALRGFVKAGQA	R	A	A	L	R	G	4	1	1	1	0	1	0	1	0	0	1	0	0	0	2	1	1	0	0	2	0	0	16	0	1565.82	sp|P9WGK9|MTRB_MYCTU	sp|P9WGK9|MTRB_MYCTU	140	155	yes	yes	2	0.00097688	60.49	By MS/MS	By MS/MS	By MS/MS			By MS/MS	By MS/MS
AASVGSLSVPQAWAAANQAVTPAAR	GVAANLGRAASVGSLS	QAVTPAARALPLTSLT	R	A	A	A	R	A	9	1	1	0	0	2	0	1	0	0	1	0	0	0	2	3	1	1	0	3	0	0	25	0	2393.25	sp|L7N675|PPE18_MYCTU	sp|L7N675|PPE18_MYCTU	312	336	no	no	2;3	2.3854e-17	61.736	By MS/MS		By matching
AATAAHYENHGGTGTIAVPDR	PVRVRARRAATAAHYE	GTIAVPDRHTAGWAMR	R	A	A	D	R	H	5	1	1	1	0	0	1	3	2	1	0	0	0	0	1	0	3	0	1	1	0	0	21	0	2108	tr|O07429|O07429_MYCTU	tr|O07429|O07429_MYCTU	88	108	yes	yes	4	1.6893e-14	100.02	By MS/MS	By MS/MS	By MS/MS	By MS/MS	By MS/MS	By MS/MS	By MS/MS
AATAHGLCEFIDASPSPFHVCATVAGR	________________	VCATVAGRLLGAGYRE	M	A	A	G	R	L	6	1	0	1	2	0	1	2	2	1	1	0	0	2	2	2	2	0	0	2	0	0	27	0	2841.33	sp|P9WHT1|APEB_MYCTU	sp|P9WHT1|APEB_MYCTU	2	28	yes	yes	4	7.1788e-05	45.269							By MS/MS
AATANAVGADLMISLRCETQTSLAANGVASFHFGNSHGSVSTIGR	RSPSDAERAATANAVG	GSVSTIGRNLADFIQR	R	A	A	G	R	N	8	2	3	1	1	1	1	5	2	2	3	0	1	2	0	6	4	0	0	3	0	0	45	1	4546.21	sp|L7N653|CWLM_MYCTU	sp|L7N653|CWLM_MYCTU	255	299	yes	yes	4	0.11736	0.90742					By matching	By MS/MS
AATDMLAYQYHK	LHPYGVSKAATDMLAY	MLAYQYHKSYGMHTVV	K	A	A	H	K	S	3	0	0	1	0	1	0	0	1	0	1	1	1	0	0	0	1	0	2	0	0	0	12	0	1410.66	tr|P95086|P95086_MYCTU	tr|P95086|P95086_MYCTU	474	485	yes	yes	3	0.0026974	35.677	By matching	By matching	By matching	By matching	By MS/MS	By MS/MS	By MS/MS
AATDPTTQGGQYYGPDGFGEQR	MGALPTLRAATDPTTQ	PDGFGEQRGHPKVVQS	R	A	A	Q	R	G	2	1	0	2	0	3	1	5	0	0	0	0	0	1	2	0	3	0	2	0	0	0	22	0	2315.01	tr|O53726|O53726_MYCTU	tr|O53726|O53726_MYCTU	255	276	yes	yes	2;3	1.3138e-50	163.23	By MS/MS	By MS/MS	By MS/MS	By MS/MS	By MS/MS	By MS/MS	By MS/MS
AATELIAELEGDR	AVGGVPTKAATELIAE	IAELEGDRGFYAGAVG	K	A	A	D	R	G	3	1	0	1	0	0	3	1	0	1	2	0	0	0	0	0	1	0	0	0	0	0	13	0	1386.7	sp|P9WFW9|MENF_MYCTU	sp|P9WFW9|MENF_MYCTU	290	302	yes	yes	2	1.1541e-27	160.97	By MS/MS	By MS/MS	By MS/MS	By MS/MS	By MS/MS	By MS/MS	By MS/MS
AATFDFVLESR	AELDLTDRAATFDFVL	FDFVLESRPQVVIDAA	R	A	A	S	R	P	2	1	0	1	0	0	1	0	0	0	1	0	0	2	0	1	1	0	0	1	0	0	11	0	1254.62	tr|P71791|P71791_MYCTU	tr|P71791|P71791_MYCTU	55	65	yes	yes	2	0.0036916	46.844		By MS/MS	By MS/MS	By MS/MS
AATFDFVLESRPQVVIDAAAR	AELDLTDRAATFDFVL	VVIDAAARVGGILAND	R	A	A	A	R	V	5	2	0	2	0	1	1	0	0	1	1	0	0	2	1	1	1	0	0	3	0	0	21	1	2275.2	tr|P71791|P71791_MYCTU	tr|P71791|P71791_MYCTU	55	75	yes	yes	3	0.047138	27.61							By matching
AATFGLIAGLVGCYR	EVVIATIKAATFGLIA	AGLVGCYRGLTVRGGS	K	A	A	Y	R	G	3	1	0	0	1	0	0	3	0	1	2	0	0	1	0	0	1	0	1	1	0	0	15	0	1567.82	tr|O07412|O07412_MYCTU	tr|O07412|O07412_MYCTU	207	221	yes	yes	2	0.094505	15.89
AATGEIVSAEELGGGDLHSR	LGGPPLVKAATGEIVS	GGGDLHSRTSGVTDHL	K	A	A	S	R	T	3	1	0	1	0	0	3	4	1	1	2	0	0	0	0	2	1	0	0	1	0	0	20	0	1967.95	tr|I6YDK7|I6YDK7_MYCTU	tr|I6YDK7|I6YDK7_MYCTU	215	234	yes	yes	3	2.1726e-09	58.366	By MS/MS	By matching	By matching	By matching	By MS/MS	By MS/MS	By matching
AATGPGRIPDAGDPPPWQR	VDRGGAHRAATGPGRI	GDPPPWQRAATRQSQA	R	A	A	Q	R	A	3	2	0	2	0	1	0	3	0	1	0	0	0	0	5	0	1	1	0	0	0	0	19	1	1957.98	sp|P9WMA7|Y007_MYCTU	sp|P9WMA7|Y007_MYCTU	30	48	yes	yes	3	0.00023243	40.179	By matching	By MS/MS		By MS/MS	By matching
AATHAALWAVDEAVNR	VVGIDGSRAATHAALW	AVDEAVNRDIPLRLVY	R	A	A	N	R	D	6	1	1	1	0	0	1	0	1	0	1	0	0	0	0	0	1	1	0	2	0	0	16	0	1693.85	sp|P9WFD3|Y3134_MYCTU	sp|P9WFD3|Y3134_MYCTU	19	34	yes	yes	2;3	5.127e-41	182.25	By MS/MS	By matching	By matching	By matching
AATLGATSTHATTPSGLDGPGGSGASTAHDLVVIFR	TVAKMNAKAATLGATS	HDLVVIFRAAMANPVF	K	A	A	F	R	A	6	1	0	2	0	0	0	6	2	1	3	0	0	1	2	4	6	0	0	2	0	0	36	0	3392.7	tr|I6Y204|I6Y204_MYCTU	tr|I6Y204|I6Y204_MYCTU	150	185	yes	yes	3;4	3.3742e-50	141.69	By MS/MS	By MS/MS		By MS/MS
AATLPIYVHAPYLINLASANNR	RDDAAALKAATLPIYV	NLASANNRVRIPSRKI	K	A	A	N	R	V	5	1	3	0	0	0	0	0	1	2	3	0	0	0	2	1	1	0	2	1	0	0	22	0	2381.29	sp|P9WQ13|END4_MYCTU	sp|P9WQ13|END4_MYCTU	48	69	yes	yes	3	6.0268e-39	107.09	By MS/MS	By matching	By matching	By matching	By matching	By matching	By matching
AATLYDHGDDFGAAEAANMAK	LAKLMTQKAATLYDHG	AEAANMAKYAAAEASS	K	A	A	A	K	Y	7	0	1	3	0	0	1	2	1	0	1	1	1	1	0	0	1	0	1	0	0	0	21	0	2137.94	sp|P9WQG3|ACDC_MYCTU	sp|P9WQG3|ACDC_MYCTU	304	324	yes	yes	2;3	3.6404e-50	161.21	By MS/MS	By MS/MS	By MS/MS	By MS/MS	By MS/MS	By MS/MS	By MS/MS
AATQVALGKGEDDATPAFDKLDEALTK	DISVGNYRAATQVALG	KLDEALTKAMGQSRTQ	R	A	A	T	K	A	6	0	0	4	0	1	2	2	0	0	3	3	0	1	1	0	3	0	0	1	0	0	27	2	2774.4	tr|P96258|P96258_MYCTU	tr|P96258|P96258_MYCTU	363	389	yes	yes	3;4	5.2101e-09	69.952	By matching	By MS/MS	By matching	By MS/MS	By matching	By MS/MS
AATTAPAGVFDNAGQDCCAR	FHDCDLERAATTAPAG	AGQDCCARSRILVQRS	R	A	A	A	R	S	6	1	1	2	2	1	0	2	0	0	0	0	0	1	1	0	2	0	0	1	0	0	20	0	2051.88	tr|O33340|O33340_MYCTU	tr|O33340|O33340_MYCTU	247	266	yes	yes	2	1.7309e-13	92.468	By matching	By MS/MS	By MS/MS	By MS/MS	By MS/MS		By MS/MS
AATTDLLGAEVIGSAR	SGTSGAGRAATTDLLG	AEVIGSARAYNIAGVH	R	A	A	A	R	A	4	1	0	1	0	0	1	2	0	1	2	0	0	0	0	1	2	0	0	1	0	0	16	0	1543.82	sp|P9WPZ9|ARGC_MYCTU	sp|P9WPZ9|ARGC_MYCTU	194	209	yes	yes	2;3	5.1542e-24	124.06	By MS/MS	By MS/MS	By MS/MS	By MS/MS	By MS/MS	By MS/MS	By MS/MS
AATVLLESLVEHTEER	GLGDAVGRAATVLLES	LVEHTEERLLLGGTAN	R	A	A	E	R	L	2	1	0	0	0	0	4	0	1	0	3	0	0	0	0	1	2	0	0	2	0	0	16	0	1795.93	sp|P9WMK3|HRCA_MYCTU	sp|P9WMK3|HRCA_MYCTU	218	233	yes	yes	2;3	1.587e-11	73.279	By matching	By MS/MS	By MS/MS	By MS/MS	By MS/MS	By MS/MS	By MS/MS
AATVSALQILK	LTDTPAHRAATVSALQ	VSALQILKSVATTPGA	R	A	A	L	K	S	3	0	0	0	0	1	0	0	0	1	2	1	0	0	0	1	1	0	0	1	0	0	11	0	1113.68	sp|P9WGU9|LPQY_MYCTU	sp|P9WGU9|LPQY_MYCTU	231	241	yes	yes	2	0.0019518	59.153	By MS/MS	By MS/MS	By MS/MS	By MS/MS	By MS/MS	By MS/MS	By MS/MS
AATVSVAAWGIR	MVVKAPLRAATVSVAA	SVAAWGIRLAREAERK	R	A	A	I	R	L	4	1	0	0	0	0	0	1	0	1	0	0	0	0	0	1	1	1	0	2	0	0	12	0	1200.66	sp|P9WKL9|Y968_MYCTU	sp|P9WKL9|Y968_MYCTU	38	49	yes	yes	2;3	6.3763e-07	93.111					By MS/MS	By MS/MS	By MS/MS
AATWELDNVDASDDGLVDYSGPLVSDLDFGAFSHSALVR	LDAVRETKAATWELDN	FSHSALVRMADEVCLQ	K	A	A	V	R	M	5	1	1	7	0	0	1	3	1	0	5	0	0	2	1	5	1	1	1	4	0	0	39	0	4123.93	tr|O07238|O07238_MYCTU	tr|O07238|O07238_MYCTU	195	233	yes	yes	3	0.11952	4.8568e-12							By MS/MS
AATYMFSDCLR	LSAYCTSKAATYMFSD	YMFSDCLRAELDAAGV	K	A	A	L	R	A	2	1	0	1	1	0	0	0	0	0	1	0	1	1	0	1	1	0	1	0	0	0	11	0	1333.58	sp|P9WGS3|EPHD_MYCTU	sp|P9WGS3|EPHD_MYCTU	479	489	yes	yes	2	0.0016874	55.567	By matching	By MS/MS	By MS/MS			By MS/MS	By MS/MS
AAVAAASDGTIALLSYSPDTLDQDFATAR	QTDSGAARAAVAAASD	DQDFATARSHLAGDFL	R	A	A	A	R	S	8	1	0	4	0	1	0	1	0	1	3	0	0	1	1	3	3	0	1	1	0	0	29	0	2910.42	sp|P9WM01|Y1362_MYCTU	sp|P9WM01|Y1362_MYCTU	101	129	yes	yes	3	0.095099	19.997	By matching	By matching	By matching	By matching		By matching	By matching
AAVADLVTAGTHPSCPK	LVTSGDPRAAVADLVT	GTHPSCPKPAR_____	R	A	A	P	K	P	4	0	0	1	1	0	0	1	1	0	1	1	0	0	2	1	2	0	0	2	0	0	17	0	1693.85	sp|P9WFX7|TRPC_MYCTU	sp|P9WFX7|TRPC_MYCTU	253	269	yes	yes	3	0.074028	22.01
AAVADLVTAGTHPSCPKPAR	LVTSGDPRAAVADLVT	PSCPKPAR________	R	A	A	A	R	-	5	1	0	1	1	0	0	1	1	0	1	1	0	0	3	1	2	0	0	2	0	0	20	1	2018.04	sp|P9WFX7|TRPC_MYCTU	sp|P9WFX7|TRPC_MYCTU	253	272	yes	yes	4	7.3029e-61	152.71	By MS/MS	By MS/MS	By MS/MS	By MS/MS	By MS/MS	By MS/MS	By MS/MS
AAVAEQILSGYGNR	DIPLVDLKAAVAEQIL	ILSGYGNRDGIHWNFE	K	A	A	N	R	D	3	1	1	0	0	1	1	2	0	1	1	0	0	0	0	1	0	0	1	1	0	0	14	0	1447.74	sp|P71725|OCTT_MYCTU	sp|P71725|OCTT_MYCTU	201	214	yes	yes	2	1.0892e-22	155.11	By MS/MS	By MS/MS	By MS/MS	By MS/MS	By MS/MS	By MS/MS	By MS/MS
AAVAYLEPHMER	LQSAEVMKAAVAYLEP	YLEPHMERSDDDSGKG	K	A	A	E	R	S	3	1	0	0	0	0	2	0	1	0	1	0	1	0	1	0	0	0	1	1	0	0	12	0	1385.68	sp|O33259|METH_MYCTU	sp|O33259|METH_MYCTU	711	722	yes	yes	2;3	0.0001103	62.303	By MS/MS	By MS/MS	By MS/MS	By MS/MS	By MS/MS	By MS/MS	By MS/MS
AAVDAGVDLESMDPIDVIR	EGMMAATKAAVDAGVD	MDPIDVIRAGPLCMAE	K	A	A	I	R	A	3	1	0	4	0	0	1	1	0	2	1	0	1	0	1	1	0	0	0	3	0	0	19	0	1984.98	sp|I6YC03|EPHB_MYCTU	sp|I6YC03|EPHB_MYCTU	204	222	yes	yes	2	0.0057862	62.162					By MS/MS
AAVDALLAGR	PVTAADVRAAVDALLA	VDALLAGRPVNPDQRP	R	A	A	G	R	P	4	1	0	1	0	0	0	1	0	0	2	0	0	0	0	0	0	0	0	1	0	0	10	0	955.545	tr|P71990|P71990_MYCTU	tr|P71990|P71990_MYCTU	156	165	yes	yes	2	0.0047739	51.113		By MS/MS	By MS/MS	By MS/MS	By MS/MS	By MS/MS	By MS/MS
AAVDALLAGRPVNPDQRPSIGCGIK	PVTAADVRAAVDALLA	PSIGCGIKWR______	R	A	A	I	K	W	4	2	1	2	1	1	0	3	0	2	2	1	0	0	3	1	0	0	0	2	0	0	25	2	2574.37	tr|P71990|P71990_MYCTU	tr|P71990|P71990_MYCTU	156	180	yes	yes	3;4	4.9962e-43	152.5	By MS/MS	By MS/MS	By MS/MS	By MS/MS	By MS/MS	By MS/MS	By MS/MS
AAVDESMLTGESVPVEK	DGEVTDGRAAVDESML	GESVPVEKTAGDRVAG	R	A	A	E	K	T	2	0	0	1	0	0	3	1	0	0	1	1	1	0	1	2	1	0	0	3	0	0	17	0	1760.85	sp|P9WPS3|CTPV_MYCTU	sp|P9WPS3|CTPV_MYCTU	305	321	yes	yes	2	5.7764e-45	168.43	By MS/MS	By MS/MS	By MS/MS	By MS/MS	By MS/MS	By MS/MS	By MS/MS
AAVDFALDRDDYGPDLR	GNPGGYLKAAVDFALD	DDYGPDLRRWLVARLG	K	A	A	L	R	R	3	2	0	5	0	0	0	1	0	0	2	0	0	1	1	0	0	0	1	1	0	0	17	1	1907.9	tr|O05576|O05576_MYCTU	tr|O05576|O05576_MYCTU	278	294	yes	yes	2;3	1.7086e-24	111.12	By MS/MS	By MS/MS	By MS/MS	By MS/MS	By MS/MS	By MS/MS	By MS/MS
AAVDILEDIDDIHIAELTSVDVVR	GGARSGLRAAVDILED	LTSVDVVRHRLVSEIV	R	A	A	V	R	H	3	1	0	5	0	0	2	0	1	4	2	0	0	0	0	1	1	0	0	4	0	0	24	0	2620.36	sp|P9WIA3|PHOL_MYCTU	sp|P9WIA3|PHOL_MYCTU	294	317	yes	yes	3	0.0023852	42.454							By MS/MS
AAVDPNADWHDQIR	ETLGNSIRAAVDPNAD	ADWHDQIRQAVEAYVT	R	A	A	I	R	Q	3	1	1	3	0	1	0	0	1	1	0	0	0	0	1	0	0	1	0	1	0	0	14	0	1606.75	tr|P96812|P96812_MYCTU	tr|P96812|P96812_MYCTU	80	93	yes	yes	2;3	6.4336e-28	111.72	By MS/MS	By MS/MS	By MS/MS	By MS/MS	By MS/MS	By MS/MS	By matching
AAVDSGYYPGQFQVGQTGK	GAAVGASRAAVDSGYY	FQVGQTGKTVSPQLYI	R	A	A	G	K	T	2	0	0	1	0	3	0	4	0	0	0	1	0	1	1	1	1	0	2	2	0	0	19	0	1971.93	sp|P9WNG9|ETFA_MYCTU	sp|P9WNG9|ETFA_MYCTU	233	251	yes	yes	2;3	2.951e-47	159.58	By MS/MS	By MS/MS	By MS/MS	By MS/MS	By MS/MS	By MS/MS	By MS/MS
AAVEAATVTDSDGNTIDTSEFFGK	VRRELAIRAAVEAATV	DTSEFFGKRVSAGEAE	R	A	A	G	K	R	4	0	1	3	0	0	2	2	0	1	0	1	0	2	0	2	4	0	0	2	0	0	24	0	2445.12	sp|P9WG55|TIG_MYCTU	sp|P9WG55|TIG_MYCTU	416	439	yes	yes	2;3	5.2759e-68	179.17	By MS/MS	By MS/MS	By MS/MS	By MS/MS	By MS/MS	By MS/MS	By MS/MS
AAVEAATVTDSDGNTIDTSEFFGKR	VRRELAIRAAVEAATV	TSEFFGKRVSAGEAEE	R	A	A	K	R	V	4	1	1	3	0	0	2	2	0	1	0	1	0	2	0	2	4	0	0	2	0	0	25	1	2601.22	sp|P9WG55|TIG_MYCTU	sp|P9WG55|TIG_MYCTU	416	440	yes	yes	3	2.5527e-43	151.94	By MS/MS	By MS/MS	By MS/MS	By MS/MS	By MS/MS	By MS/MS	By MS/MS
AAVEEGIVAGGGVTLLQAAPTLDELK	EDAVRNAKAAVEEGIV	APTLDELKLEGDEATG	K	A	A	L	K	L	5	0	0	1	0	1	3	4	0	1	4	1	0	0	1	0	2	0	0	3	0	0	26	0	2521.36	sp|P9WPE7|CH602_MYCTU	sp|P9WPE7|CH602_MYCTU	403	428	yes	yes	2;3;4	3.4456e-30	151.1	By MS/MS	By MS/MS	By MS/MS	By MS/MS	By MS/MS	By MS/MS	By MS/MS
AAVEEGIVAGGGVTLLQAAPTLDELKLEGDEATGANIVK	EDAVRNAKAAVEEGIV	ATGANIVKVALEAPLK	K	A	A	V	K	V	7	0	1	2	0	1	5	6	0	2	5	2	0	0	1	0	3	0	0	4	0	0	39	1	3819.02	sp|P9WPE7|CH602_MYCTU	sp|P9WPE7|CH602_MYCTU	403	441	yes	yes	3;4;5	1.8716e-113	207.48	By MS/MS	By MS/MS	By MS/MS	By MS/MS	By MS/MS	By MS/MS	By MS/MS
AAVEEGIVPGGGASLIHQAR	EDAVAAAKAAVEEGIV	ASLIHQARKALTELRA	K	A	A	A	R	K	4	1	0	0	0	1	2	4	1	2	1	0	0	0	1	1	0	0	0	2	0	0	20	0	1931.02	sp|P9WPE9|CH601_MYCTU	sp|P9WPE9|CH601_MYCTU	403	422	yes	yes	2;3	2.4397e-28	172.1	By MS/MS	By MS/MS	By MS/MS	By MS/MS	By MS/MS	By MS/MS	By MS/MS
AAVEPLVQMLAPLAPHIAEELWLR	KHRDAVPRAAVEPLVQ	IAEELWLRLGNTTSLA	R	A	A	L	R	L	5	1	0	0	0	1	3	0	1	1	5	0	1	0	3	0	0	1	0	2	0	0	24	0	2666.46	sp|P9WFV1|SYL_MYCTU	sp|P9WFV1|SYL_MYCTU	862	885	yes	yes	3;4	3.3151e-42	103.02	By MS/MS	By MS/MS	By MS/MS	By matching	By MS/MS	By MS/MS	By MS/MS
AAVFEAGAGHIGDYSHCSWSVAGTGQFLAHDGASPAIGSVGTVER	RENSEAVRAAVFEAGA	GSVGTVERVAEDRVEV	R	A	A	E	R	V	8	1	0	2	1	1	2	8	3	2	1	0	0	2	1	5	2	1	1	4	0	0	45	0	4499.1	sp|P9WFM1|GCH1L_MYCTU	sp|P9WFM1|GCH1L_MYCTU	151	195	yes	yes	4;5	0.052554	13.889		By matching					By matching
AAVGAAPPADALTGALGVPESDVVIFGR	NPDHTAGRAAVGAAPP	SDVVIFGRGLGVALAT	R	A	A	G	R	G	7	1	0	2	0	0	1	4	0	1	2	0	0	1	3	1	1	0	0	4	0	0	28	0	2620.39	tr|P95197|P95197_MYCTU	tr|P95197|P95197_MYCTU	359	386	yes	yes	2;3	7.5513e-09	68.576	By MS/MS	By MS/MS	By MS/MS	By MS/MS	By MS/MS	By MS/MS	By MS/MS
AAVGALDGSLLEK	KFSNLKARAAVGALDG	LDGSLLEKLNHELAAV	R	A	A	E	K	L	3	0	0	1	0	0	1	2	0	0	3	1	0	0	0	1	0	0	0	1	0	0	13	0	1242.68	sp|P9WJF9|CSM3_MYCTU	sp|P9WJF9|CSM3_MYCTU	216	228	yes	yes	2	4.3481e-05	60.305	By MS/MS	By MS/MS	By MS/MS	By MS/MS	By MS/MS	By MS/MS	By MS/MS
AAVGCDFIICYR	VEIIRRSRAAVGCDFI	CDFIICYRLSMADYVA	R	A	A	Y	R	L	2	1	0	1	2	0	0	1	0	2	0	0	0	1	0	0	0	0	1	1	0	0	12	0	1443.66	tr|O06263|O06263_MYCTU	tr|O06263|O06263_MYCTU	804	815	yes	yes	2	0.0019575	60.518			By MS/MS			By matching
AAVGTTSDINQQDPATLQDGGNLR	LAPTADRRAAVGTTSD	LQDGGNLRLSLTDFPP	R	A	A	L	R	L	3	1	2	3	0	3	0	3	0	1	2	0	0	0	1	1	3	0	0	1	0	0	24	0	2441.18	sp|P9WGU5|Y1280_MYCTU	sp|P9WGU5|Y1280_MYCTU	69	92	yes	yes	2;3	0.002442	58.885	By MS/MS	By matching	By MS/MS	By matching	By matching	By matching	By matching
AAVIDEEGTLTFSELDEAAHAVANGLLAK	NARRAPNRAAVIDEEG	VANGLLAKGVRAGDGV	R	A	A	A	K	G	7	0	1	2	0	0	4	2	1	1	4	1	0	1	0	1	2	0	0	2	0	0	29	0	2954.49	tr|P95227|P95227_MYCTU	tr|P95227|P95227_MYCTU	78	106	yes	yes	3;4	2.4377e-75	179.2	By MS/MS	By MS/MS	By MS/MS	By MS/MS	By MS/MS	By MS/MS	By MS/MS
AAVLASGMPVTSGGVQLNR	DQGGDIARAAVLASGM	SGGVQLNRFCASGLEA	R	A	A	N	R	F	3	1	1	0	0	1	0	3	0	0	2	0	1	0	1	2	1	0	0	3	0	0	19	0	1826.97	sp|O53871|Y0859_MYCTU	sp|O53871|Y0859_MYCTU	72	90	yes	yes	2;3	8.8371e-84	225.97	By MS/MS	By MS/MS	By MS/MS	By MS/MS	By MS/MS	By MS/MS	By MS/MS
AAVLESLTGIR	ANNWIDERAAVLESLT	LESLTGIRRAGADIVL	R	A	A	I	R	R	2	1	0	0	0	0	1	1	0	1	2	0	0	0	0	1	1	0	0	1	0	0	11	0	1128.65	sp|P9WMP5|HEM2_MYCTU	sp|P9WMP5|HEM2_MYCTU	299	309	yes	yes	2	2.1232e-06	108.81	By MS/MS	By MS/MS	By MS/MS	By MS/MS	By MS/MS	By MS/MS	By MS/MS
AAVLPTLIR	________________	AVLPTLIRTGAVALGS	M	A	A	I	R	T	2	1	0	0	0	0	0	0	0	1	2	0	0	0	1	0	1	0	0	1	0	0	9	0	952.607	tr|I6X827|I6X827_MYCTU	tr|I6X827|I6X827_MYCTU	2	10	yes	yes	2	0.0001052	87.251	By MS/MS	By MS/MS	By MS/MS	By MS/MS	By MS/MS	By MS/MS	By MS/MS
AAVNSDIDAVRDAELR	RWLSLEGRAAVNSDID	AVRDAELRYAQRYRTP	R	A	A	L	R	Y	4	2	1	3	0	0	1	0	0	1	1	0	0	0	0	1	0	0	0	2	0	0	16	1	1713.86	sp|P9WLL7|FBVR_MYCTU	sp|P9WLL7|FBVR_MYCTU	88	103	yes	yes	2	0.013735	45.915				By MS/MS
AAVPAPDPGPDAGAIWHYGDPLGEQR	________________	GDPLGEQRAGQADAVL	M	A	A	Q	R	A	5	1	0	3	0	1	1	4	1	1	1	0	0	0	5	0	0	1	1	1	0	0	26	0	2656.27	tr|I6X9V3|I6X9V3_MYCTU	tr|I6X9V3|I6X9V3_MYCTU	2	27	yes	yes	3	1.2851e-48	117.08	By MS/MS	By MS/MS	By MS/MS	By MS/MS	By MS/MS	By MS/MS	By MS/MS
AAVPSGASTGEHEAVELR	LIDGTFARAAVPSGAS	EHEAVELRDGGDRYGG	R	A	A	L	R	D	4	1	0	0	0	0	3	2	1	0	1	0	0	0	1	2	1	0	0	2	0	0	18	0	1779.88	sp|P9WNL1|ENO_MYCTU	sp|P9WNL1|ENO_MYCTU	35	52	yes	yes	2;3	1.4221e-25	167.05	By MS/MS	By MS/MS	By MS/MS	By MS/MS	By MS/MS	By MS/MS	By MS/MS
AAVPSGASTGEHEAVELRDGGDR	LIDGTFARAAVPSGAS	ELRDGGDRYGGKGVQK	R	A	A	D	R	Y	4	2	0	2	0	0	3	4	1	0	1	0	0	0	1	2	1	0	0	2	0	0	23	1	2280.07	sp|P9WNL1|ENO_MYCTU	sp|P9WNL1|ENO_MYCTU	35	57	yes	yes	4	5.9211e-12	81.922	By MS/MS	By MS/MS		By MS/MS	By MS/MS	By MS/MS
AAVPVLVHPAPR	GVAEIAGRAAVPVLVH	VLVHPAPRGVLGGLAA	R	A	A	P	R	G	3	1	0	0	0	0	0	0	1	0	1	0	0	0	3	0	0	0	0	3	0	0	12	0	1225.73	sp|P9WJL5|MURD_MYCTU	sp|P9WJL5|MURD_MYCTU	770	781	yes	yes	2;3	1.8783e-10	102.52	By MS/MS	By MS/MS	By MS/MS	By MS/MS	By MS/MS	By MS/MS	By MS/MS
AAVQRPSSDDELGGPASPLVLDEIAATMGFVVGK	WMHEQDIRAAVQRPSS	TMGFVVGKLAKAPDGS	R	A	A	G	K	L	5	1	0	3	0	1	2	4	0	1	3	1	1	1	3	3	1	0	0	4	0	0	34	1	3396.72	tr|O05777|O05777_MYCTU	tr|O05777|O05777_MYCTU	161	194	yes	yes	3;4	4.214e-63	164.7	By MS/MS	By MS/MS	By MS/MS	By MS/MS	By MS/MS	By MS/MS	By MS/MS
AAVRPEWPVLVAAIAEWAK	GLDARYLRAAVRPEWP	AAIAEWAKRGGRR___	R	A	A	A	K	R	6	1	0	0	0	0	2	0	0	1	1	1	0	0	2	0	0	2	0	3	0	0	19	1	2076.15	sp|P9WQ89|Y2231_MYCTU	sp|P9WQ89|Y2231_MYCTU	341	359	yes	yes	3	5.8113e-05	54.668	By MS/MS	By MS/MS	By MS/MS	By MS/MS	By matching	By matching
AAVSEAISASGGTITHHHAVGR	DAQWDEIKAAVSEAIS	THHHAVGRDHRAWYDR	K	A	A	G	R	D	5	1	0	0	0	0	1	3	3	2	0	0	0	0	0	3	2	0	0	2	0	0	22	0	2128.08	tr|O05784|O05784_MYCTU	tr|O05784|O05784_MYCTU	467	488	yes	yes	3;5	6.4746e-10	75.589	By MS/MS	By MS/MS	By MS/MS	By MS/MS	By MS/MS	By MS/MS	By MS/MS
AAVSEIKDFTEIK	PKSMLRHKAAVSEIKD	IKDFTEIKFRSVLEEP	K	A	A	I	K	F	2	0	0	1	0	0	2	0	0	2	0	2	0	1	0	1	1	0	0	1	0	0	13	1	1449.77	sp|P9WIS5|KGD_MYCTU	sp|P9WIS5|KGD_MYCTU	1081	1093	yes	yes	2;3	2.8501e-30	216.06	By MS/MS	By MS/MS	By MS/MS	By MS/MS	By MS/MS	By MS/MS	By MS/MS
AAVSELHPDSAVVLVFVDQSTTSK	KTTAKVVRAAVSELHP	VDQSTTSKDSPNPSMA	R	A	A	S	K	D	3	0	0	2	0	1	1	0	1	0	2	1	0	1	1	4	2	0	0	5	0	0	24	0	2499.29	sp|P9WM01|Y1362_MYCTU	sp|P9WM01|Y1362_MYCTU	166	189	yes	yes	3	2.3919e-42	106.35	By MS/MS	By MS/MS	By MS/MS	By MS/MS	By MS/MS	By MS/MS	By MS/MS
AAVSSFGLGGTNAHVIIEQGSELAPVSEGGEDTGVSTLVVTGK	PTAEGPRRAAVSSFGL	STLVVTGKTAQRMAAT	R	A	A	G	K	T	4	0	1	1	0	1	4	8	1	2	3	1	0	1	1	5	4	0	0	6	0	0	43	0	4140.09	sp|P9WQE5|PPSB_MYCTU	sp|P9WQE5|PPSB_MYCTU	437	479	yes	yes	3	0.081894	6.4988		By MS/MS				By MS/MS
AAVSSFGLSGTNAHVVVEQAPDTAVAAAGGMPYVSALNVSGK	PAAAGPRRAAVSSFGL	SALNVSGKTAARVASA	R	A	A	G	K	T	9	0	2	1	0	1	1	5	1	0	2	1	1	1	2	5	2	0	1	7	0	0	42	0	4000	sp|P9WQE3|PPSD_MYCTU	sp|P9WQE3|PPSD_MYCTU	443	484	yes	yes	4	0.047147	16.22			By matching	By matching
AAVTSPGGTTAAALR	DLTASRLRAAVTSPGG	GTTAAALRELERGGFR	R	A	A	L	R	E	5	1	0	0	0	0	0	2	0	0	1	0	0	0	1	1	3	0	0	1	0	0	15	0	1342.72	sp|P9WHU7|P5CR_MYCTU	sp|P9WHU7|P5CR_MYCTU	251	265	yes	yes	2	6.4859e-24	132.44	By MS/MS	By MS/MS	By MS/MS	By MS/MS	By MS/MS	By MS/MS	By MS/MS
AAVVAYETAFAAVVPPPQIAANR	KAAADQARAAVVAYET	PPQIAANRSQLISLVA	R	A	A	N	R	S	8	1	1	0	0	1	1	0	0	1	0	0	0	1	3	0	1	0	1	4	0	0	23	0	2325.25	sp|P9WI03|PPE33_MYCTU	sp|P9WI03|PPE33_MYCTU	92	114	yes	yes	3	7.0234e-05	30.244	By matching	By matching	By matching	By matching	By MS/MS	By MS/MS	By MS/MS
AAVVEAAEAEFGAHGFSR	ARVDPARRAAVVEAAE	FGAHGFSRGSLNVIAR	R	A	A	S	R	G	6	1	0	0	0	0	3	2	1	0	0	0	0	2	0	1	0	0	0	2	0	0	18	0	1817.87	tr|P96415|P96415_MYCTU	tr|P96415|P96415_MYCTU	15	32	yes	yes	2	3.7996e-05	61.375
AAVVEFSGPEAVGDYLGVSYEDGNAATHR	RGAADQARAAVVEFSG	DGNAATHRFIAHLPGY	R	A	A	H	R	F	5	1	1	2	0	0	3	4	1	0	1	0	0	1	1	2	1	0	2	4	0	0	29	0	2980.38	sp|P9WKR3|Y877_MYCTU	sp|P9WKR3|Y877_MYCTU	33	61	yes	yes	3	3.2747e-13	83.944		By matching			By MS/MS		By MS/MS
AAVVSIDPHNGAVR	DGQDPDMRAAVVSIDP	DPHNGAVRAYYGGDNA	R	A	A	V	R	A	3	1	1	1	0	0	0	1	1	1	0	0	0	0	1	1	0	0	0	3	0	0	14	0	1404.75	sp|P71707|PBP1A_MYCTU	sp|P71707|PBP1A_MYCTU	452	465	yes	yes	3	9.0829e-08	61.235	By MS/MS	By MS/MS	By MS/MS	By MS/MS	By MS/MS	By MS/MS	By MS/MS
AAVYFQEQPYITEWFTSEQVAEVR	AIASNPERAAVYFQEQ	SEQVAEVREKEQQVYE	R	A	A	V	R	E	3	1	0	0	0	3	4	0	0	1	0	0	0	2	1	1	2	1	2	3	0	0	24	0	2890.38	tr|O53641|O53641_MYCTU	tr|O53641|O53641_MYCTU	104	127	yes	yes	3	1.3941e-08	50.827	By matching	By matching		By matching	By matching
AAYELGVGTVAVYPYEDR	EIAIRAFRAAYELGVG	AVYPYEDRNSQHRLKA	R	A	A	D	R	N	3	1	0	1	0	0	2	2	0	0	1	0	0	0	1	0	1	0	3	3	0	0	18	0	1971.96	tr|I6YEU0|I6YEU0_MYCTU	tr|I6YEU0|I6YEU0_MYCTU	20	37	yes	yes	2	3.7723e-45	156.81	By MS/MS	By MS/MS	By MS/MS	By MS/MS	By MS/MS	By MS/MS	By MS/MS
AAYFTDDEYYEK	LANFFRIKAAYFTDDE	TDDEYYEKLDKELQWL	K	A	A	E	K	L	2	0	0	2	0	0	2	0	0	0	0	1	0	1	0	0	1	0	3	0	0	0	12	0	1513.62	sp|P9WJB7|ESPR_MYCTU	sp|P9WJB7|ESPR_MYCTU	72	83	yes	yes	2	7.5462e-14	120.68	By MS/MS	By MS/MS	By MS/MS	By MS/MS	By MS/MS	By MS/MS	By MS/MS
AAYFTDDEYYEKLDK	LANFFRIKAAYFTDDE	EYYEKLDKELQWLCTM	K	A	A	D	K	E	2	0	0	3	0	0	2	0	0	0	1	2	0	1	0	0	1	0	3	0	0	0	15	1	1869.83	sp|P9WJB7|ESPR_MYCTU	sp|P9WJB7|ESPR_MYCTU	72	86	yes	yes	2;3	4.823e-33	126.48	By MS/MS	By matching	By MS/MS	By MS/MS	By MS/MS	By MS/MS	By MS/MS
AAYFTDDEYYEKLDKELQWLCTMR	LANFFRIKAAYFTDDE	LQWLCTMRDDGVRRIA	K	A	A	M	R	D	2	1	0	3	1	1	3	0	0	0	3	2	1	1	0	0	2	1	3	0	0	0	24	2	3087.4	sp|P9WJB7|ESPR_MYCTU	sp|P9WJB7|ESPR_MYCTU	72	95	yes	yes	3	2.3024e-07	56.947					By MS/MS
AAYTNAGMQPSEVDYVEAHGTGTLLGDPIEAR	AAQMAVLRAAYTNAGM	LGDPIEARALGTVLGR	R	A	A	A	R	A	5	1	1	2	0	1	3	4	1	1	2	0	1	0	2	1	3	0	2	2	0	0	32	0	3332.56	sp|P9WQE7|PPSA_MYCTU	sp|P9WQE7|PPSA_MYCTU	390	421	yes	yes	3	1.9436e-08	60.348	By MS/MS	By MS/MS	By MS/MS	By MS/MS	By MS/MS	By MS/MS	By MS/MS
AAYVQLSLAGNQGTPLANESVEAVR	GVQSNDGKAAYVQLSL	NESVEAVRSIVESTPA	K	A	A	V	R	S	5	1	2	0	0	2	2	2	0	0	3	0	0	0	1	2	1	0	1	3	0	0	25	0	2557.31	sp|P9WJV3|MMPL4_MYCTU	sp|P9WJV3|MMPL4_MYCTU	142	166	yes	yes	2;3	0.11363	10.485		By matching	By MS/MS	By matching		By matching	By matching
ACAAEGAHGLLVVTPYYSKPPQR	AHSIRLAKACAAEGAH	YYSKPPQRGLQAHFTA	K	A	C	Q	R	G	4	1	0	0	1	1	1	2	1	0	2	1	0	0	3	1	1	0	2	2	0	0	23	1	2484.26	sp|P9WP25|DAPA_MYCTU	sp|P9WP25|DAPA_MYCTU	101	123	yes	yes	4	0.014595	16.875				By matching	By matching	By matching
ACAQSSLPEAVVAALIGVGADEMWDIR	SLSARFDRACAQSSLP	ADEMWDIRNRGVIPAG	R	A	C	I	R	N	6	1	0	2	1	1	2	2	0	2	2	0	1	0	1	2	0	1	0	3	0	0	27	0	2828.38	sp|P9WMI3|Y023_MYCTU	sp|P9WMI3|Y023_MYCTU	199	225	yes	yes	3	2.6622e-05	48.337				By matching			By MS/MS
ACATEPTGMSAVLGGDETEVLSR	TRGAEMAKACATEPTG	DETEVLSRLEQLDLVP	K	A	C	S	R	L	3	1	0	1	1	0	3	3	0	0	2	0	1	0	1	2	3	0	0	2	0	0	23	0	2350.08	sp|P9WNG5|FABD_MYCTU	sp|P9WNG5|FABD_MYCTU	123	145	yes	yes	2;3	5.106e-24	118.13	By MS/MS	By MS/MS	By MS/MS	By MS/MS
ACDDFVAEEIR	GSKEGLRKACDDFVAE	DFVAEEIRSSKAAALK	K	A	C	I	R	S	2	1	0	2	1	0	2	0	0	1	0	0	0	1	0	0	0	0	0	1	0	0	11	0	1323.58	tr|O86312|O86312_MYCTU	tr|O86312|O86312_MYCTU	56	66	yes	yes	2	0.0001613	76.228					By matching	By MS/MS	By MS/MS
ACEDKPDYLIETSTLTGAQTVALGTR	ILADAIVRACEDKPDY	QTVALGTRIPGVMGSD	R	A	C	T	R	I	3	1	0	2	1	1	2	2	0	1	3	1	0	0	1	1	5	0	1	1	0	0	26	1	2809.38	sp|P9WHT3|AMPA_MYCTU	sp|P9WHT3|AMPA_MYCTU	375	400	yes	yes	3	1.4486e-36	131.04	By MS/MS	By MS/MS	By MS/MS	By MS/MS	By MS/MS	By MS/MS	By MS/MS
ACFSNAGQLCISIER	KVAKAATRACFSNAGQ	QLCISIERIYVEKDIA	R	A	C	E	R	I	2	1	1	0	2	1	1	1	0	2	1	0	0	1	0	2	0	0	0	0	0	0	15	0	1724.8	sp|P9WNX7|GABD2_MYCTU	sp|P9WNX7|GABD2_MYCTU	279	293	yes	yes	2	0.020754	49.28	By matching	By matching	By matching	By matching	By matching	By matching	By matching
ACGFDTPYPPAR	QLEAPVLRACGFDTPY	DTPYPPARLEKLWLPG	R	A	C	A	R	L	2	1	0	1	1	0	0	1	0	0	0	0	0	1	3	0	1	0	1	0	0	0	12	0	1350.6	sp|P9WIS1|BKDB_MYCTU	sp|P9WIS1|BKDB_MYCTU	314	325	yes	yes	2	3.0784e-10	101.11					By MS/MS		By MS/MS
ACHGVAILADNIEPILYHIVAER	GQVVYVCKACHGVAIL	LYHIVAERLAMPDAVD	K	A	C	E	R	L	4	1	1	1	1	0	2	1	2	4	2	0	0	0	1	0	0	0	1	2	0	0	23	0	2573.34	tr|O06604|O06604_MYCTU	tr|O06604|O06604_MYCTU	315	337	yes	yes	4	8.618e-08	63.69	By MS/MS	By MS/MS	By MS/MS	By MS/MS	By MS/MS
ACLDQIEATDETYHAFLHVAADEALAAAAAIDK	VSSAEITRACLDQIEA	AAAAAIDKQVAAGEPL	R	A	C	D	K	Q	11	0	0	4	1	1	3	0	2	2	3	1	0	1	0	0	2	0	1	1	0	0	33	0	3513.67	sp|P9WQA1|GATA_MYCTU	sp|P9WQA1|GATA_MYCTU	29	61	yes	yes	3;4	0.049747	20.005	By matching	By matching	By matching	By MS/MS	By MS/MS	By matching	By matching
ACLEAQVMDWADDVAYSVHDVEDGVVSER	RQGAPPERACLEAQVM	EDGVVSERIDLRVLAA	R	A	C	E	R	I	4	1	0	5	1	1	3	1	1	0	1	0	1	0	0	2	0	1	1	6	0	0	29	0	3264.43	sp|P9WNY7|DGTL1_MYCTU	sp|P9WNY7|DGTL1_MYCTU	206	234	yes	yes	3	4.5925e-10	71.882	By MS/MS	By matching	By MS/MS	By MS/MS	By MS/MS	By MS/MS	By matching
ACLFDLDGVLTDTASLHTK	LGLPEKVRACLFDLDG	DTASLHTKAWKAMFDA	R	A	C	T	K	A	2	0	0	3	1	0	0	1	1	0	4	1	0	1	0	1	3	0	0	1	0	0	19	0	2076.02	sp|P9WKZ7|Y3400_MYCTU	sp|P9WKZ7|Y3400_MYCTU	25	43	yes	yes	3	7.9622e-09	77.969	By matching	By matching	By matching	By matching	By matching	By MS/MS	By matching
ACNDPVADQLMAK	ISHRNTGKACNDPVAD	VADQLMAKISADENLH	K	A	C	A	K	I	3	0	1	2	1	1	0	0	0	0	1	1	1	0	1	0	0	0	0	1	0	0	13	0	1431.65	sp|P9WNZ7|DESA1_MYCTU	sp|P9WNZ7|DESA1_MYCTU	180	192	yes	yes	2	3.1035e-27	141.89	By MS/MS	By MS/MS	By MS/MS	By MS/MS	By MS/MS	By MS/MS	By MS/MS
ACPFLAAEEAR				A	C	A	R		4	1	0	0	1	0	2	0	0	0	1	0	0	1	1	0	0	0	0	0	0	0	11	0	1233.58		REV__tr|O33183|O33183_MYCTU			yes	yes	2	0.0021832	51.63	By MS/MS	By MS/MS	By MS/MS	By MS/MS	By matching
ACQPGGHWTTAYPFVR	ARVVMIDRACQPGGHW	TTAYPFVRLHQPSAYY	R	A	C	V	R	L	2	1	0	0	1	1	0	2	1	0	0	0	0	1	2	0	2	1	1	1	0	0	16	0	1846.86	sp|P9WLN7|Y2000_MYCTU	sp|P9WLN7|Y2000_MYCTU	107	122	yes	yes	3	0.0020584	44.294	By matching	By matching	By matching		By matching	By matching	By MS/MS
ACRPITVPLTQAQGLVLGGDVVAPLSLPVFDNSAMDGYAVR	RVVAEMMRACRPITVP	AMDGYAVRAEDTSGAT	R	A	C	V	R	A	5	2	1	3	1	2	0	4	0	1	5	0	1	1	4	2	2	0	1	6	0	0	41	1	4267.21	sp|P9WJQ5|MOEA2_MYCTU	sp|P9WJQ5|MOEA2_MYCTU	17	57	yes	yes	3;4	0.0016073	35.79			By matching	By MS/MS		By matching
ACTDALLDSGTTSIAYETVQTADGALPLLAPMSEVAGR	FLHLAASRACTDALLD	PMSEVAGRLAAQVGAY	R	A	C	G	R	L	7	1	0	3	1	1	2	3	0	1	5	0	1	0	2	3	5	0	1	2	0	0	38	0	3864.88	sp|P9WQB1|DHA_MYCTU	sp|P9WQB1|DHA_MYCTU	102	139	yes	yes	3	8.7261e-06	45.003	By MS/MS	By MS/MS	By MS/MS	By MS/MS	By MS/MS	By MS/MS	By MS/MS
ACTPVWSGVGLHRPAEFNK	RRTTTLGRACTPVWSG	HRPAEFNKSHIPAFLA	R	A	C	N	K	S	2	1	1	0	1	0	1	2	1	0	1	1	0	1	2	1	1	1	0	2	0	0	19	1	2125.05	sp|P9WL45|Y2676_MYCTU	sp|P9WL45|Y2676_MYCTU	96	114	yes	yes	4	0.085932	22.01	By matching	By matching	By matching	By matching		By matching
ACVDNEEFGYPPLGEDSLPR	PAVLDGVRACVDNEEF	LGEDSLPRATADWCRQ	R	A	C	P	R	A	1	1	1	2	1	0	3	2	0	0	2	0	0	1	3	1	0	0	1	1	0	0	20	0	2264.01	tr|O53620|O53620_MYCTU	tr|O53620|O53620_MYCTU	51	70	yes	yes	2	1.0995e-09	108.17	By MS/MS	By MS/MS	By MS/MS	By MS/MS	By MS/MS	By MS/MS	By MS/MS
ACVVINHIMPGEPNVAVK	GYQDLASRACVVINHI	GEPNVAVKDLVRHFEQ	R	A	C	V	K	D	2	0	2	0	1	0	1	1	1	2	0	1	1	0	2	0	0	0	0	4	0	0	18	0	1947.01	sp|P9WJC5|ESPI_MYCTU	sp|P9WJC5|ESPI_MYCTU	589	606	yes	yes	2;3	2.5018e-08	93.959	By MS/MS	By MS/MS	By MS/MS	By MS/MS	By MS/MS	By MS/MS	By MS/MS
ADAAASYFAEAIDLAR	LIAVAVARADAAASYF	AEAIDLARAVDDRWRL	R	A	D	A	R	A	7	1	0	2	0	0	1	0	0	1	1	0	0	1	0	1	0	0	1	0	0	0	16	0	1653.8	tr|O53720|O53720_MYCTU	tr|O53720|O53720_MYCTU	673	688	yes	yes	2	0.00093284	46.481	By matching	By matching			By matching	By MS/MS
ADAALGRPVVSNQVHFSLAHPDALEDLVPFAELENR	YSLARWRKADAALGRP	PFAELENRIVIAYSPL	K	A	D	N	R	I	6	2	2	3	0	1	3	1	2	0	5	0	0	2	3	2	0	0	0	4	0	0	36	1	3896.98	sp|P9WQA7|Y2298_MYCTU	sp|P9WQA7|Y2298_MYCTU	157	192	yes	yes	5	4.9384e-09	56.231	By matching	By matching	By matching	By matching	By matching	By matching
ADAAVAAGADVVGSDDLIER	AVFAVGEKADAAVAAG	GSDDLIERIQGGWLEF	K	A	D	E	R	I	6	1	0	4	0	0	1	2	0	1	1	0	0	0	0	1	0	0	0	3	0	0	20	0	1913.93	sp|P9WHC7|RL1_MYCTU	sp|P9WHC7|RL1_MYCTU	84	103	yes	yes	2;3	8.2986e-119	281.6	By MS/MS	By MS/MS	By MS/MS	By MS/MS	By MS/MS	By MS/MS	By MS/MS
ADADDDHSDHDMGGDIVPR	KVLIDAIRADADDDHS	MGGDIVPRLVADGMAA	R	A	D	P	R	L	2	1	0	7	0	0	0	2	2	1	0	0	1	0	1	1	0	0	0	1	0	0	19	0	2036.81	sp|P9WN43|GLGC_MYCTU	sp|P9WN43|GLGC_MYCTU	214	232	yes	yes	3;4	5.8658e-27	104.03	By MS/MS	By MS/MS	By MS/MS	By MS/MS	By MS/MS	By MS/MS	By MS/MS
ADADFMVWTHAER	LYDVAGLRADADFMVW	MVWTHAERVEALQATY	R	A	D	E	R	V	3	1	0	2	0	0	1	0	1	0	0	0	1	1	0	0	1	1	0	1	0	0	13	0	1547.68	sp|P9WL45|Y2676_MYCTU	sp|P9WL45|Y2676_MYCTU	64	76	yes	yes	3	0.0010099	50.562	By MS/MS	By MS/MS	By matching	By matching	By MS/MS	By matching	By matching
ADADLVMTGTVLTVDDARPTAEAIAVADGR	________________	AIAVADGRVIAVGDRS	M	A	D	G	R	V	7	2	0	5	0	0	1	2	0	1	2	0	1	0	1	0	4	0	0	4	0	0	30	1	3013.5	tr|O06418|O06418_MYCTU	tr|O06418|O06418_MYCTU	2	31	yes	yes	3	9.0463e-09	68.516		By MS/MS	By matching		By matching
ADADMAAEISTVDDIDAEPGR	PAAVAVTRADADMAAE	DIDAEPGRITVILALH	R	A	D	G	R	I	5	1	0	5	0	0	2	1	0	2	0	0	1	0	1	1	1	0	0	1	0	0	21	0	2160.95	sp|P9WJ83|MCTB_MYCTU	sp|P9WJ83|MCTB_MYCTU	262	282	yes	yes	2	2.5785e-07	104.09		By MS/MS	By MS/MS	By MS/MS
ADADTTDFDVDAEAPGGGVR	________________	EAPGGGVREDTATDAD	M	A	D	V	R	E	4	1	0	5	0	0	1	3	0	0	0	0	0	1	1	0	2	0	0	2	0	0	20	0	1977.86	tr|O53598|O53598_MYCTU	tr|O53598|O53598_MYCTU	2	21	yes	yes	2	5.5927e-94	241.51	By MS/MS	By MS/MS	By MS/MS	By MS/MS	By MS/MS	By MS/MS	By MS/MS
ADADTTDFDVDAEAPGGGVREDTATDADEADDQEER	________________	EADDQEERLVAEGEIA	M	A	D	E	R	L	7	2	0	10	0	1	5	3	0	0	0	0	0	1	1	0	4	0	0	2	0	0	36	1	3768.53	tr|O53598|O53598_MYCTU	tr|O53598|O53598_MYCTU	2	37	yes	yes	3	7.9444e-14	72.37	By MS/MS	By MS/MS	By MS/MS	By MS/MS	By matching	By MS/MS
ADALLAHDTLVPDSR	VPGPTLSRADALLAHD	DTLVPDSRPARPVSAE	R	A	D	S	R	P	3	1	0	3	0	0	0	0	1	0	3	0	0	0	1	1	1	0	0	1	0	0	15	0	1592.82	sp|P9WNR3|ECCB3_MYCTU	sp|P9WNR3|ECCB3_MYCTU	512	526	yes	yes	2;3	1.4572e-43	191.53	By MS/MS	By MS/MS	By MS/MS	By MS/MS	By MS/MS	By MS/MS	By MS/MS
ADALTQLGPQSPALLYLNSPSNPTGR	LAGTRVLRADALTQLG	SPSNPTGRVLGVDHLR	R	A	D	G	R	V	3	1	2	1	0	2	0	2	0	0	5	0	0	0	4	3	2	0	1	0	0	0	26	0	2680.38	tr|O50434|O50434_MYCTU	tr|O50434|O50434_MYCTU	136	161	yes	yes	2;3	2.7932e-13	48.025	By MS/MS	By MS/MS		By matching
ADALVEHDTLPMDMTPAELVVPK	PQGPTLSRADALVEHD	PAELVVPK________	R	A	D	P	K	-	3	0	0	3	0	0	2	0	1	0	3	1	2	0	3	0	2	0	0	3	0	0	23	0	2491.23	sp|P9WNQ9|ECCB5_MYCTU	sp|P9WNQ9|ECCB5_MYCTU	484	506	yes	yes	2;3	5.6564e-08	65.207	By MS/MS	By MS/MS	By MS/MS	By MS/MS	By matching	By MS/MS	By MS/MS
ADANLPGTLVYAYEEAIGHCVDPTAVR	TGFKWLARADANLPGT	CVDPTAVRDKDGISAA	R	A	D	V	R	D	5	1	1	2	1	0	2	2	1	1	2	0	0	0	2	0	2	0	2	3	0	0	27	0	2901.4	tr|O53360|O53360_MYCTU	tr|O53360|O53360_MYCTU	365	391	yes	yes	3	3.0736e-13	81.315	By MS/MS	By MS/MS	By MS/MS	By MS/MS	By MS/MS	By MS/MS	By MS/MS
ADAPDKVNHFGEELLGPTLIAFGTPQQQR	AFYEEYARADAPDKVN	FGTPQQQRRFLPRIRD	R	A	D	Q	R	R	3	1	1	2	0	3	2	3	1	1	3	1	0	2	3	0	2	0	0	1	0	0	29	1	3148.59	tr|I6Y3V5|I6Y3V5_MYCTU	tr|I6Y3V5|I6Y3V5_MYCTU	83	111	yes	yes	4	0.002626	36.756				By matching	By matching
ADAPPFFVLHGR	ASPIHHVRADAPPFFV	PFFVLHGRHDSLIPVA	R	A	D	G	R	H	2	1	0	1	0	0	0	1	1	0	1	0	0	2	2	0	0	0	0	1	0	0	12	0	1325.69	tr|O06832|O06832_MYCTU	tr|O06832|O06832_MYCTU	342	353	yes	yes	3	3.2702e-05	67.153	By MS/MS	By matching	By MS/MS	By MS/MS	By MS/MS	By MS/MS	By MS/MS
ADATLQFGYESGYDR	EYQDIYFRADATLQFG	GYESGYDRDTMLRLCE	R	A	D	D	R	D	2	1	0	2	0	1	1	2	0	0	1	0	0	1	0	1	1	0	2	0	0	0	15	0	1691.74	sp|P9WJM9|MSHC_MYCTU	sp|P9WJM9|MSHC_MYCTU	166	180	yes	yes	2	0.10223	22.885			By MS/MS
ADATLQFGYESGYDRDTMLR	EYQDIYFRADATLQFG	YDRDTMLRLCEERGGD	R	A	D	L	R	L	2	2	0	3	0	1	1	2	0	0	2	0	1	1	0	1	2	0	2	0	0	0	20	1	2308.04	sp|P9WJM9|MSHC_MYCTU	sp|P9WJM9|MSHC_MYCTU	166	185	yes	yes	3	1.2998e-60	139.11	By MS/MS	By matching	By matching	By matching	By matching	By MS/MS	By matching
ADAVAAAIGGADPVSVPAAGAVGR	LLVSGPGKADAVAAAI	PAAGAVGRQNTLWLLD	K	A	D	G	R	Q	9	1	0	2	0	0	0	4	0	1	0	0	0	0	2	1	0	0	0	4	0	0	24	0	2062.08	sp|P9WQP5|6PGL_MYCTU	sp|P9WQP5|6PGL_MYCTU	207	230	yes	yes	2;3	7.9336e-24	112.96	By MS/MS	By MS/MS	By MS/MS	By MS/MS	By MS/MS	By MS/MS	By MS/MS
ADAVDDEELLELVEMEVR	YILVALNKADAVDDEE	ELVEMEVRELLAAQEF	K	A	D	V	R	E	2	1	0	3	0	0	5	0	0	0	3	0	1	0	0	0	0	0	0	3	0	0	18	0	2073.98	sp|P9WNN1|EFTU_MYCTU	sp|P9WNN1|EFTU_MYCTU	140	157	yes	yes	2;3	3.3569e-80	297.64	By MS/MS	By MS/MS	By MS/MS	By MS/MS	By MS/MS	By MS/MS	By MS/MS
ADAVVVGSGAGGAMVAR	ADSPSVTRADAVVVGS	AGGAMVARTLARAGLD	R	A	D	A	R	T	5	1	0	1	0	0	0	4	0	0	0	0	1	0	0	1	0	0	0	4	0	0	17	0	1486.76	sp|P9WMV7|Y492_MYCTU	sp|P9WMV7|Y492_MYCTU	147	163	yes	yes	2	0.0085581	40.725
ADAVYAGMTPLVAADVAEVIGFVATR	RFDGDQQRADAVYAGM	VIGFVATRPSHVNLDQ	R	A	D	T	R	P	7	1	0	2	0	0	1	2	0	1	1	0	1	1	1	0	2	0	1	5	0	0	26	0	2606.34	sp|P9WGR5|Y484_MYCTU	sp|P9WGR5|Y484_MYCTU	198	223	yes	yes	2;3	6.4256e-60	120.85	By MS/MS	By MS/MS	By MS/MS	By matching	By matching	By matching	By MS/MS
ADDAGGEFTVENMPTGGTLLR	GLRNLRQRADDAGGEF	PTGGTLLRWSAPLR__	R	A	D	L	R	W	2	1	1	2	0	0	2	4	0	0	2	0	1	1	1	0	3	0	0	1	0	0	21	0	2149.99	sp|P9WGK1|DOST_MYCTU	sp|P9WGK1|DOST_MYCTU	547	567	yes	yes	2	2.0832e-14	97.69	By MS/MS	By MS/MS	By MS/MS	By MS/MS	By MS/MS	By MS/MS	By MS/MS
ADDDAVGVPPTCGGR	________________	VPPTCGGRSDEEERRI	R	A	D	G	R	S	2	1	0	3	1	0	0	3	0	0	0	0	0	0	2	0	1	0	0	2	0	0	15	0	1485.65	sp|P9WH23|QCRA_MYCTU	sp|P9WH23|QCRA_MYCTU	4	18	yes	yes	2	0.1023	22.879
ADDLLTATLLTAR	LARAAAGRADDLLTAT	TATLLTARCPVLFAPA	R	A	D	A	R	C	3	1	0	2	0	0	0	0	0	0	4	0	0	0	0	0	3	0	0	0	0	0	13	0	1372.76	sp|P9WNZ1|COABC_MYCTU	sp|P9WNZ1|COABC_MYCTU	104	116	yes	yes	2;3	1.7737e-16	141.08	By MS/MS	By MS/MS	By MS/MS	By MS/MS	By MS/MS	By MS/MS	By MS/MS
ADDPAGFGPALQVVAEHGGMLMDSVTVLLHR	ESCVAVYRADDPAGFG	SVTVLLHRLGIAYAAI	R	A	D	H	R	L	4	1	0	3	0	1	1	4	2	0	4	0	2	1	2	1	1	0	0	4	0	0	31	0	3202.59	sp|O53203|DHE2_MYCTU	sp|O53203|DHE2_MYCTU	86	116	yes	yes	3;4	5.9572e-76	183.48	By MS/MS	By matching	By MS/MS	By MS/MS	By MS/MS	By MS/MS	By MS/MS
ADDSNDTATDVEPDYR	________________	TDVEPDYRFTLANERT	M	A	D	Y	R	F	2	1	1	5	0	0	1	0	0	0	0	0	0	0	1	1	2	0	1	1	0	0	16	0	1782.72	sp|P9WLF5|Y2272_MYCTU	sp|P9WLF5|Y2272_MYCTU	2	17	yes	yes	2	5.1512e-05	55.452		By matching	By MS/MS	By MS/MS	By MS/MS	By MS/MS	By MS/MS
ADDSPTGEMQVAQPEAQTAAVATVER	TDVFSAVRADDSPTGE	AAVATVEREAPTEVIR	R	A	D	E	R	E	6	1	0	2	0	3	3	1	0	0	0	0	1	0	2	1	3	0	0	3	0	0	26	0	2671.24	tr|P95017|P95017_MYCTU	tr|P95017|P95017_MYCTU	168	193	yes	yes	2;3	1.9608e-36	80.171	By MS/MS	By MS/MS	By MS/MS	By MS/MS	By MS/MS	By MS/MS	By MS/MS
ADDSVDLALGTDFTTLAHNDDIDAVLANLRPGATEPSDPALLAK	TELYHDSRADDSVDLA	SDPALLAKIHANSC__	R	A	D	A	K	I	8	1	2	8	0	0	1	2	1	1	7	1	0	1	3	2	4	0	0	2	0	0	44	1	4518.24	tr|I6Y1I5|I6Y1I5_MYCTU	tr|I6Y1I5|I6Y1I5_MYCTU	167	210	yes	yes	4	3.4459e-44	127.2	By MS/MS	By MS/MS	By MS/MS	By MS/MS	By MS/MS	By MS/MS	By MS/MS
ADDTEVIGGVNVDPR	GWVTYRCRADDTEVIG	GGVNVDPREVERLIIE	R	A	D	P	R	E	1	1	1	3	0	0	1	2	0	1	0	0	0	0	1	0	1	0	0	3	0	0	15	0	1555.75	sp|P9WQ61|FAA22_MYCTU	sp|P9WQ61|FAA22_MYCTU	387	401	yes	yes	2;3	3.2559e-11	88.596	By MS/MS	By matching	By MS/MS	By matching	By matching	By MS/MS	By matching
ADEAISTGGFTVLPQPVEAALGTHPAVR	GVLTVLGRADEAISTG	LGTHPAVRDCAVFGLA	R	A	D	V	R	D	5	1	0	1	0	1	2	3	1	1	2	0	0	1	3	1	3	0	0	3	0	0	28	0	2803.45	sp|P9WQ39|MENE_MYCTU	sp|P9WQ39|MENE_MYCTU	263	290	yes	yes	3	1.2e-19	80.904	By MS/MS	By MS/MS	By MS/MS		By matching	By matching	By MS/MS
ADEALPFAAIAVGAALVR	EPVDRVARADEALPFA	AVGAALVRDDNRIAPL	R	A	D	V	R	D	7	1	0	1	0	0	1	1	0	1	2	0	0	1	1	0	0	0	0	2	0	0	18	0	1753.97	sp|P9WL63|Y2629_MYCTU	sp|P9WL63|Y2629_MYCTU	329	346	yes	yes	2;3	2.7033e-25	138.63	By MS/MS	By matching	By MS/MS	By MS/MS	By MS/MS	By MS/MS	By MS/MS
ADEEPGDLSAVAQDYLK	________________	AVAQDYLKVIWTAQEW	R	A	D	L	K	V	3	0	0	3	0	1	2	1	0	0	2	1	0	0	1	1	0	0	1	1	0	0	17	0	1819.85	tr|I6Y1Q2|I6Y1Q2_MYCTU	tr|I6Y1Q2|I6Y1Q2_MYCTU	3	19	yes	yes	2	0.038666	32.734							By MS/MS
ADEEQQQALSSQMGF	QAGVQYSRADEEQQQA	ALSSQMGF________	R	A	D	G	F	-	2	0	0	1	0	4	2	1	0	0	1	0	1	1	0	2	0	0	0	0	0	0	15	0	1667.71	sp|P9WNK5|ESXB_MYCTU	sp|P9WNK5|ESXB_MYCTU	86	100	yes	yes	2	1.2946e-05	65.278	By matching	By matching	By MS/MS	By matching	By matching	By matching	By MS/MS
ADEIAFGYSDDGIDAVVEADEQARAAKVAALAAHATQVVVGPTGR	RPEWVLPRADEIAFGY	VVVGPTGRAAALSNNL	R	A	D	G	R	A	12	2	0	5	0	2	3	4	1	2	1	1	0	1	1	1	2	0	1	6	0	0	45	2	4524.25	sp|P9WJN3|MSHB_MYCTU	sp|P9WJN3|MSHB_MYCTU	211	255	yes	yes	4	0.12755	2.9965
ADELAILGDR	DAAEAIQRADELAILG	ELAILGDRINELDRRL	R	A	D	D	R	I	2	1	0	2	0	0	1	1	0	1	2	0	0	0	0	0	0	0	0	0	0	0	10	0	1071.56	sp|P9WKW7|Y3788_MYCTU	sp|P9WKW7|Y3788_MYCTU	56	65	yes	yes	2	0.0072715	44.425	By MS/MS	By MS/MS	By MS/MS	By MS/MS			By MS/MS
ADEPVFEATVR	VHRHMQPRADEPVFEA	PVFEATVRFRTVGDVT	R	A	D	V	R	F	2	1	0	1	0	0	2	0	0	0	0	0	0	1	1	0	1	0	0	2	0	0	11	0	1232.6	sp|P9WIK1|CYSD_MYCTU	sp|P9WIK1|CYSD_MYCTU	241	251	yes	yes	2	0.0020706	51.872						By MS/MS
ADESYQIGDIGHPVHAYLSVDEIVATAR	RNSQHRLKADESYQIG	DEIVATARRAGADAIY	K	A	D	A	R	R	4	1	0	3	0	1	2	2	2	3	1	0	0	0	1	2	1	0	2	3	0	0	28	0	3025.48	tr|I6YEU0|I6YEU0_MYCTU	tr|I6YEU0|I6YEU0_MYCTU	45	72	yes	yes	4	3.8177e-08	55.783	By MS/MS	By MS/MS	By MS/MS	By MS/MS		By matching	By MS/MS
ADETLSLIR	AITAQQARADETLSLI	DETLSLIRRGDEEVRK	R	A	D	I	R	R	1	1	0	1	0	0	1	0	0	1	2	0	0	0	0	1	1	0	0	0	0	0	9	0	1016.55	tr|P96258|P96258_MYCTU	tr|P96258|P96258_MYCTU	290	298	yes	yes	2	0.069671	35.826		By matching	By matching				By matching
ADETMVLVTEK	KEAARSGRADETMVLV	TMVLVTEKVEATLRWA	R	A	D	E	K	V	1	0	0	1	0	0	2	0	0	0	1	1	1	0	0	0	2	0	0	2	0	0	11	0	1234.61	tr|P71898|P71898_MYCTU	tr|P71898|P71898_MYCTU	21	31	yes	yes	2	2.9781e-13	139.43	By MS/MS	By matching	By MS/MS	By MS/MS	By MS/MS	By matching	By MS/MS
ADEWLLYDQSSPSASGGR	MWFMRPFRADEWLLYD	SPSASGGRALTRGEIF	R	A	D	G	R	A	2	1	0	2	0	1	1	2	0	0	2	0	0	0	1	4	0	1	1	0	0	0	18	0	1937.88	tr|I6X4S7|I6X4S7_MYCTU	tr|I6X4S7|I6X4S7_MYCTU	229	246	yes	yes	2	3.8785e-18	147.73	By MS/MS	By MS/MS	By MS/MS	By MS/MS	By MS/MS	By MS/MS	By MS/MS
ADFAPVELAMFPLESAPLPDEDLPLHIFEPR	________________	PLHIFEPRYAALVRDC	M	A	D	P	R	Y	4	1	0	3	0	0	4	0	1	1	5	0	1	3	6	1	0	0	0	1	0	0	31	0	3475.74	tr|P96280|P96280_MYCTU	tr|P96280|P96280_MYCTU	2	32	yes	yes	3	0.0038442	34.821		By matching	By matching	By MS/MS	By matching	By MS/MS	By MS/MS
ADFAVIDPTHLDESVDGYHEEAVPYYGGLR	GTLRQGDRADFAVIDP	VPYYGGLRRMVNRNDA	R	A	D	L	R	R	3	1	0	4	0	0	3	3	2	1	2	0	0	1	2	1	1	0	3	3	0	0	30	0	3334.54	sp|P9WJH9|Y2913_MYCTU	sp|P9WJH9|Y2913_MYCTU	525	554	yes	yes	4	0.0097855	35.66		By MS/MS	By MS/MS
ADFDAVVLAGGATAWR	DISAEKLRADFDAVVL	AGGATAWRELPIPGRE	R	A	D	W	R	E	5	1	0	2	0	0	0	2	0	0	1	0	0	1	0	0	1	1	0	2	0	0	16	0	1618.81	sp|P9WN19|GLTD_MYCTU	sp|P9WN19|GLTD_MYCTU	228	243	yes	yes	2;3	1.5315e-11	95.022	By MS/MS	By MS/MS	By MS/MS	By MS/MS	By matching	By MS/MS	By MS/MS
ADFDPYQFLLIPLAR	QSGTALYKADFDPYQF	FLLIPLARITGIEDPA	K	A	D	A	R	I	2	1	0	2	0	1	0	0	0	1	3	0	0	2	2	0	0	0	1	0	0	0	15	0	1777.94	sp|P9WPG9|CDH_MYCTU	sp|P9WPG9|CDH_MYCTU	79	93	yes	yes	2;3	1.9086e-38	169.21	By MS/MS	By MS/MS	By MS/MS	By MS/MS	By MS/MS	By MS/MS	By MS/MS
ADFGVEPPVALILQGASLHDLTADLMR	VRIRNGARADFGVEPP	DLTADLMRQLGLNDPD	R	A	D	M	R	Q	4	1	0	3	0	1	1	2	1	1	5	0	1	1	2	1	1	0	0	2	0	0	27	0	2848.48	sp|P9WQE3|PPSD_MYCTU	sp|P9WQE3|PPSD_MYCTU	1757	1783	yes	yes	3	1.4173e-28	121.23	By MS/MS	By MS/MS	By MS/MS	By MS/MS	By MS/MS	By MS/MS	By MS/MS
ADFISVHLPK	SLDDLLARADFISVHL	FISVHLPKTPETAGLI	R	A	D	P	K	T	1	0	0	1	0	0	0	0	1	1	1	1	0	1	1	1	0	0	0	1	0	0	10	0	1125.62	sp|P9WNX3|SERA_MYCTU	sp|P9WNX3|SERA_MYCTU	196	205	yes	yes	3	0.00087967	60.518	By MS/MS	By MS/MS	By MS/MS	By MS/MS	By MS/MS	By MS/MS	By MS/MS
ADFLSELDAPAQAGTESAVSGVEGLPPGSALLVVK	VETTSVFRADFLSELD	GSALLVVKRGPNAGSR	R	A	D	V	K	R	6	0	0	2	0	1	3	4	0	0	5	1	0	1	3	4	1	0	0	4	0	0	35	0	3394.75	sp|P9WJA9|GARA_MYCTU	sp|P9WJA9|GARA_MYCTU	27	61	yes	yes	3;4	5.6187e-09	63.008	By MS/MS	By MS/MS	By MS/MS	By MS/MS	By MS/MS	By MS/MS	By MS/MS
ADFLTLSPEVNSAR	________________	SPEVNSARMYAGGGPG	M	A	D	A	R	M	2	1	1	1	0	0	1	0	0	0	2	0	0	1	1	2	1	0	0	1	0	0	14	0	1518.77	sp|P9WHX5|PPE63_MYCTU	sp|P9WHX5|PPE63_MYCTU	2	15	yes	yes	2	0.019407	37.364
ADFPILK	SLDLAAIRADFPILKR	RADFPILKRIMRGGNP	R	A	D	L	K	R	1	0	0	1	0	0	0	0	0	1	1	1	0	1	1	0	0	0	0	0	0	0	7	0	802.459	sp|P9WQ69|CSD_MYCTU	sp|P9WQ69|CSD_MYCTU	15	21	yes	yes	2	0.069263	51.456	By matching	By MS/MS	By matching	By MS/MS	By matching	By matching	By MS/MS
ADGAAIDSLLGPEMK	LPFHRFRRADGAAIDS	SLLGPEMKSTGEVMGI	R	A	D	M	K	S	3	0	0	2	0	0	1	2	0	1	2	1	1	0	1	1	0	0	0	0	0	0	15	0	1486.73	sp|P9WPK3|CARB_MYCTU	sp|P9WPK3|CARB_MYCTU	927	941	yes	yes	2	0.0010024	53.252	By MS/MS	By matching	By MS/MS	By MS/MS	By MS/MS	By matching	By MS/MS
ADGAAPAADHAEQVAQPLTDCLDR	LANLAAARADGAAPAA	PLTDCLDRYYARQADI	R	A	D	D	R	Y	7	1	0	4	1	2	1	1	1	0	2	0	0	0	2	0	1	0	0	1	0	0	24	0	2491.14	sp|O53500|Y2102_MYCTU	sp|O53500|Y2102_MYCTU	197	220	yes	yes	3	0.0091978	31.724	By MS/MS	By matching	By MS/MS	By matching		By matching
ADGGEAVAFPLDVTDPESVK	AELVDKIRADGGEAVA	VTDPESVKSFVAQTVE	R	A	D	V	K	S	3	0	0	3	0	0	2	2	0	0	1	1	0	1	2	1	1	0	0	3	0	0	20	0	2015.97	tr|I6WZD9|I6WZD9_MYCTU	tr|I6WZD9|I6WZD9_MYCTU	56	75	yes	yes	2	0.0038351	45.115			By matching	By MS/MS
ADGGESIAAPEDELASR	IADFHGERADGGESIA	PEDELASRRKHRDRKI	R	A	D	S	R	R	4	1	0	2	0	0	3	2	0	1	1	0	0	0	1	2	0	0	0	0	0	0	17	0	1686.77	sp|P9WME5|Y1830_MYCTU	sp|P9WME5|Y1830_MYCTU	200	216	yes	yes	2	1.8459e-33	141.58	By MS/MS	By MS/MS	By MS/MS	By MS/MS	By MS/MS	By MS/MS	By MS/MS
ADGHDHAASAVAAGAAVVLAAR	FLALPGARADGHDHAA	AAVVLAARPVGVPAIV	R	A	D	A	R	P	10	1	0	2	0	0	0	2	2	0	1	0	0	0	0	1	0	0	0	3	0	0	22	0	2000.02	sp|P9WJL1|MURF_MYCTU	sp|P9WJL1|MURF_MYCTU	55	76	yes	yes	4	0.018785	28.765				By matching	By matching	By matching
ADGIASNTLWPR	LGIAEEMRADGIASNT	ASNTLWPRTMVATAAV	R	A	D	P	R	T	2	1	1	1	0	0	0	1	0	1	1	0	0	0	1	1	1	1	0	0	0	0	12	0	1299.66	tr|O05842|O05842_MYCTU	tr|O05842|O05842_MYCTU	182	193	yes	yes	2	9.4003e-20	163.88	By MS/MS	By MS/MS	By MS/MS	By MS/MS	By MS/MS	By MS/MS	By MS/MS
ADGIDAPALFLTAR	FGVLRRLRADGIDAPA	PALFLTARDSLQDKIA	R	A	D	A	R	D	4	1	0	2	0	0	0	1	0	1	2	0	0	1	1	0	1	0	0	0	0	0	14	0	1429.76	tr|P71814|P71814_MYCTU	tr|P71814|P71814_MYCTU	88	101	yes	yes	2;3	1.0811e-22	121.68	By MS/MS	By MS/MS	By MS/MS	By MS/MS	By MS/MS	By MS/MS	By MS/MS
ADGLDFDVAPLPIGPR	WRYQTFDRADGLDFDV	APLPIGPRGRAACSDI	R	A	D	P	R	G	2	1	0	3	0	0	0	2	0	1	2	0	0	1	3	0	0	0	0	1	0	0	16	0	1651.86	tr|O53485|O53485_MYCTU	tr|O53485|O53485_MYCTU	297	312	yes	yes	2	0.0010768	59.57					By MS/MS		By MS/MS
ADGLDVITIMTAPDAAATFR	TGRPAVHRADGLDVIT	PDAAATFRRTERHRGL	R	A	D	F	R	R	5	1	0	3	0	0	0	1	0	2	1	0	1	1	1	0	3	0	0	1	0	0	20	0	2048.02	tr|I6Y481|I6Y481_MYCTU	tr|I6Y481|I6Y481_MYCTU	146	165	yes	yes	2	0.10687	30.059		By matching
ADGLFGALDAR	RLAEGWNRADGLFGAL	LFGALDARRLPK____	R	A	D	A	R	R	3	1	0	2	0	0	0	2	0	0	2	0	0	1	0	0	0	0	0	0	0	0	11	0	1104.56	sp|P9WIE1|BCP_MYCTU	sp|P9WIE1|BCP_MYCTU	803	813	yes	yes	2	0.002443	52.278			By MS/MS
ADGPVGAAAEQVGGQSQLVSAQGSQGMGGPVGMGGMHPSSGASK	TRQALRPRADGPVGAA	HPSSGASKGTTTKKYS	R	A	D	S	K	G	6	0	0	1	0	5	1	12	1	0	1	1	3	0	3	6	0	0	0	4	0	0	44	0	3993.84	sp|P9WJE1|ESPA_MYCTU	sp|P9WJE1|ESPA_MYCTU	310	353	yes	yes	3;4	7.5405e-45	135.61	By MS/MS	By MS/MS	By MS/MS	By MS/MS	By MS/MS	By MS/MS	By MS/MS
ADGQPFSDDDEVLVQALAAAAGIAVDNAR	GNLYLTEKADGQPFSD	GIAVDNARLFEESRTR	K	A	D	A	R	L	8	1	1	5	0	2	1	2	0	1	2	0	0	1	1	1	0	0	0	3	0	0	29	0	2898.4	sp|P9WGK1|DOST_MYCTU	sp|P9WGK1|DOST_MYCTU	174	202	yes	yes	3	6.4189e-48	115.66	By MS/MS	By MS/MS	By MS/MS	By MS/MS	By MS/MS	By MS/MS	By MS/MS
ADGQPVTVLVVDDEPVLAEMVSMALR	________________	EMVSMALRYEGWNITT	R	A	D	L	R	Y	3	1	0	3	0	1	2	1	0	0	3	0	2	0	2	1	1	0	0	6	0	0	26	0	2753.4	sp|O69730|TCRX_MYCTU	sp|O69730|TCRX_MYCTU	4	29	yes	yes	2;3	3.441e-47	103.63		By MS/MS	By MS/MS	By MS/MS	By MS/MS	By MS/MS	By MS/MS
ADGSTVELAGCGSTHVEPGDTLVIETPGGGGYGPASTSAR	LGRNRVERADGSTVEL	GPASTSARRRR_____	R	A	D	A	R	R	4	1	0	2	1	0	3	9	1	1	2	0	0	0	3	4	5	0	1	3	0	0	40	0	3829.77	tr|P95223|P95223_MYCTU	tr|P95223|P95223_MYCTU	1167	1206	yes	yes	3	0.067184	11.561			By MS/MS		By MS/MS		By MS/MS
ADGTPLAGLYAAGEVAGFGGGGVHGYR	DLDARVLKADGTPLAG	GGGVHGYRALEGTFLG	K	A	D	Y	R	A	5	1	0	1	0	0	1	9	1	0	2	0	0	1	1	0	1	0	2	2	0	0	27	0	2519.22	sp|P71838|Y0785_MYCTU	sp|P71838|Y0785_MYCTU	514	540	yes	yes	3	5.0278e-14	68.231	By MS/MS	By MS/MS	By matching	By MS/MS	By MS/MS		By matching
ADGTSTFVNNPTAAMSQDELSGR	QPAFVFYRADGTSTFV	SQDELSGRVAALTS__	R	A	D	G	R	V	3	1	2	2	0	1	1	2	0	0	1	0	1	1	1	3	3	0	0	1	0	0	23	0	2368.06	sp|P9WG65|MPT53_MYCTU	sp|P9WG65|MPT53_MYCTU	145	167	yes	yes	2	1.3761e-07	56.147	By MS/MS
ADGTVFGSGVGLVVLKPLAAAIDAGDR	HCRPFDVRADGTVFGS	AAIDAGDRIHAVIRGS	R	A	D	D	R	I	5	1	0	3	0	0	0	5	0	1	3	1	0	1	1	1	1	0	0	4	0	0	27	1	2568.39	sp|P9WQE1|PPSE_MYCTU	sp|P9WQE1|PPSE_MYCTU	242	268	yes	yes	2;3	1.0182e-59	155.73	By MS/MS	By MS/MS	By MS/MS	By MS/MS	By MS/MS	By MS/MS	By MS/MS
ADGTVQASLVNVGLLPHPVSGEPSLGFTTYGK	LAVVSTVRADGTVQAS	LGFTTYGKVKLGNLRA	R	A	D	G	K	V	2	0	1	1	0	1	1	5	1	0	4	1	0	1	3	3	3	0	1	4	0	0	32	0	3210.66	tr|O07754|O07754_MYCTU	tr|O07754|O07754_MYCTU	25	56	yes	yes	3	2.4206e-91	196.45	By MS/MS	By MS/MS	By MS/MS	By MS/MS	By MS/MS	By MS/MS	By MS/MS
ADGVGWSEGGGMLVLQR	RCKPYAGRADGVGWSE	GGMLVLQRLSDARRLG	R	A	D	Q	R	L	1	1	0	1	0	1	1	5	0	0	2	0	1	0	0	1	0	1	0	2	0	0	17	0	1730.84	tr|I6XD69|I6XD69_MYCTU	tr|I6XD69|I6XD69_MYCTU	261	277	yes	yes	2	0.00011707	59.731			By MS/MS
ADGVVITEPLAGTR	PELVTAVRADGVVITE	TEPLAGTRALGRGPAI	R	A	D	T	R	A	2	1	0	1	0	0	1	2	0	1	1	0	0	0	1	0	2	0	0	2	0	0	14	0	1397.75	sp|P9WFX1|MBTI_MYCTU	sp|P9WFX1|MBTI_MYCTU	259	272	yes	yes	2;3	2.4484e-05	61.435		By MS/MS	By matching	By matching		By matching	By MS/MS
ADGWMHGGGDPDELDR	AALRRAARADGWMHGG	GDPDELDRLIARVKRL	R	A	D	D	R	L	1	1	0	4	0	0	1	4	1	0	1	0	1	0	1	0	0	1	0	0	0	0	16	0	1726.7	sp|P9WKP1|Y940_MYCTU	sp|P9WKP1|Y940_MYCTU	194	209	yes	yes	3	1.7509e-05	64.65	By matching	By matching	By matching		By matching	By MS/MS
ADHLAVEITDEPVGEVR	LYWEVPDRADHLAVEI	DEPVGEVRSRFYARAP	R	A	D	V	R	S	2	1	0	2	0	0	3	1	1	1	1	0	0	0	1	0	1	0	0	3	0	0	17	0	1848.92	sp|P9WLD1|Y2305_MYCTU	sp|P9WLD1|Y2305_MYCTU	76	92	yes	yes	2;3	1.1928e-51	126.95	By MS/MS	By MS/MS	By MS/MS	By MS/MS	By MS/MS	By MS/MS	By matching
ADIALVVADAGWK	GALAAGERADIALVVA	VVADAGWKYLSTGAYA	R	A	D	W	K	Y	4	0	0	2	0	0	0	1	0	1	1	1	0	0	0	0	0	1	0	2	0	0	13	0	1327.71	sp|P9WP53|CYSM_MYCTU	sp|P9WP53|CYSM_MYCTU	287	299	yes	yes	2	9.1327e-11	89.548	By MS/MS	By MS/MS	By MS/MS	By matching	By MS/MS		By MS/MS
ADIATETLAEGLR	VNRVLLPRADIATETL	ETLAEGLRERGWEIED	R	A	D	L	R	E	3	1	0	1	0	0	2	1	0	1	2	0	0	0	0	0	2	0	0	0	0	0	13	0	1358.7	tr|Q6MX34|Q6MX34_MYCTU	tr|Q6MX34|Q6MX34_MYCTU	436	448	yes	yes	2	3.0575e-24	164.64	By matching	By MS/MS	By MS/MS	By matching	By matching	By matching	By matching
ADIATETLAEGLRER	VNRVLLPRADIATETL	LAEGLRERGWEIEDVT	R	A	D	E	R	G	3	2	0	1	0	0	3	1	0	1	2	0	0	0	0	0	2	0	0	0	0	0	15	1	1643.85	tr|Q6MX34|Q6MX34_MYCTU	tr|Q6MX34|Q6MX34_MYCTU	436	450	yes	yes	3	0.032701	21.233		By MS/MS		By matching
ADIAVEGTAVTPASFSYAGLSVGVLAGGEHR	RRRIFCVRADIAVEGT	VLAGGEHRRSAAIRSA	R	A	D	H	R	R	6	1	0	1	0	0	2	5	1	1	2	0	0	1	1	3	2	0	1	4	0	0	31	0	3001.51	tr|I6X5I7|I6X5I7_MYCTU	tr|I6X5I7|I6X5I7_MYCTU	102	132	yes	yes	3	0.011701	34.313						By MS/MS
ADIDGVTGSAGLQPGPSEETDEELTAR	________________	TDEELTARFERDAIPL	M	A	D	A	R	F	3	1	0	3	0	1	4	4	0	1	2	0	0	0	2	2	3	0	0	1	0	0	27	0	2714.25	sp|P9WGH9|SIGH_MYCTU	sp|P9WGH9|SIGH_MYCTU	2	28	yes	yes	2;3	1.4879e-19	100.29	By MS/MS	By MS/MS	By MS/MS	By MS/MS	By MS/MS	By MS/MS	By MS/MS
ADIDYGLYEAK	RVPLHTLRADIDYGLY	DYGLYEAKTTFGRIGV	R	A	D	A	K	T	2	0	0	2	0	0	1	1	0	1	1	1	0	0	0	0	0	0	2	0	0	0	11	0	1256.59	sp|P9WH37|RS3_MYCTU	sp|P9WH37|RS3_MYCTU	180	190	yes	yes	1	2.2219e-06	88.681	By matching	By matching	By MS/MS	By MS/MS	By matching	By matching	By matching
ADIDYILGTVNAVLATPLTHADIDGVYAGLRPLLAGESDDTSK	LAHPAATKADIDYILG	GESDDTSKLSREHAVA	K	A	D	S	K	L	6	1	1	6	0	0	1	4	1	3	6	1	0	0	2	2	4	0	2	3	0	0	43	1	4440.27	sp|P9WN79|GLPD2_MYCTU	sp|P9WN79|GLPD2_MYCTU	324	366	yes	yes	4	3.0874e-06	48.281	By MS/MS				By MS/MS	By MS/MS
ADILGSLSDVGVFETAEGQLPDPGPIELVK	EKVSVTMRADILGSLS	PGPIELVKTSDGWRID	R	A	D	V	K	T	2	0	0	3	0	1	3	4	0	2	4	1	0	1	3	2	1	0	0	3	0	0	30	0	3065.58	sp|P9WK37|LPQB_MYCTU	sp|P9WK37|LPQB_MYCTU	114	143	yes	yes	3	0.0071147	30.945		By MS/MS	By MS/MS			By MS/MS	By MS/MS
ADILVNNAGITR	LRDHHGGKADILVNNA	VNNAGITRDKLLANMD	K	A	D	T	R	D	2	1	2	1	0	0	0	1	0	2	1	0	0	0	0	0	1	0	0	1	0	0	12	0	1255.69	tr|I6Y778|I6Y778_MYCTU	tr|I6Y778|I6Y778_MYCTU	289	300	yes	yes	2	3.9049e-17	155.57	By MS/MS	By MS/MS	By MS/MS	By MS/MS	By MS/MS	By MS/MS	By MS/MS
ADIPIMLGAEGPK	KPITHPLRADIPIMLG	MLGAEGPKNVALAAEI	R	A	D	P	K	N	2	0	0	1	0	0	1	2	0	2	1	1	1	0	2	0	0	0	0	0	0	0	13	0	1310.69	sp|O53565|Y3520_MYCTU	sp|O53565|Y3520_MYCTU	169	181	yes	yes	2	2.0451e-07	100.69	By MS/MS	By MS/MS	By MS/MS	By MS/MS	By MS/MS	By MS/MS	By MS/MS
ADIPYLLIR	FLRKVLNRADIPYLLI	DIPYLLIRNHKNRPVL	R	A	D	I	R	N	1	1	0	1	0	0	0	0	0	2	2	0	0	0	1	0	0	0	1	0	0	0	9	0	1072.63	sp|P9WGD1|CPSY_MYCTU	sp|P9WGD1|CPSY_MYCTU	55	63	yes	yes	2	2.0521e-05	104.37				By MS/MS	By MS/MS	By MS/MS	By MS/MS
ADIQHVLNGATPPAAPAAPAA	NEQLVAMKADIQHVLN	AAPAAPAA________	K	A	D	A	A	-	8	0	1	1	0	1	0	1	1	1	1	0	0	0	4	0	1	0	0	1	0	0	21	0	1952.01	sp|P9WQN9|A85C_MYCTU	sp|P9WQN9|A85C_MYCTU	320	340	yes	yes	2	0.050813	50.897				By MS/MS
ADIQTAVHLSDAIDSDR	DAFVLIRRADIQTAVH	SDAIDSDRLHQHVNGY	R	A	D	D	R	L	3	1	0	4	0	1	0	0	1	2	1	0	0	0	0	2	1	0	0	1	0	0	17	0	1825.88	tr|O53319|O53319_MYCTU	tr|O53319|O53319_MYCTU	69	85	yes	yes	3	7.8708e-06	51.487		By MS/MS	By MS/MS	By MS/MS			By MS/MS
ADIQTVCLGQAASAAAVLLAAGTPGK	YDTMQYVRADIQTVCL	LAAGTPGKRMALPNAR	R	A	D	G	K	R	8	0	0	1	1	2	0	3	0	1	3	1	0	0	1	1	2	0	0	2	0	0	26	0	2453.29	sp|P9WPC3|CLPP2_MYCTU	sp|P9WPC3|CLPP2_MYCTU	98	123	yes	yes	2;3	3.5082e-47	138.23	By MS/MS			By MS/MS	By MS/MS	By MS/MS	By MS/MS
ADIQTVCLGQAASAAAVLLAAGTPGKR	YDTMQYVRADIQTVCL	AAGTPGKRMALPNARV	R	A	D	K	R	M	8	1	0	1	1	2	0	3	0	1	3	1	0	0	1	1	2	0	0	2	0	0	27	1	2609.4	sp|P9WPC3|CLPP2_MYCTU	sp|P9WPC3|CLPP2_MYCTU	98	124	yes	yes	3	9.3847e-89	154.69	By matching	By matching	By MS/MS	By MS/MS	By MS/MS	By matching	By matching
ADIVMSEAEIADFVNSSR	________________	ADFVNSSRTGTLATIG	R	A	D	S	R	T	3	1	1	2	0	0	2	0	0	2	0	0	1	1	0	3	0	0	0	2	0	0	18	0	1952.91	tr|O53240|O53240_MYCTU	tr|O53240|O53240_MYCTU	7	24	yes	yes	3	2.1577e-08	60.034	By matching	By MS/MS	By MS/MS	By MS/MS	By matching	By MS/MS	By MS/MS
ADIVQACVTDLQR	CGSNEVVRADIVQACV	ACVTDLQRVIERPGPS	R	A	D	Q	R	V	2	1	0	2	1	2	0	0	0	1	1	0	0	0	0	0	1	0	0	2	0	0	13	0	1487.74	sp|P9WL89|Y2571_MYCTU	sp|P9WL89|Y2571_MYCTU	331	343	yes	yes	2	3.5585e-07	87.001	By MS/MS	By MS/MS	By MS/MS	By MS/MS	By MS/MS	By MS/MS	By MS/MS
ADIVVLDIEDAVAPK	FESAAHSRADIVVLDI	IEDAVAPKDKHAARDN	R	A	D	P	K	D	3	0	0	3	0	0	1	0	0	2	1	1	0	0	1	0	0	0	0	3	0	0	15	0	1566.85	tr|I6YF40|I6YF40_MYCTU	tr|I6YF40|I6YF40_MYCTU	48	62	yes	yes	2;3	2.1378e-12	81.632	By MS/MS	By MS/MS	By MS/MS	By MS/MS	By MS/MS	By MS/MS	By MS/MS
ADIVVLDIEDAVAPKDK	FESAAHSRADIVVLDI	DAVAPKDKHAARDNAV	R	A	D	D	K	H	3	0	0	4	0	0	1	0	0	2	1	2	0	0	1	0	0	0	0	3	0	0	17	1	1809.97	tr|I6YF40|I6YF40_MYCTU	tr|I6YF40|I6YF40_MYCTU	48	64	yes	yes	3	0.00015672	54.288		By MS/MS	By MS/MS	By MS/MS
ADIYALACVLGECLTGAPPYR	TGDEVTYRADIYALAC	LTGAPPYRADSVERLI	R	A	D	Y	R	A	4	1	0	1	2	0	1	2	0	1	3	0	0	0	2	0	1	0	2	1	0	0	21	0	2309.12	sp|P9WI79|PKND_MYCTU	sp|P9WI79|PKND_MYCTU	195	215	yes	yes	2;3	7.3473e-39	149.47	By MS/MS	By MS/MS	By MS/MS	By MS/MS	By MS/MS	By MS/MS	By MS/MS
ADIYALACVLHECLTGAPPYR	SNDEVTYRADIYALAC	LTGAPPYRADSAGTLV	R	A	D	Y	R	A	4	1	0	1	2	0	1	1	1	1	3	0	0	0	2	0	1	0	2	1	0	0	21	0	2389.16	sp|Rv1266c|pknH|H37Rv-SAMMtb;sp|P9WI71|PKNH_MYCTU	sp|Rv1266c|pknH|H37Rv-SAMMtb	196	216	yes	no	3	7.8449e-78	150.69	By MS/MS	By MS/MS	By MS/MS	By MS/MS	By MS/MS	By MS/MS	By MS/MS
ADKTTQTIYIDADPGEVMK	________________	ADPGEVMKAIADIEAY	M	A	D	M	K	A	2	0	0	3	0	1	1	1	0	2	0	2	1	0	1	0	3	0	1	1	0	0	19	1	2095.01	tr|O53519|O53519_MYCTU	tr|O53519|O53519_MYCTU	2	20	yes	yes	2;3	4.3864e-19	150.34	By MS/MS	By MS/MS	By MS/MS	By MS/MS	By MS/MS	By MS/MS	By MS/MS
ADLAAAQQALDEALAEIDQAR	SRALQALRADLAAAQQ	LAEIDQARHQHSSQRD	R	A	D	A	R	H	8	1	0	3	0	3	2	0	0	1	3	0	0	0	0	0	0	0	0	0	0	0	21	0	2182.09	sp|P9WLH3|Y2229_MYCTU	sp|P9WLH3|Y2229_MYCTU	143	163	yes	yes	2;3	1.0027e-28	128.41	By MS/MS	By MS/MS	By MS/MS	By MS/MS	By MS/MS	By MS/MS	By MS/MS
ADLAAEHPYQEWLDNGLVPLDELPEGK	IVSDEEIKADLAAEHP	LDELPEGKDVRMPHHR	K	A	D	G	K	D	3	0	1	3	0	1	4	2	1	0	5	1	0	0	3	0	0	1	1	1	0	0	27	0	3018.46	sp|P96218|GLTB_MYCTU	sp|P96218|GLTB_MYCTU	428	454	yes	yes	3	2.1601e-08	58.877	By MS/MS	By MS/MS	By MS/MS	By MS/MS	By MS/MS	By MS/MS	By MS/MS
ADLANGVIQQSGLHFGTAFEGTPPGLPPLVFCTDATSFPTMR	SDIVATLRADLANGVI	ATSFPTMRTPPGLEIE	R	A	D	M	R	T	4	1	1	2	1	2	1	5	1	1	4	0	1	4	5	2	5	0	0	2	0	0	42	0	4417.15	sp|P9WIN5|PAPA5_MYCTU	sp|P9WIN5|PAPA5_MYCTU	313	354	yes	yes	4	0.020134	20.58	By matching	By matching				By matching
ADLATFVDHALR	WLPDPAHRADLATFVD	TFVDHALRLDDAAVIR	R	A	D	L	R	L	3	1	0	2	0	0	0	0	1	0	2	0	0	1	0	0	1	0	0	1	0	0	12	0	1327.69	tr|I6X4D6|I6X4D6_MYCTU	tr|I6X4D6|I6X4D6_MYCTU	15	26	yes	yes	3	6.5847e-05	61.194	By MS/MS	By MS/MS	By MS/MS	By MS/MS	By MS/MS	By MS/MS	By MS/MS
ADLAVSGAIGRPR	EAGLLRERADLAVSGA	SGAIGRPRVPVEVNHE	R	A	D	P	R	V	3	2	0	1	0	0	0	2	0	1	1	0	0	0	1	1	0	0	0	1	0	0	13	1	1281.72	sp|P9WKV1|Y485_MYCTU	sp|P9WKV1|Y485_MYCTU	85	97	yes	yes	3	0.099252	24.935					By matching
ADLCPEWPQPAQPGGSYR	LEHVTRLRADLCPEWP	AQPGGSYRIEISGEPC	R	A	D	Y	R	I	2	1	0	1	1	2	1	2	0	0	1	0	0	0	4	1	0	1	1	0	0	0	18	0	2027.92	tr|I6WZS8|I6WZS8_MYCTU	tr|I6WZS8|I6WZS8_MYCTU	275	292	yes	yes	2	4.2844e-07	71.548	By MS/MS		By MS/MS	By MS/MS	By MS/MS
ADLDKFLDTNEGLR	VVIIAGYRADLDKFLD	LDTNEGLRSRFTRNID	R	A	D	L	R	S	1	1	1	3	0	0	1	1	0	0	3	1	0	1	0	0	1	0	0	0	0	0	14	1	1605.8	sp|P9WPI3|ECCA3_MYCTU	sp|P9WPI3|ECCA3_MYCTU	490	503	yes	yes	2;3	8.2266e-17	118.9	By MS/MS	By MS/MS	By MS/MS	By MS/MS	By MS/MS	By MS/MS
ADLDRPDLPTGK	RFRGQPDRADLDRPDL	RPDLPTGKHAPQRRAV	R	A	D	G	K	H	1	1	0	3	0	0	0	1	0	0	2	1	0	0	2	0	1	0	0	0	0	0	12	1	1296.67	tr|O05436|O05436_MYCTU	tr|O05436|O05436_MYCTU	773	784	yes	yes	3	0.0010822	54.023	By MS/MS	By matching	By matching	By MS/MS	By MS/MS	By matching	By matching
ADLDVALQFVNYR	AVIAMLKKADLDVALQ	ALQFVNYR________	K	A	D	Y	R	-	2	1	1	2	0	1	0	0	0	0	2	0	0	1	0	0	0	0	1	2	0	0	13	0	1522.78	sp|P9WFK9|Y566_MYCTU	sp|P9WFK9|Y566_MYCTU	151	163	yes	yes	2;3	2.5455e-45	226.9	By MS/MS	By MS/MS	By MS/MS	By MS/MS	By MS/MS	By MS/MS	By MS/MS
ADLEMQIESLTEELAYLKK	LDELTLTKADLEMQIE	EELAYLKKNHEEEMKD	K	A	D	K	K	N	2	0	0	1	0	1	4	0	0	1	4	2	1	0	0	1	1	0	1	0	0	0	19	1	2223.13	CON__P13645	CON__P13645	267	285	yes	yes	3	4.2314e-13	76.061
ADLGADLGPEHRPSAASGPDTTEADLNYWR	DLTQAYSRADLGADLG	EADLNYWRAIMADPPE	R	A	D	W	R	A	5	2	1	4	0	0	2	3	1	0	3	0	0	0	3	2	2	1	1	0	0	0	30	1	3181.47	tr|I6Y0L1|I6Y0L1_MYCTU	tr|I6Y0L1|I6Y0L1_MYCTU	148	177	yes	yes	4	7.7455e-19	90.166		By MS/MS	By MS/MS				By matching
ADLGQLEQALTVLSTPQLDPGR	RIVAAGARADLGQLEQ	TPQLDPGRTGSTAARL	R	A	D	G	R	T	2	1	0	2	0	3	1	2	0	0	5	0	0	0	2	1	2	0	0	1	0	0	22	0	2321.22	tr|O33193|O33193_MYCTU	tr|O33193|O33193_MYCTU	173	194	yes	yes	2;3	4.0219e-10	63.128	By MS/MS	By MS/MS	By MS/MS	By MS/MS	By MS/MS	By MS/MS	By MS/MS
ADLGVDVFR	VGPTGKVKADLGVDVF	DLGVDVFRRMVGDDFT	K	A	D	F	R	R	1	1	0	2	0	0	0	1	0	0	1	0	0	1	0	0	0	0	0	2	0	0	9	0	990.513	tr|O53772|O53772_MYCTU	tr|O53772|O53772_MYCTU	82	90	yes	yes	2	0.0041369	61.679					By MS/MS	By MS/MS	By MS/MS
ADLIGQHIGETEAK	ENIREVHRADLIGQHI	HIGETEAKTNAIIDSA	R	A	D	A	K	T	2	0	0	1	0	1	2	2	1	2	1	1	0	0	0	0	1	0	0	0	0	0	14	0	1480.75	sp|P9WPI3|ECCA3_MYCTU	sp|P9WPI3|ECCA3_MYCTU	419	432	yes	yes	2;3	2.8535e-17	120.03	By MS/MS	By MS/MS	By matching	By matching	By matching	By matching	By MS/MS
ADLLAAAAPR	YPPLNGSRADLLAAAA	LLAAAAPRVQPRP___	R	A	D	P	R	V	5	1	0	1	0	0	0	0	0	0	2	0	0	0	1	0	0	0	0	0	0	0	10	0	967.545	sp|P9WJJ1|Y1812_MYCTU	sp|P9WJJ1|Y1812_MYCTU	386	395	yes	yes	2	0.0056009	51.059	By MS/MS	By MS/MS		By MS/MS	By MS/MS	By MS/MS	By MS/MS
ADLLASVADAVAAGVDPAR	GNVVAEVRADLLASVA	AAGVDPARLVLDPGLG	R	A	D	A	R	L	7	1	0	3	0	0	0	1	0	0	2	0	0	0	1	1	0	0	0	3	0	0	19	0	1780.93	sp|P9WND1|DHPS1_MYCTU	sp|P9WND1|DHPS1_MYCTU	155	173	yes	yes	3	1.7349e-06	52.298		By MS/MS	By MS/MS		By MS/MS	By MS/MS	By MS/MS
ADLPAFAELLAR	TALVRDTKADLPAFAE	AFAELLARLPWPLNKT	K	A	D	A	R	L	4	1	0	1	0	0	1	0	0	0	3	0	0	1	1	0	0	0	0	0	0	0	12	0	1285.7	tr|O33263|O33263_MYCTU	tr|O33263|O33263_MYCTU	196	207	yes	yes	2;3	9.3581e-20	163.91	By MS/MS	By MS/MS	By MS/MS	By MS/MS	By MS/MS	By MS/MS	By MS/MS
ADLPASGGLYPTANVTYR	GIGQYTLKADLPASGG	PTANVTYRGITIGKVT	K	A	D	Y	R	G	3	1	1	1	0	0	0	2	0	0	2	0	0	0	2	1	2	0	2	1	0	0	18	0	1864.93	tr|L0T2W6|L0T2W6_MYCTU	tr|L0T2W6|L0T2W6_MYCTU	44	61	yes	yes	2	2.973e-13	103.14	By MS/MS	By MS/MS	By MS/MS	By MS/MS	By MS/MS	By MS/MS	By MS/MS
ADLPCGSTIGPLAAAR	PMQRYEHRADLPCGST	IGPLAAARTGIPTVDV	R	A	D	A	R	T	4	1	0	1	1	0	0	2	0	1	2	0	0	0	2	1	1	0	0	0	0	0	16	0	1568.8	sp|P9WHT1|APEB_MYCTU	sp|P9WHT1|APEB_MYCTU	373	388	yes	yes	2	1.0196e-07	101.71	By MS/MS	By MS/MS	By MS/MS	By MS/MS	By MS/MS	By MS/MS	By MS/MS
ADLPGAAIGPR	YQELDRLRADLPGAAI	PGAAIGPRRGGECNPA	R	A	D	P	R	R	3	1	0	1	0	0	0	2	0	1	1	0	0	0	2	0	0	0	0	0	0	0	11	0	1036.57	sp|P9WKM1|Y966_MYCTU	sp|P9WKM1|Y966_MYCTU	66	76	yes	yes	2	0.0036103	47.198	By matching	By MS/MS	By matching	By matching	By matching	By MS/MS	By MS/MS
ADLQVGQPVLISDHLNLTAR	TNAAGGLRADLQVGQP	DHLNLTARSPLVGGEF	R	A	D	A	R	S	2	1	1	2	0	2	0	1	1	1	4	0	0	0	1	1	1	0	0	2	0	0	20	0	2159.17	sp|P9WP01|PUNA_MYCTU	sp|P9WP01|PUNA_MYCTU	126	145	yes	yes	3	0.012853	34.221	By matching	By matching	By matching		By matching	By MS/MS	By matching
ADLTGGLAEANLDMAELAAK	AAARSPIKADLTGGLA	DMAELAAKAREQMSAA	K	A	D	A	K	A	6	0	1	2	0	0	2	2	0	0	4	1	1	0	0	0	1	0	0	0	0	0	20	0	1972.98	tr|P95029|P95029_MYCTU	tr|P95029|P95029_MYCTU	2372	2391	yes	yes	2	2.255e-61	184.76	By MS/MS	By MS/MS	By MS/MS	By MS/MS	By MS/MS	By MS/MS	By MS/MS
ADLTRPAINHYFANK	TFQEIAVRADLTRPAI	INHYFANKRVLYQEVV	R	A	D	N	K	R	3	1	2	1	0	0	0	0	1	1	1	1	0	1	1	0	1	0	1	0	0	0	15	1	1729.89	tr|P96821|P96821_MYCTU	tr|P96821|P96821_MYCTU	118	132	yes	yes	2;3	6.7298e-05	79.492	By MS/MS	By matching	By matching	By matching	By MS/MS	By MS/MS	By MS/MS
ADLTRPAINHYFANKR	TFQEIAVRADLTRPAI	NHYFANKRVLYQEVVE	R	A	D	K	R	V	3	2	2	1	0	0	0	0	1	1	1	1	0	1	1	0	1	0	1	0	0	0	16	2	1885.99	tr|P96821|P96821_MYCTU	tr|P96821|P96821_MYCTU	118	133	yes	yes	4;5	0.00041796	50.352	By MS/MS	By MS/MS	By MS/MS	By MS/MS	By MS/MS	By MS/MS	By MS/MS
ADLVDYLR	TELHFTNRADLVDYLR	ADLVDYLRQALGPGVI	R	A	D	L	R	Q	1	1	0	2	0	0	0	0	0	0	2	0	0	0	0	0	0	0	1	1	0	0	8	0	963.503	tr|O07237|O07237_MYCTU	tr|O07237|O07237_MYCTU	63	70	yes	yes	2	0.0023969	72.875	By matching	By MS/MS			By matching
ADLVNAMVAHAR	TVYVLVIRADLVNAMV	NAMVAHARRDHPDEAC	R	A	D	A	R	R	4	1	1	1	0	0	0	0	1	0	1	0	1	0	0	0	0	0	0	2	0	0	12	0	1266.65	sp|P9WHS1|MEC_MYCTU	sp|P9WHS1|MEC_MYCTU	15	26	yes	yes	3	0.00098899	35.845						By matching
ADLVSEFVCR	TNASWTLKADLVSEFV	LVSEFVCRLLNYMDDN	K	A	D	C	R	L	1	1	0	1	1	0	1	0	0	0	1	0	0	1	0	1	0	0	0	2	0	0	10	0	1194.57	sp|P9WNF9|ETHA_MYCTU	sp|P9WNF9|ETHA_MYCTU	395	404	yes	yes	2	0.0071141	50.834	By matching	By MS/MS	By matching		By matching		By matching
ADLVVVPLDPALPITEQR	VALLAASRADLVVVPL	ALPITEQRVRSQAAGA	R	A	D	Q	R	V	2	1	0	2	0	1	1	0	0	1	3	0	0	0	3	0	1	0	0	3	0	0	18	0	1945.09	tr|O07169|O07169_MYCTU	tr|O07169|O07169_MYCTU	82	99	yes	yes	2;3	1.9593e-12	92.468	By MS/MS	By MS/MS	By MS/MS	By MS/MS	By MS/MS	By MS/MS	By MS/MS
ADLWGQVLR	SDVLVGPRADLWGQVL	DLWGQVLRRQPLPLSL	R	A	D	L	R	R	1	1	0	1	0	1	0	1	0	0	2	0	0	0	0	0	0	1	0	1	0	0	9	0	1056.57	sp|P9WFK5|Y038_MYCTU	sp|P9WFK5|Y038_MYCTU	175	183	yes	yes	2	0.0011316	69.198	By MS/MS	By MS/MS	By matching	By matching	By matching
ADMDALPMAER	HQPRIALRADMDALPM	DALPMAERTGAPYAST	R	A	D	E	R	T	3	1	0	2	0	0	1	0	0	0	1	0	2	0	1	0	0	0	0	0	0	0	11	0	1218.54	tr|L7N663|L7N663_MYCTU	tr|L7N663|L7N663_MYCTU	78	88	yes	yes	2	7.3347e-05	68.76	By MS/MS	By MS/MS	By MS/MS	By MS/MS	By MS/MS	By MS/MS	By MS/MS
ADMIAVAPSTLWSLTVDPDRPGSLVQSVEGLALAAQAVR	GAGSAYDRADMIAVAP	ALAAQAVRDQLSNDTW	R	A	D	V	R	D	7	2	0	3	0	2	1	2	0	1	5	0	1	0	3	4	2	1	0	5	0	0	39	1	4004.1	sp|P9WL97|Y2567_MYCTU	sp|P9WL97|Y2567_MYCTU	610	648	yes	yes	3;4	7.3946e-16	86.936	By MS/MS	By matching	By matching	By MS/MS	By MS/MS	By MS/MS	By MS/MS
ADMLTLQPVTAHR	AEDIPAGRADMLTLQP	LQPVTAHRIMTGAPVP	R	A	D	H	R	I	2	1	0	1	0	1	0	0	1	0	2	0	1	0	1	0	2	0	0	1	0	0	13	0	1451.76	sp|P9WJQ5|MOEA2_MYCTU	sp|P9WJQ5|MOEA2_MYCTU	83	95	yes	yes	2	1.9782e-16	115.57	By MS/MS	By MS/MS	By MS/MS	By MS/MS	By MS/MS	By MS/MS	By MS/MS
ADNSPHVVAVGFTFDPK	LAMLTTLRADNSPHVV	VGFTFDPKTHIARVIT	R	A	D	P	K	T	2	0	1	2	0	0	0	1	1	0	0	1	0	2	2	1	1	0	0	3	0	0	17	0	1799.88	sp|P9WLL7|FBVR_MYCTU	sp|P9WLL7|FBVR_MYCTU	31	47	yes	yes	2;3	1.2564e-24	129.29	By MS/MS	By MS/MS	By MS/MS	By MS/MS	By MS/MS	By MS/MS	By MS/MS
ADPALALELGTYLGYGALR	LLDAAVRRADPALALE	YLGYGALRIARAAPEA	R	A	D	L	R	I	4	1	0	1	0	0	1	3	0	0	5	0	0	0	1	0	1	0	2	0	0	0	19	0	1963.04	tr|L0TAD5|L0TAD5_MYCTU	tr|L0TAD5|L0TAD5_MYCTU	33	51	yes	yes	2;3	1.7111e-69	189.3	By MS/MS	By MS/MS	By MS/MS	By matching	By MS/MS	By MS/MS	By MS/MS
ADPAMGPLLAEADVPWVLMHWR	VNDVSGGRADPAMGPL	PWVLMHWRAVSADTPH	R	A	D	W	R	A	4	1	0	2	0	0	1	1	1	0	3	0	2	0	3	0	0	2	0	2	0	0	22	0	2474.22	sp|P9WND1|DHPS1_MYCTU	sp|P9WND1|DHPS1_MYCTU	112	133	yes	yes	3	0.091961	6.8749	By MS/MS		By matching	By matching	By matching	By matching	By matching
ADPGEIVWTWVAYEQDPTR	YAPDLDGRADPGEIVW	AYEQDPTRGKDRPVLV	R	A	D	T	R	G	2	1	0	2	0	1	2	1	0	1	0	0	0	0	2	0	2	2	1	2	0	0	19	0	2232.05	tr|P71738|P71738_MYCTU	tr|P71738|P71738_MYCTU	82	100	yes	yes	2;3	3.3977e-06	45.347		By MS/MS	By MS/MS	By MS/MS	By matching	By MS/MS	By MS/MS
ADPGPFVADLR	________________	GPFVADLRAESDDLDA	M	A	D	L	R	A	2	1	0	2	0	0	0	1	0	0	1	0	0	1	2	0	0	0	0	1	0	0	11	0	1156.59	sp|P9WM91|Y036_MYCTU	sp|P9WM91|Y036_MYCTU	2	12	yes	yes	2	4.0188e-13	132.13	By MS/MS	By MS/MS	By MS/MS	By MS/MS	By MS/MS	By MS/MS	By MS/MS
ADPGPFVADLRAESDDLDALVAHLPADR	________________	VAHLPADRWADPTPAP	M	A	D	D	R	W	6	2	0	6	0	0	1	1	1	0	4	0	0	1	3	1	0	0	0	2	0	0	28	1	2945.45	sp|P9WM91|Y036_MYCTU	sp|P9WM91|Y036_MYCTU	2	29	yes	yes	4	0.018298	29.377	By matching	By matching		By matching	By MS/MS	By matching	By matching
ADPLAIDPYAEVFCR	ARALETQKADPLAIDP	PYAEVFCRAAGGEWAD	K	A	D	C	R	A	3	1	0	2	1	0	1	0	0	1	1	0	0	1	2	0	0	0	1	1	0	0	15	0	1735.82	sp|P9WFI1|Y893_MYCTU	sp|P9WFI1|Y893_MYCTU	32	46	yes	yes	2	9.927e-08	77.124	By matching		By matching		By matching		By matching
ADPPLCALANDGNLASIR	APLAAVLRADPPLCAL	DGNLASIRALSAPAAA	R	A	D	I	R	A	4	1	2	2	1	0	0	1	0	1	3	0	0	0	2	1	0	0	0	0	0	0	18	0	1866.93	tr|P95147|P95147_MYCTU	tr|P95147|P95147_MYCTU	528	545	yes	yes	2	0.018773	45.014				By MS/MS
ADPTETNNLLAGDDSTQGVAAIAADLAVR	QRELYDLRADPTETNN	IAADLAVRLHDWRQRT	R	A	D	V	R	L	7	1	2	4	0	1	1	2	0	1	3	0	0	0	1	1	3	0	0	2	0	0	29	0	2868.41	tr|Q6MX51|Q6MX51_MYCTU	tr|Q6MX51|Q6MX51_MYCTU	383	411	yes	yes	2;3	6.4272e-19	93.147	By MS/MS	By MS/MS	By MS/MS	By MS/MS	By MS/MS	By MS/MS	By MS/MS
ADPWDPGSVVTDNSGR	TAEQIASRADPWDPGS	VVTDNSGRERLLAEAQ	R	A	D	G	R	E	1	1	1	3	0	0	0	2	0	0	0	0	0	0	2	2	1	1	0	2	0	0	16	0	1671.75	sp|P9WPH9|ECCA1_MYCTU	sp|P9WPH9|ECCA1_MYCTU	264	279	yes	yes	2	2.2939e-45	202.27	By MS/MS	By MS/MS	By MS/MS	By MS/MS	By MS/MS	By MS/MS	By MS/MS
ADPWDPGSVVTDNSGRER	TAEQIASRADPWDPGS	TDNSGRERLLAEAQAE	R	A	D	E	R	L	1	2	1	3	0	0	1	2	0	0	0	0	0	0	2	2	1	1	0	2	0	0	18	1	1956.89	sp|P9WPH9|ECCA1_MYCTU	sp|P9WPH9|ECCA1_MYCTU	264	281	yes	yes	3	0.0097338	26.956		By MS/MS	By MS/MS
ADQLGGPTPCSEWTINDLIEHVVGGNEQVGR	AALLANVRADQLGGPT	GGNEQVGRWAASPIEP	R	A	D	G	R	W	1	1	2	2	1	2	3	5	1	2	2	0	0	0	2	1	2	1	0	3	0	0	31	0	3347.58	sp|P9WKS3|Y738_MYCTU	sp|P9WKS3|Y738_MYCTU	23	53	yes	yes	3;4	1.5727e-37	135.91	By MS/MS	By MS/MS	By MS/MS	By MS/MS	By MS/MS	By MS/MS	By MS/MS
ADQLGVPLAQIGR	RGLIDQRRADQLGVPL	VPLAQIGRFSGHGARL	R	A	D	G	R	F	2	1	0	1	0	2	0	2	0	1	2	0	0	0	1	0	0	0	0	1	0	0	13	0	1336.75	tr|P96227|P96227_MYCTU	tr|P96227|P96227_MYCTU	120	132	yes	yes	2	3.3619e-11	99.34	By matching				By matching		By MS/MS
ADQLTPHLEIPTAIKPR	________________	IPTAIKPRDGRFGSGP	M	A	D	P	R	D	2	1	0	1	0	1	1	0	1	2	2	1	0	0	3	0	2	0	0	0	0	0	17	1	1899.06	sp|P9WQ73|SERC_MYCTU	sp|P9WQ73|SERC_MYCTU	2	18	yes	yes	2;3;4	4.6217e-62	168.42	By MS/MS	By MS/MS	By MS/MS	By MS/MS	By MS/MS	By MS/MS	By MS/MS
ADQQPDSTAYTYIDYGSDPK	VPSLLQERADQQPDST	IDYGSDPKGFADSLTW	R	A	D	P	K	G	2	0	0	4	0	2	0	1	0	1	0	1	0	0	2	2	2	0	3	0	0	0	20	0	2233.97	sp|P9WQ43|FAA26_MYCTU	sp|P9WQ43|FAA26_MYCTU	16	35	yes	yes	2	0.0052661	41.644				By MS/MS
ADQYALALTAIHLFAGAPPVDR	AGADVDGRADQYALAL	AGAPPVDRSHTGPLQP	R	A	D	D	R	S	6	1	0	2	0	1	0	1	1	1	3	0	0	1	2	0	1	0	1	1	0	0	22	0	2309.22	sp|P9WI69|PKNI_MYCTU	sp|P9WI69|PKNI_MYCTU	183	204	yes	yes	3	6.1509e-07	41.166	By MS/MS	By MS/MS	By matching	By MS/MS	By matching	By MS/MS	By MS/MS
ADQYAQLSGLR	AFQDAKNRADQYAQLS	YAQLSGLRLGKVISIS	R	A	D	L	R	L	2	1	0	1	0	2	0	1	0	0	2	0	0	0	0	1	0	0	1	0	0	0	11	0	1220.61	tr|I6X7X3|I6X7X3_MYCTU	tr|I6X7X3|I6X7X3_MYCTU	181	191	yes	yes	2	5.5852e-13	123.86	By MS/MS	By MS/MS	By MS/MS	By MS/MS	By MS/MS	By MS/MS	By MS/MS
ADRVNASQGAAAAPTANGPGGVR	________________	ANGPGGVRNVVLVGPS	M	A	D	V	R	N	7	2	2	1	0	1	0	4	0	0	0	0	0	0	2	1	1	0	0	2	0	0	23	1	2107.05	sp|P9WNM9|EFGL_MYCTU	sp|P9WNM9|EFGL_MYCTU	2	24	yes	yes	3	1.0183e-12	48.5	By MS/MS	By MS/MS	By MS/MS	By matching	By MS/MS	By MS/MS	By MS/MS
ADSAGTLVSSHLMGPIPQPSAIR	LTGAPPYRADSAGTLV	IPQPSAIRPGIPKAFD	R	A	D	I	R	P	3	1	0	1	0	1	0	2	1	2	2	0	1	0	3	4	1	0	0	1	0	0	23	0	2304.19	sp|Rv1266c|pknH|H37Rv-SAMMtb;sp|P9WI71|PKNH_MYCTU	sp|Rv1266c|pknH|H37Rv-SAMMtb	217	239	yes	no	3	0.092428	12.123
ADSAGTLVSSHLMGPIPQPSAIRPGIPK	LTGAPPYRADSAGTLV	AIRPGIPKAFDAVVAR	R	A	D	P	K	A	3	1	0	1	0	1	0	3	1	3	2	1	1	0	5	4	1	0	0	1	0	0	28	1	2796.5	sp|Rv1266c|pknH|H37Rv-SAMMtb;sp|P9WI71|PKNH_MYCTU	sp|Rv1266c|pknH|H37Rv-SAMMtb	217	244	yes	no	3;4	1.5812e-19	62.069	By MS/MS	By MS/MS	By MS/MS	By matching	By MS/MS	By MS/MS	By MS/MS
ADSAVALALEHMSSR	SVAQVNDRADSAVALA	ALEHMSSRDVLFVSHG	R	A	D	S	R	D	4	1	0	1	0	0	1	0	1	0	2	0	1	0	0	3	0	0	0	1	0	0	15	0	1556.76	sp|Q6MWZ7|SUGPH_MYCTU	sp|Q6MWZ7|SUGPH_MYCTU	126	140	yes	yes	3	1.4835e-11	72.898	By MS/MS	By MS/MS	By MS/MS	By matching	By MS/MS	By MS/MS	By matching
ADSGVPIVMLTAK	IDVCRVLRADSGVPIV	PIVMLTAKTDTVDVVL	R	A	D	A	K	T	2	0	0	1	0	0	0	1	0	1	1	1	1	0	1	1	1	0	0	2	0	0	13	0	1300.71	sp|P9WGM7|MTRA_MYCTU	sp|P9WGM7|MTRA_MYCTU	73	85	yes	yes	2	6.2349e-11	94.465	By MS/MS	By MS/MS	By MS/MS	By MS/MS	By MS/MS	By MS/MS	By MS/MS
ADSTDVLLEAAIWDPAAVSR	GAASTEVRADSTDVLL	WDPAAVSRTQRRLHLP	R	A	D	S	R	T	5	1	0	3	0	0	1	0	0	1	2	0	0	0	1	2	1	1	0	2	0	0	20	0	2099.05	sp|P9WFU1|SYFB_MYCTU	sp|P9WFU1|SYFB_MYCTU	336	355	yes	yes	2;3	2.3541e-27	128.96	By MS/MS	By MS/MS	By MS/MS	By MS/MS	By matching	By MS/MS	By matching
ADSTVNPVVVALLSHTVELLR	LLRKVLERADSTVNPV	SHTVELLRGQAVEEAV	R	A	D	L	R	G	2	1	1	1	0	0	1	0	1	0	4	0	0	0	1	2	2	0	0	5	0	0	21	0	2232.25	sp|P9WPV3|ATPFD_MYCTU	sp|P9WPV3|ATPFD_MYCTU	334	354	yes	yes	2;3	8.6266e-78	193.54	By MS/MS	By MS/MS	By MS/MS	By MS/MS	By MS/MS	By MS/MS	By MS/MS
ADSVLGVAGLVNAAR	FLDPLQFRADSVLGVA	AGLVNAARAGNVVLSS	R	A	D	A	R	A	4	1	1	1	0	0	0	2	0	0	2	0	0	0	0	1	0	0	0	3	0	0	15	0	1411.78	sp|P9WLA9|Y2411_MYCTU	sp|P9WLA9|Y2411_MYCTU	314	328	yes	yes	2;3	3.7307e-17	118.03	By MS/MS	By MS/MS	By MS/MS	By MS/MS	By MS/MS	By MS/MS	By MS/MS
ADSVPNLEIETGEIVGAGHASATGR	LVLTDGARADSVPNLE	GHASATGRFDDEQLFY	R	A	D	G	R	F	4	1	1	1	0	0	3	4	1	2	1	0	0	0	1	2	2	0	0	2	0	0	25	0	2450.2	sp|P9WFP5|Y1462_MYCTU	sp|P9WFP5|Y1462_MYCTU	309	333	yes	yes	3	5.0083e-05	47.806	By MS/MS	By MS/MS	By MS/MS	By MS/MS	By MS/MS	By MS/MS
ADTDDTATLRYPGGEIDLQIVHATEGADGIALGPLLAK	________________	ALGPLLAKTGHTTFDV	M	A	D	A	K	T	6	1	0	5	0	1	2	5	1	3	5	1	0	0	2	0	4	0	1	1	0	0	38	1	3876.97	sp|P9WPD5|CISY1_MYCTU	sp|P9WPD5|CISY1_MYCTU	2	39	yes	yes	4	5.5046e-15	80.43			By MS/MS	By matching	By MS/MS		By MS/MS
ADTEALVNTVNCVGVMGK	YGSGDLLRADTEALVN	NCVGVMGKGIALQFKR	R	A	D	G	K	G	2	0	2	1	1	0	1	2	0	0	1	1	1	0	0	0	2	0	0	4	0	0	18	0	1876.9	tr|O53605|O53605_MYCTU	tr|O53605|O53605_MYCTU	12	29	yes	yes	2	4.4657e-14	108.56		By MS/MS		By matching		By MS/MS	By MS/MS
ADTFGLSQLHQLR	ANTLIVERADTFGLSQ	LSQLHQLRGRVGRSRE	R	A	D	L	R	G	1	1	0	1	0	2	0	1	1	0	3	0	0	1	0	1	1	0	0	0	0	0	13	0	1484.77	sp|P9WMQ5|MFD_MYCTU	sp|P9WMQ5|MFD_MYCTU	936	948	yes	yes	3	0.029656	28.859	By matching	By matching	By matching	By matching	By matching	By MS/MS	By matching
ADTFVAGAPEPR	RYVVSGWRADTFVAGA	VAGAPEPRHDEVVSAA	R	A	D	P	R	H	3	1	0	1	0	0	1	1	0	0	0	0	0	1	2	0	1	0	0	1	0	0	12	0	1229.6	tr|O05861|O05861_MYCTU	tr|O05861|O05861_MYCTU	91	102	yes	yes	2	9.5189e-18	134.84	By MS/MS	By MS/MS	By MS/MS	By MS/MS	By MS/MS	By MS/MS	By MS/MS
ADTIQVTPQMLR	________________	QVTPQMLRSTANDIQA	M	A	D	L	R	S	1	1	0	1	0	2	0	0	0	1	1	0	1	0	1	0	2	0	0	1	0	0	12	0	1371.72	sp|O05453|ESXD_MYCTU	sp|O05453|ESXD_MYCTU	2	13	yes	yes	2	9.0498e-13	133.83	By MS/MS	By MS/MS	By MS/MS	By MS/MS	By MS/MS	By MS/MS	By MS/MS
ADTPLLFLHNTTGYMVGK	QFIQLANRADTPLLFL	TTGYMVGKDYEEGGMI	R	A	D	G	K	D	1	0	1	1	0	0	0	2	1	0	3	1	1	1	1	0	3	0	1	1	0	0	18	0	1977	tr|O86318|O86318_MYCTU	tr|O86318|O86318_MYCTU	359	376	yes	yes	3	0.091905	19.58		By MS/MS	By MS/MS	By matching			By matching
ADTVAEIEAGLR	ASAEPFLRADTVAEIE	AEIEAGLRALDATGAS	R	A	D	L	R	A	3	1	0	1	0	0	2	1	0	1	1	0	0	0	0	0	1	0	0	1	0	0	12	0	1243.64	sp|P9WHT3|AMPA_MYCTU	sp|P9WHT3|AMPA_MYCTU	54	65	yes	yes	2;3	1.7244e-24	198.61	By MS/MS	By MS/MS	By MS/MS	By MS/MS	By MS/MS	By MS/MS	By MS/MS
ADVAESQENAPAER	________________	QENAPAERAELTVPEM	M	A	D	E	R	A	4	1	1	1	0	1	3	0	0	0	0	0	0	0	1	1	0	0	0	1	0	0	14	0	1485.67	tr|I6X8D2|I6X8D2_MYCTU	tr|I6X8D2|I6X8D2_MYCTU	2	15	yes	yes	2	2.5094e-07	81.92	By MS/MS	By MS/MS	By MS/MS	By MS/MS	By MS/MS	By MS/MS	By MS/MS
ADVAESQENAPAERAELTVPEMR	________________	ELTVPEMRQWLRNWVG	M	A	D	M	R	Q	5	2	1	1	0	1	5	0	0	0	1	0	1	0	2	1	1	0	0	2	0	0	23	1	2512.19	tr|I6X8D2|I6X8D2_MYCTU	tr|I6X8D2|I6X8D2_MYCTU	2	24	yes	yes	3	0.00010528	35.016	By matching		By matching
ADVAGPLAVVLDAPDVR	VASRRLGRADVAGPLA	VLDAPDVRWAGRTVTN	R	A	D	V	R	W	4	1	0	3	0	0	0	1	0	0	2	0	0	0	2	0	0	0	0	4	0	0	17	0	1676.91	tr|P95029|P95029_MYCTU	tr|P95029|P95029_MYCTU	927	943	yes	yes	2;3	3.0908e-44	157.56	By MS/MS	By MS/MS	By MS/MS	By MS/MS	By MS/MS	By MS/MS	By MS/MS
ADVAVGTLYR	QMRAVADRADVAVGTL	VAVGTLYRYFPSKVHL	R	A	D	Y	R	Y	2	1	0	1	0	0	0	1	0	0	1	0	0	0	0	0	1	0	1	2	0	0	10	0	1063.57	sp|P96856|KSTR_MYCTU	sp|P96856|KSTR_MYCTU	67	76	yes	yes	2	0.0037736	53.327				By MS/MS
ADVDLGDIVYVHGAVISSR	QAALDAWKADVDLGDI	HGAVISSRRGELSVLA	K	A	D	S	R	R	2	1	0	3	0	0	0	2	1	2	1	0	0	0	0	2	0	0	1	4	0	0	19	0	1985.02	sp|P9WFU9|SYK1_MYCTU	sp|P9WFU9|SYK1_MYCTU	109	127	yes	yes	2;3	9.3541e-09	76.728	By MS/MS	By MS/MS	By matching	By MS/MS	By MS/MS	By matching	By matching
ADVDQTGVGTLVVR	NTGNTLVRADVDQTGV	GVGTLVVRRGHPPDPA	R	A	D	V	R	R	1	1	0	2	0	1	0	2	0	0	1	0	0	0	0	0	2	0	0	4	0	0	14	0	1428.76	tr|O33183|O33183_MYCTU	tr|O33183|O33183_MYCTU	45	58	yes	yes	2	0.00021815	63.944			By matching	By MS/MS	By matching
ADVDVLAMQETK	RVLDWLGRADVDVLAM	VLAMQETKCPDGQFPA	R	A	D	T	K	C	2	0	0	2	0	1	1	0	0	0	1	1	1	0	0	0	1	0	0	2	0	0	12	0	1318.64	tr|P96273|P96273_MYCTU	tr|P96273|P96273_MYCTU	48	59	yes	yes	2	0.0021221	47.977			By MS/MS
ADVGAMQSFVSK	TFVGIATRADVGAMQS	AMQSFVSKYNLNFTNL	R	A	D	S	K	Y	2	0	0	1	0	1	0	1	0	0	0	1	1	1	0	2	0	0	0	2	0	0	12	0	1238.6	sp|P9WG65|MPT53_MYCTU	sp|P9WG65|MPT53_MYCTU	102	113	yes	yes	2	0.049768	42.061
ADVGNQVSSMTASLATHIEDPAKR	STRSEETKADVGNQVS	HIEDPAKRLAAIHEST	K	A	D	K	R	L	4	1	1	2	0	1	1	1	1	1	1	1	1	0	1	3	2	0	0	2	0	0	24	1	2497.22	sp|P9WKC1|Y1425_MYCTU	sp|P9WKC1|Y1425_MYCTU	302	325	yes	yes	4	5.8033e-05	50.432
ADVLIEGYRPGVTER	LALKLIAKADVLIEGY	YRPGVTERLGLGPEEC	K	A	D	E	R	L	1	2	0	1	0	0	2	2	0	1	1	0	0	0	1	0	1	0	1	2	0	0	15	1	1673.87	tr|O06543|O06543_MYCTU	tr|O06543|O06543_MYCTU	77	91	yes	yes	2	0.012193	48.004		By matching				By matching
ADVLLDCFRPGTCER	AMLELAAKADVLLDCF	FRPGTCERLGIGPDDC	K	A	D	E	R	L	1	2	0	2	2	0	1	1	0	0	2	0	0	1	1	0	1	0	0	1	0	0	15	1	1807.83	tr|I6Y8Y0|I6Y8Y0_MYCTU	tr|I6Y8Y0|I6Y8Y0_MYCTU	79	93	yes	yes	3	2.484e-11	79.022	By matching	By matching	By matching	By matching	By matching	By matching	By MS/MS
ADVPLPAVTLQTVGPTLQAHGSELQK	IFVNEAHRADVPLPAV	AHGSELQKKKFLPAIL	R	A	D	Q	K	K	3	0	0	1	0	3	1	2	1	0	4	1	0	0	3	1	3	0	0	3	0	0	26	0	2669.44	sp|P71858|CHSE2_MYCTU	sp|P71858|CHSE2_MYCTU	82	107	yes	yes	3	2.6144e-19	75.71	By MS/MS	By MS/MS	By MS/MS	By MS/MS	By MS/MS	By MS/MS	By MS/MS
ADVPVLLVCGHR	ARWQADFRADVPVLLV	VLLVCGHRAGRAAVTR	R	A	D	H	R	A	1	1	0	1	1	0	0	1	1	0	2	0	0	0	1	0	0	0	0	3	0	0	12	0	1334.71	tr|P71568|P71568_MYCTU	tr|P71568|P71568_MYCTU	85	96	yes	yes	3	0.0016048	32.859	By MS/MS	By matching		By MS/MS	By MS/MS		By MS/MS
ADVQALTTSTDGWAAALR	AGGLRLPRADVQALTT	DGWAAALRLAALSLRG	R	A	D	L	R	L	5	1	0	2	0	1	0	1	0	0	2	0	0	0	0	1	3	1	0	1	0	0	18	0	1845.92	sp|P9WI65|PKNK_MYCTU	sp|P9WI65|PKNK_MYCTU	539	556	yes	yes	2	2.5857e-15	105.03	By MS/MS	By MS/MS			By MS/MS	By MS/MS
ADVTLQLVR	LDFHRSNRADVTLQLV	DVTLQLVRVGDPRAFG	R	A	D	V	R	V	1	1	0	1	0	1	0	0	0	0	2	0	0	0	0	0	1	0	0	2	0	0	9	0	1013.59	tr|L7N6A5|L7N6A5_MYCTU	tr|L7N6A5|L7N6A5_MYCTU	131	139	yes	yes	2	2.2428e-06	167.9	By MS/MS	By MS/MS	By MS/MS	By MS/MS	By MS/MS	By MS/MS
ADVVFPVAPTTQK	RHSTVTERADVVFPVA	PVAPTTQKAGAFVNWE	R	A	D	Q	K	A	2	0	0	1	0	1	0	0	0	0	0	1	0	1	2	0	2	0	0	3	0	0	13	0	1371.74	sp|P9WIV9|NUOG_MYCTU	sp|P9WIV9|NUOG_MYCTU	609	621	yes	yes	2	2.3122e-22	126.71	By MS/MS	By MS/MS	By MS/MS	By MS/MS	By MS/MS		By MS/MS
AEAAVPHPVDPIVLGR	TWLASWSRAEAAVPHP	VDPIVLGRTVLSLLRA	R	A	E	G	R	T	3	1	0	1	0	0	1	1	1	1	1	0	0	0	3	0	0	0	0	3	0	0	16	0	1639.9	sp|P9WGL7|Y3143_MYCTU	sp|P9WGL7|Y3143_MYCTU	107	122	yes	yes	2;3	3.1723e-12	92.575	By matching	By MS/MS	By MS/MS	By MS/MS	By MS/MS	By matching	By MS/MS
AEAEACDAALTEATQVLTAVR	ADEQATARAEAEACDA	TQVLTAVRLRAESARR	R	A	E	V	R	L	7	1	0	1	1	1	3	0	0	0	2	0	0	0	0	0	3	0	0	2	0	0	21	0	2189.06	sp|P9WM41|Y1278_MYCTU	sp|P9WM41|Y1278_MYCTU	321	341	yes	yes	2	3.5399e-11	104.17	By matching	By MS/MS		By MS/MS
AEAELYDSGVQLPPTYDAR	RARQFFNKAEAELYDS	LPPTYDARARLLENFS	K	A	E	A	R	A	3	1	0	2	0	1	2	1	0	0	2	0	0	0	2	1	1	0	2	1	0	0	19	0	2093.99	sp|P9WNH1|BPOC_MYCTU	sp|P9WNH1|BPOC_MYCTU	126	144	yes	yes	2;3	3.8869e-47	155.98	By MS/MS	By MS/MS	By MS/MS		By MS/MS	By MS/MS	By MS/MS
AEAFDATQAVAR	________________	DATQAVARILAEHGPL	M	A	E	A	R	I	5	1	0	1	0	1	1	0	0	0	0	0	0	1	0	0	1	0	0	1	0	0	12	0	1248.61	tr|I6Y897|I6Y897_MYCTU	tr|I6Y897|I6Y897_MYCTU	2	13	yes	yes	2	3.2137e-10	121.73		By MS/MS
AEAFTTPELMSAAEIADELGVSR	SEPEHRLRAEAFTTPE	ADELGVSRQRVHQLRS	R	A	E	S	R	Q	5	1	0	1	0	0	4	1	0	1	2	0	1	1	1	2	2	0	0	1	0	0	23	0	2407.16	tr|I6YDM0|I6YDM0_MYCTU	tr|I6YDM0|I6YDM0_MYCTU	89	111	yes	yes	2;3	4.2016e-05	53.747			By MS/MS	By MS/MS			By matching
AEAGATMEWIDGNIGSK	NLVTKRARAEAGATME	IDGNIGSKVTMKYPAV	R	A	E	S	K	V	3	0	1	1	0	0	2	3	0	2	0	1	1	0	0	1	1	1	0	0	0	0	17	0	1748.8	sp|P9WFP7|Y1461_MYCTU	sp|P9WFP7|Y1461_MYCTU	659	675	yes	yes	2	6.9008e-12	96.866	By MS/MS	By MS/MS	By MS/MS	By MS/MS	By MS/MS	By MS/MS	By MS/MS
AEAGAVFDDVVVR	TIDGNLVRAEAGAVFD	VFDDVVVRAIEQGLGG	R	A	E	V	R	A	3	1	0	2	0	0	1	1	0	0	0	0	0	1	0	0	0	0	0	4	0	0	13	0	1346.68	sp|P9WJL9|MURB_MYCTU	sp|P9WJL9|MURB_MYCTU	100	112	yes	yes	2	2.5105e-22	125.74	By matching	By MS/MS	By matching	By matching	By matching	By matching	By MS/MS
AEAGAVLTEISDTASR	DTTTASVRAEAGAVLT	EISDTASRILASFAPA	R	A	E	S	R	I	4	1	0	1	0	0	2	1	0	1	1	0	0	0	0	2	2	0	0	1	0	0	16	0	1589.79	sp|P9WMR5|DING_MYCTU	sp|P9WMR5|DING_MYCTU	344	359	yes	yes	2	0.0052769	47.189
AEAGDTDIHALLPESSR	QGHFDRSKAEAGDTDI	ALLPESSRRAYDVRPI	K	A	E	S	R	R	3	1	0	2	0	0	2	1	1	1	2	0	0	0	1	2	1	0	0	0	0	0	17	0	1780.86	sp|P9WQH5|PCC6_MYCTU	sp|P9WQH5|PCC6_MYCTU	223	239	yes	yes	2;3	1.5026e-33	143.98	By MS/MS	By MS/MS	By MS/MS	By MS/MS		By MS/MS	By MS/MS
AEAGQSGSEGEQLAYSQASDYELLPVDEYEEHDEYGAAADR	DATTSLPRAEAGQSGS	EYGAAADRSAPLSRRS	R	A	E	D	R	S	7	1	0	4	0	3	8	4	1	0	3	0	0	0	1	4	0	0	4	1	0	0	41	0	4448.9	tr|O06404|O06404_MYCTU	tr|O06404|O06404_MYCTU	229	269	yes	yes	3;4	0.0066904	24.93		By MS/MS		By MS/MS	By MS/MS	By MS/MS	By MS/MS
AEAIGVNFIDTYFR	GHGELLIKAEAIGVNF	NFIDTYFRSGQYPREL	K	A	E	F	R	S	2	1	1	1	0	0	1	1	0	2	0	0	0	2	0	0	1	0	1	1	0	0	14	0	1614.8	tr|O53146|O53146_MYCTU	tr|O53146|O53146_MYCTU	34	47	yes	yes	2;3	7.5729e-23	165.39	By MS/MS	By matching	By MS/MS	By MS/MS	By MS/MS	By MS/MS	By MS/MS
AEALDLILR	FKTNAASRAEALDLIL	EALDLILRK_______	R	A	E	L	R	K	2	1	0	1	0	0	1	0	0	1	3	0	0	0	0	0	0	0	0	0	0	0	9	0	1012.59	sp|P9WN57|GCH1_MYCTU	sp|P9WN57|GCH1_MYCTU	193	201	yes	yes	2	7.5465e-06	121.74	By MS/MS	By MS/MS	By MS/MS	By MS/MS	By MS/MS	By MS/MS	By MS/MS
AEALYELEIAFAEILR	APRVDEGRAEALYELE	IAFAEILRLSPSSGGG	R	A	E	L	R	L	4	1	0	0	0	0	4	0	0	2	3	0	0	1	0	0	0	0	1	0	0	0	16	0	1849.98	tr|Q50732|Q50732_MYCTU	tr|Q50732|Q50732_MYCTU	797	812	yes	yes	2;3	3.781e-08	93.959	By MS/MS			By MS/MS	By MS/MS	By MS/MS	By MS/MS
AEAMAALDIWR	EIARAKTRAEAMAALD	MAALDIWRDRYPGAAA	R	A	E	W	R	D	4	1	0	1	0	0	1	0	0	1	1	0	1	0	0	0	0	1	0	0	0	0	11	0	1245.62	tr|P95226|P95226_MYCTU	tr|P95226|P95226_MYCTU	330	340	yes	yes	2	0.00057756	60.398
AEAPHSSAVHDATEQFVYR	MVRPTHIRAEAPHSSA	ATEQFVYRAHALDKVE	R	A	E	Y	R	A	4	1	0	1	0	1	2	0	2	0	0	0	0	1	1	2	1	0	1	2	0	0	19	0	2113.98	tr|O05855|O05855_MYCTU	tr|O05855|O05855_MYCTU	233	251	yes	yes	2;3;4	3.0515e-107	223.29	By MS/MS	By MS/MS	By MS/MS	By MS/MS	By MS/MS	By MS/MS	By MS/MS
AEASDVANAVLDGADALMLSGETSVGK	IENSRPTRAEASDVAN	SGETSVGKYPLAAVRT	R	A	E	G	K	Y	6	0	1	3	0	0	2	3	0	0	3	1	1	0	0	3	1	0	0	3	0	0	27	0	2590.24	sp|P9WKE5|KPYK_MYCTU	sp|P9WKE5|KPYK_MYCTU	291	317	yes	yes	2;3	4.4107e-104	137.58	By MS/MS	By MS/MS	By MS/MS	By MS/MS	By MS/MS	By MS/MS	By MS/MS
AEASDVANAVLDGADALMLSGETSVGKYPLAAVR	IENSRPTRAEASDVAN	KYPLAAVRTMSRIICA	R	A	E	V	R	T	8	1	1	3	0	0	2	3	0	0	4	1	1	0	1	3	1	0	1	4	0	0	34	1	3360.69	sp|P9WKE5|KPYK_MYCTU	sp|P9WKE5|KPYK_MYCTU	291	324	yes	yes	3	2.8027e-92	189.7	By MS/MS	By MS/MS	By MS/MS	By MS/MS	By MS/MS	By MS/MS	By MS/MS
AEASGLRGDGGFIERPER	VISYIKARAEASGLRG	GFIERPERLIIVLTGA	R	A	E	E	R	L	2	3	0	1	0	0	3	4	0	1	1	0	0	1	1	1	0	0	0	0	0	0	18	2	1915.95	sp|P9WPG7|PISA_MYCTU	sp|P9WPG7|PISA_MYCTU	138	155	yes	yes	4	1.3606e-05	42.382
AEASIETPTPVQSQR	RELQNENKAEASIETP	PTPVQSQRVDPSAASG	K	A	E	Q	R	V	2	1	0	0	0	2	2	0	0	1	0	0	0	0	2	2	2	0	0	1	0	0	15	0	1612.81	sp|P9WGA1|TATA_MYCTU	sp|P9WGA1|TATA_MYCTU	52	66	yes	yes	2;3	5.5969e-38	165.63		By MS/MS	By MS/MS	By matching			By matching
AEAVNPALNALAYAAFDVAR	VVEAAIARAEAVNPAL	YAAFDVARDAAAMGTG	R	A	E	A	R	D	8	1	2	1	0	0	1	0	0	0	2	0	0	1	1	0	0	0	1	2	0	0	20	0	2046.05	sp|P9WQ95|AMI3_MYCTU	sp|P9WQ95|AMI3_MYCTU	42	61	yes	yes	2;3	7.7546e-61	156.17	By MS/MS	By MS/MS	By MS/MS	By MS/MS	By MS/MS	By MS/MS	By MS/MS
AEAWFETVAIAQQR	________________	TVAIAQQRAKRRLPKS	M	A	E	Q	R	A	4	1	0	0	0	2	2	0	0	1	0	0	0	1	0	0	1	1	0	1	0	0	14	0	1618.81	sp|P9WND7|MFTD_MYCTU	sp|P9WND7|MFTD_MYCTU	2	15	yes	yes	2;3	2.9686e-05	51.162			By matching			By MS/MS
AEDDGILMGYGWHR	FVPNPSARAEDDGILM	LMGYGWHRGRDEGQLL	R	A	E	H	R	G	1	1	0	2	0	0	1	3	1	1	1	0	1	0	0	0	0	1	1	0	0	0	14	0	1618.72	sp|P9WPR5|CCO_MYCTU	sp|P9WPR5|CCO_MYCTU	449	462	yes	yes	3	0.0019992	33.685		By MS/MS	By matching	By MS/MS	By MS/MS	By MS/MS
AEDLLDDPDAAGHYLDAVR	ADFHKPLRAEDLLDDP	GHYLDAVRDYVTAFDT	R	A	E	V	R	D	4	1	0	5	0	0	1	1	1	0	3	0	0	0	1	0	0	0	1	1	0	0	19	0	2054.95	tr|P72005|P72005_MYCTU	tr|P72005|P72005_MYCTU	141	159	yes	yes	3	1.3609e-26	104.03						By MS/MS
AEDLPAIDASPVR	PYEGPPPRAEDLPAID	AIDASPVRAYDKAAEA	R	A	E	V	R	A	3	1	0	2	0	0	1	0	0	1	1	0	0	0	2	1	0	0	0	1	0	0	13	0	1352.69	sp|P9WPY1|AROC_MYCTU	sp|P9WPY1|AROC_MYCTU	183	195	yes	yes	2	0.10382	23.676
AEDTSGATPQNPVMLPVAEDIPAGR	AMDGYAVRAEDTSGAT	AEDIPAGRADMLTLQP	R	A	E	G	R	A	4	1	1	2	0	1	2	2	0	1	1	0	1	0	4	1	2	0	0	2	0	0	25	0	2535.23	sp|P9WJQ5|MOEA2_MYCTU	sp|P9WJQ5|MOEA2_MYCTU	58	82	yes	yes	2;3	0.0065129	45.864	By MS/MS	By matching		By MS/MS			By MS/MS
AEEASGAQLAPGTEPSPAPLGQPR	PSIQARLRAEEASGAQ	PAPLGQPRSYLAPPTR	R	A	E	P	R	S	5	1	0	0	0	2	3	3	0	0	2	0	0	0	5	2	1	0	0	0	0	0	24	0	2330.15	sp|P9WJC5|ESPI_MYCTU	sp|P9WJC5|ESPI_MYCTU	255	278	yes	yes	2;3	1.2747e-08	83.729	By MS/MS	By MS/MS	By MS/MS	By MS/MS		By MS/MS
AEEDLVVDYAGEPLTIAFNPTYLTDGLSSLR	AGADDVGRAEEDLVVD	TDGLSSLRSERVSFGF	R	A	E	L	R	S	3	1	1	3	0	0	3	2	0	1	5	0	0	1	2	2	3	0	2	2	0	0	31	0	3368.67	sp|P9WNU1|DPO3B_MYCTU	sp|P9WNU1|DPO3B_MYCTU	318	348	yes	yes	3	5.9537e-06	59.65	By MS/MS		By MS/MS	By matching	By matching	By MS/MS
AEEGNLWFEWSR	ASFTAATRAEEGNLWF	NLWFEWSRSLDDPAEY	R	A	E	S	R	S	1	1	1	0	0	0	3	1	0	0	1	0	0	1	0	1	0	2	0	0	0	0	12	0	1522.68	tr|O06569|O06569_MYCTU	tr|O06569|O06569_MYCTU	31	42	yes	yes	2	0.00047232	68.069	By MS/MS	By matching			By MS/MS
AEELSESTDWTATSAEFR	SKERLCERAEELSEST	TATSAEFRKLLADWKA	R	A	E	F	R	K	3	1	0	1	0	0	4	0	0	0	1	0	0	1	0	3	3	1	0	0	0	0	18	0	2028.89	tr|I6XF60|I6XF60_MYCTU	tr|I6XF60|I6XF60_MYCTU	258	275	yes	yes	2	9.5794e-53	178.15	By MS/MS	By MS/MS	By MS/MS	By MS/MS	By MS/MS	By MS/MS	By MS/MS
AEESAFVLLALQAPVAGDLR	KIATLSARAEESAFVL	APVAGDLRAIVSAIQM	R	A	E	L	R	A	5	1	0	1	0	1	2	1	0	0	4	0	0	1	1	1	0	0	0	2	0	0	20	0	2069.12	sp|P9WI95|PHOU2_MYCTU	sp|P9WI95|PHOU2_MYCTU	59	78	yes	yes	3	2.9752e-09	56.081	By MS/MS	By MS/MS	By MS/MS	By matching	By MS/MS	By MS/MS	By MS/MS
AEESWVQDQLGGSDAAVSR	AVEIVRGRAEESWVQD	GSDAAVSRAVAALDKL	R	A	E	S	R	A	3	1	0	2	0	2	2	2	0	0	1	0	0	0	0	3	0	1	0	2	0	0	19	0	2003.92	sp|P9WGW9|RSMG_MYCTU	sp|P9WGW9|RSMG_MYCTU	119	137	yes	yes	2	4.758e-09	82.908	By MS/MS	By MS/MS	By MS/MS	By MS/MS	By MS/MS		By MS/MS
AEFAAELAELGPDEVPLNFLNPR	MGETLQQRAEFAAELA	PLNFLNPRPGTPFADL	R	A	E	P	R	P	4	1	2	1	0	0	4	1	0	0	4	0	0	2	3	0	0	0	0	1	0	0	23	0	2511.26	sp|P9WPQ7|BIOB_MYCTU	sp|P9WPQ7|BIOB_MYCTU	235	257	yes	yes	2;3	2.2241e-24	109.84	By MS/MS	By MS/MS	By MS/MS	By MS/MS	By MS/MS	By MS/MS	By MS/MS
AEFDGPVHAVVCDETFEVR	EDVISEAKAEFDGPVH	CDETFEVRRAG_____	K	A	E	V	R	R	2	1	0	2	1	0	3	1	1	0	0	0	0	2	1	0	1	0	0	4	0	0	19	0	2175.99	sp|P9WGC1|Y1339_MYCTU	sp|P9WGC1|Y1339_MYCTU	252	270	yes	yes	2;3	4.1254e-36	118.52	By MS/MS	By MS/MS	By MS/MS	By MS/MS	By MS/MS	By MS/MS	By MS/MS
AEFGDGRPVVLTDTVGFVR	TLEPTTRRAEFGDGRP	TDTVGFVRHLPTQLVE	R	A	E	V	R	H	1	2	0	2	0	0	1	3	0	0	1	0	0	2	1	0	2	0	0	4	0	0	19	1	2034.05	tr|O33230|O33230_MYCTU	tr|O33230|O33230_MYCTU	312	330	yes	yes	3	0.090434	24.3	By matching	By matching	By matching	By matching	By MS/MS	By matching	By matching
AEFIYTMK	________________	AEFIYTMKKVRKAHGD	M	A	E	M	K	K	1	0	0	0	0	0	1	0	0	1	0	1	1	1	0	0	1	0	1	0	0	0	8	0	1001.49	sp|P9WQK3|ETTA_MYCTU	sp|P9WQK3|ETTA_MYCTU	2	9	yes	yes	2	0.091499	38.776			By MS/MS	By matching	By matching		By MS/MS
AEGAPDDALWVR	KSRISESRAEGAPDDA	PDDALWVRTGDYGTYF	R	A	E	V	R	T	3	1	0	2	0	0	1	1	0	0	1	0	0	0	1	0	0	1	0	1	0	0	12	0	1298.63	sp|O53580|FAA32_MYCTU	sp|O53580|FAA32_MYCTU	462	473	yes	yes	1;2	4.0772e-24	191.45	By matching	By MS/MS	By MS/MS	By MS/MS	By MS/MS	By MS/MS	By MS/MS
AEGAPDTVILHCFSSDAAMAR	RDVLDVLRAEGAPDTV	SSDAAMARTCVDAGWL	R	A	E	A	R	T	5	1	0	2	1	0	1	1	1	1	1	0	1	1	1	2	1	0	0	1	0	0	21	0	2218.01	sp|O08343|TATD_MYCTU	sp|O08343|TATD_MYCTU	148	168	yes	yes	3	1.5635e-07	71.535	By MS/MS	By MS/MS	By MS/MS	By MS/MS	By MS/MS	By MS/MS	By matching
AEGDAAGGNQFTGVNLAAPVGTIDPVAR	MAVPVNLRAEGDAAGG	GTIDPVARMKKIRAQM	R	A	E	A	R	M	6	1	2	2	0	1	1	5	0	1	1	0	0	1	2	0	2	0	0	3	0	0	28	0	2667.33	sp|P9WKB3|Y2484_MYCTU	sp|P9WKB3|Y2484_MYCTU	314	341	yes	yes	2;3	0.0012249	51.606	By MS/MS	By MS/MS	By MS/MS		By MS/MS	By matching
AEGDPDVHAVVVTGAGK	QLRAAIQRAEGDPDVH	VVVTGAGKAFCAGADL	R	A	E	G	K	A	3	0	0	2	0	0	1	3	1	0	0	1	0	0	1	0	1	0	0	4	0	0	17	0	1620.81	sp|P9WNN5|ECH14_MYCTU	sp|P9WNN5|ECH14_MYCTU	44	60	yes	yes	2;3	5.2465e-36	158.58	By MS/MS	By MS/MS	By MS/MS	By MS/MS	By MS/MS	By MS/MS	By MS/MS
AEGIADEWIEAAQR	PRVIAGARAEGIADEW	EWIEAAQRSPVYALIN	R	A	E	Q	R	S	4	1	0	1	0	1	3	1	0	2	0	0	0	0	0	0	0	1	0	0	0	0	14	0	1557.74	tr|O06560|O06560_MYCTU	tr|O06560|O06560_MYCTU	315	328	yes	yes	2	2.3139e-31	161.67	By MS/MS	By MS/MS	By MS/MS	By MS/MS	By MS/MS	By MS/MS	By MS/MS
AEGITMSAPYLSQLR	AEVIAALKAEGITMSA	APYLSQLRSGNRTNPS	K	A	E	L	R	S	2	1	0	0	0	1	1	1	0	1	2	0	1	0	1	2	1	0	1	0	0	0	15	0	1635.83	sp|P9WJB7|ESPR_MYCTU	sp|P9WJB7|ESPR_MYCTU	35	49	yes	yes	2;3	7.7559e-44	197.3	By MS/MS	By MS/MS	By MS/MS	By MS/MS	By MS/MS	By MS/MS	By MS/MS
AEGLLAVTGDGAHAAR	GATIAQLRAEGLLAVT	GDGAHAARNAPIAVKE	R	A	E	A	R	N	5	1	0	1	0	0	1	3	1	0	2	0	0	0	0	0	1	0	0	1	0	0	16	0	1507.77	sp|P9WPK3|CARB_MYCTU	sp|P9WPK3|CARB_MYCTU	893	908	yes	yes	2;3	5.3794e-24	95.57	By MS/MS	By MS/MS	By MS/MS	By MS/MS	By MS/MS	By MS/MS	By MS/MS
AEGLQVSLVNSNPATIMTDPEFADHTYVEPITPAFVER	TQACRVLRAEGLQVSL	ITPAFVERVIAQQAER	R	A	E	E	R	V	4	1	2	2	0	1	4	1	1	2	2	0	1	2	4	2	4	0	1	4	0	0	38	0	4158.03	sp|P9WPK3|CARB_MYCTU	sp|P9WPK3|CARB_MYCTU	39	76	yes	yes	3	7.1711e-06	46.898	By MS/MS	By MS/MS	By MS/MS	By MS/MS	By MS/MS	By MS/MS	By MS/MS
AEGLTGGDILLLENIR	VGADALARAEGLTGGD	ILLLENIRFDKRETSK	R	A	E	I	R	F	1	1	1	1	0	0	2	3	0	2	4	0	0	0	0	0	1	0	0	0	0	0	16	0	1682.92	sp|P9WID1|PGK_MYCTU	sp|P9WID1|PGK_MYCTU	107	122	yes	yes	2	2.2677e-44	188.15					By MS/MS	By MS/MS	By MS/MS
AEGPITAEDVLTSSNIEALADK	IAQRLSERAEGPITAE	NIEALADKVRTYLEAG	R	A	E	D	K	V	4	0	1	2	0	0	3	1	0	2	2	1	0	0	1	2	2	0	0	1	0	0	22	0	2243.12	tr|I6X8D2|I6X8D2_MYCTU	tr|I6X8D2|I6X8D2_MYCTU	1421	1442	yes	yes	2;3	1.4692e-147	288.12	By MS/MS	By MS/MS	By MS/MS	By MS/MS	By MS/MS	By MS/MS	By MS/MS
AEGPITAEDVLTSSNIEALADKVR	IAQRLSERAEGPITAE	EALADKVRTYLEAGQI	R	A	E	V	R	T	4	1	1	2	0	0	3	1	0	2	2	1	0	0	1	2	2	0	0	2	0	0	24	1	2498.29	tr|I6X8D2|I6X8D2_MYCTU	tr|I6X8D2|I6X8D2_MYCTU	1421	1444	yes	yes	3	2.7749e-33	137.38	By MS/MS	By MS/MS	By MS/MS	By MS/MS	By MS/MS	By MS/MS	By MS/MS
AEGTFEYQALLFIPSHAPFDLFDR	PLEIIAMKAEGTFEYQ	APFDLFDRDAHVGIQL	K	A	E	D	R	D	3	1	0	2	0	1	2	1	1	1	3	0	0	4	2	1	1	0	1	0	0	0	24	0	2783.36	sp|P9WMJ7|HTPG_MYCTU	sp|P9WMJ7|HTPG_MYCTU	285	308	yes	yes	3	3.9038e-82	145.25	By MS/MS	By MS/MS	By MS/MS	By MS/MS	By MS/MS	By MS/MS	By MS/MS
AEGTSPHLGEAWMHVALSPAVDHK	ELLRIEPKAEGTSPHL	LSPAVDHKGLAEVERL	K	A	E	H	K	G	4	0	0	1	0	0	2	2	3	0	2	1	1	0	2	2	1	1	0	2	0	0	24	0	2539.23	sp|O53203|DHE2_MYCTU	sp|O53203|DHE2_MYCTU	146	169	yes	yes	3;4;5	3.7737e-54	125.11	By MS/MS	By MS/MS	By MS/MS	By MS/MS	By MS/MS	By MS/MS	By matching
AEGVACYQLFISGLLDVTDNVDHATASVNPPPEVVR	AADRDATRAEGVACYQ	NPPPEVVRRDGDDAYL	R	A	E	V	R	R	4	1	2	3	1	1	2	2	1	1	3	0	0	1	3	2	2	0	1	6	0	0	36	0	3852.9	sp|O53203|DHE2_MYCTU	sp|O53203|DHE2_MYCTU	869	904	yes	yes	3	0.0063225	29.401					By MS/MS	By matching
AEGVEIAFTPTTAAMYPDGLR	DDDLAQLRAEGVEIAF	AMYPDGLRTTVQPGPL	R	A	E	L	R	T	4	1	0	1	0	0	2	2	0	1	1	0	1	1	2	0	3	0	1	1	0	0	21	0	2209.07	sp|P9WIL5|PANC_MYCTU	sp|P9WIL5|PANC_MYCTU	95	115	yes	yes	2;3	1.3697e-14	126.63	By MS/MS	By MS/MS	By MS/MS	By MS/MS	By MS/MS	By MS/MS	By MS/MS
AEGYVDQAVELTQEALGTVASQTR	SFEEVSARAEGYVDQA	GTVASQTRAVGERAAK	R	A	E	T	R	A	4	1	0	1	0	3	3	2	0	0	2	0	0	0	0	1	3	0	1	3	0	0	24	0	2535.25	sp|P9WIP9|HBHA_MYCTU	sp|P9WIP9|HBHA_MYCTU	122	145	yes	yes	2;3;4	9.1427e-115	231.29	By MS/MS	By MS/MS	By MS/MS	By MS/MS	By MS/MS	By MS/MS	By MS/MS
AEHDFETISSETLHTGAIFALR	________________	TGAIFALRRDQVRMPG	M	A	E	L	R	R	3	1	0	1	0	0	3	1	2	2	2	0	0	2	0	2	3	0	0	0	0	0	22	0	2444.2	tr|I6X235|I6X235_MYCTU	tr|I6X235|I6X235_MYCTU	2	23	yes	yes	4	0.0076345	35.329
AEHIWEGVSSATTR	ATYCLSQRAEHIWEGV	GVSSATTRSRPIINTR	R	A	E	T	R	S	2	1	0	0	0	0	2	1	1	1	0	0	0	0	0	2	2	1	0	1	0	0	14	0	1542.74	sp|P9WNU7|PAFA_MYCTU	sp|P9WNU7|PAFA_MYCTU	172	185	yes	yes	2;3	5.4197e-24	137.17	By MS/MS	By MS/MS	By MS/MS	By MS/MS	By MS/MS	By MS/MS	By MS/MS
AEHLMLVDLGR	LLADDKERAEHLMLVD	LMLVDLGRNDLGRVCT	R	A	E	G	R	N	1	1	0	1	0	0	1	1	1	0	3	0	1	0	0	0	0	0	0	1	0	0	11	0	1252.66	sp|P9WFX3|TRPE_MYCTU	sp|P9WFX3|TRPE_MYCTU	350	360	yes	yes	3	1.5446e-09	108.7	By MS/MS	By MS/MS	By MS/MS	By MS/MS	By MS/MS	By MS/MS	By MS/MS
AEIAQQLDALQVPR	HATRITARAEIAQQLD	LDALQVPRLELPTVSD	R	A	E	P	R	L	3	1	0	1	0	3	1	0	0	1	2	0	0	0	1	0	0	0	0	1	0	0	14	0	1550.84	sp|P9WKX5|Y3679_MYCTU	sp|P9WKX5|Y3679_MYCTU	299	312	yes	yes	3	7.7192e-23	103.85	By matching	By MS/MS		By MS/MS	By matching	By MS/MS	By MS/MS
AEIDALLASLPDPADAENGPSLAELEGIAR	TIDPDQIRAEIDALLA	AELEGIARRLSEAHEV	R	A	E	A	R	R	7	1	1	3	0	0	4	2	0	2	5	0	0	0	3	2	0	0	0	0	0	0	30	0	3017.52	tr|O33195|O33195_MYCTU	tr|O33195|O33195_MYCTU	10	39	yes	yes	3	2.2505e-08	60.348	By MS/MS				By MS/MS	By MS/MS	By matching
AEIDHWQNVDPALFGR	GHTLVVPRAEIDHWQN	VDPALFGRVMSVSQLI	R	A	E	G	R	V	2	1	1	2	0	1	1	1	1	1	1	0	0	1	1	0	0	1	0	1	0	0	16	0	1866.9	sp|P9WML3|YHI1_MYCTU	sp|P9WML3|YHI1_MYCTU	43	58	yes	yes	3	5.4408e-17	83.751	By MS/MS	By MS/MS	By MS/MS	By MS/MS	By MS/MS	By MS/MS	By MS/MS
AEIDKVGAGEWPVDDNPLR	CEAMIGIRAEIDKVGA	PVDDNPLRGAPHTAQC	R	A	E	L	R	G	2	1	1	3	0	0	2	2	0	1	1	1	0	0	2	0	0	1	0	2	0	0	19	1	2080.02	sp|P9WN53|GCSP_MYCTU	sp|P9WN53|GCSP_MYCTU	861	879	yes	yes	3	7.4858e-06	58.693		By MS/MS	By MS/MS	By MS/MS	By MS/MS	By MS/MS
AEIDTTDHFADVMPEDLIK	FGAEVRSKAEIDTTDH	VMPEDLIKFGLIPEFI	K	A	E	I	K	F	2	0	0	4	0	0	2	0	1	2	1	1	1	1	1	0	2	0	0	1	0	0	19	0	2159.01	sp|P9WPB9|CLPX_MYCTU	sp|P9WPB9|CLPX_MYCTU	279	297	yes	yes	2;3	5.1598e-13	73.783	By MS/MS	By MS/MS	By MS/MS	By MS/MS	By matching
AEIEDFVTLR	EVSRQLSRAEIEDFVT	IEDFVTLRDVMTVVQR	R	A	E	L	R	D	1	1	0	1	0	0	2	0	0	1	1	0	0	1	0	0	1	0	0	1	0	0	10	0	1191.61	sp|P9WNW5|DISA_MYCTU	sp|P9WNW5|DISA_MYCTU	175	184	yes	yes	2	0.0076375	46.39			By MS/MS		By MS/MS
AEIGFDQPWTLGEAGDR	GKLLLQVRAEIGFDQP	TLGEAGDRQANSLLLR	R	A	E	D	R	Q	2	1	0	2	0	1	2	3	0	1	1	0	0	1	1	0	1	1	0	0	0	0	17	0	1860.86	sp|P9WKJ1|CYSQ_MYCTU	sp|P9WKJ1|CYSQ_MYCTU	35	51	yes	yes	2	2.8316e-17	133.15	By MS/MS	By MS/MS	By MS/MS	By MS/MS	By MS/MS	By MS/MS	By MS/MS
AEILDPQGQAIVGALGR	VVVHVMPKAEILDPQG	AIVGALGRLGHLGISD	K	A	E	G	R	L	3	1	0	1	0	2	1	3	0	2	2	0	0	0	1	0	0	0	0	1	0	0	17	0	1706.93	tr|I6Y8S6|I6Y8S6_MYCTU	tr|I6Y8S6|I6Y8S6_MYCTU	12	28	yes	yes	2;3	5.0522e-25	134.49	By MS/MS	By MS/MS	By matching	By MS/MS	By MS/MS	By MS/MS	By MS/MS
AEILEPVPLD	RASAPEARAEILEPVP	ILEPVPLD________	R	A	E	L	D	-	1	0	0	1	0	0	2	0	0	1	2	0	0	0	2	0	0	0	0	1	0	0	10	0	1094.59	sp|P9WN79|GLPD2_MYCTU	sp|P9WN79|GLPD2_MYCTU	576	585	yes	yes	1	0.0015866	58.981				By MS/MS		By MS/MS
AEIMNAPHVGGLGGTFGGNPVACAAALATIATIESDGLIER	PLSAVTGRAEIMNAPH	ESDGLIERARQIERLV	R	A	E	E	R	A	8	1	2	1	1	0	3	7	1	4	3	0	1	1	2	1	3	0	0	2	0	0	41	0	4021	sp|P9WQ79|GABT_MYCTU	sp|P9WQ79|GABT_MYCTU	309	349	yes	yes	3;4	4.8179e-06	47.252	By MS/MS	By MS/MS	By MS/MS	By MS/MS	By MS/MS	By MS/MS	By MS/MS
AEIVSYDDLVAAGSMAAAK	DFEKGFIKAEIVSYDD	AGSMAAAKAAGKVRIE	K	A	E	A	K	A	6	0	0	2	0	0	1	1	0	1	1	1	1	0	0	2	0	0	1	2	0	0	19	0	1880.92	tr|O53459|O53459_MYCTU	tr|O53459|O53459_MYCTU	313	331	yes	yes	2	0.0084227	40.552
AELAAALADIER	WEASAAQRAELAAALA	AALADIERKKAAR___	R	A	E	E	R	K	5	1	0	1	0	0	2	0	0	1	2	0	0	0	0	0	0	0	0	0	0	0	12	0	1241.66	sp|O53281|Y3034_MYCTU	sp|O53281|Y3034_MYCTU	284	295	yes	yes	2	8.3328e-08	91.855	By MS/MS	By MS/MS	By MS/MS	By MS/MS	By MS/MS	By MS/MS	By MS/MS
AELADLIK	RDTSAMPRAELADLIK	AELADLIKDLTAQMMA	R	A	E	I	K	D	2	0	0	1	0	0	1	0	0	1	2	1	0	0	0	0	0	0	0	0	0	0	8	0	871.501	sp|P9WFC7|UVRB_MYCTU	sp|P9WFC7|UVRB_MYCTU	671	678	yes	yes	2	0.078998	38.16				By MS/MS
AELAELLAGIHASLR	EVSADGLRAELAELLA	AGIHASLRDVADVLTA	R	A	E	L	R	D	4	1	0	0	0	0	2	1	1	1	4	0	0	0	0	1	0	0	0	0	0	0	15	0	1562.88	sp|P9WL97|Y2567_MYCTU	sp|P9WL97|Y2567_MYCTU	839	853	yes	yes	3	1.0942e-16	110.77	By MS/MS	By MS/MS	By MS/MS	By MS/MS	By MS/MS	By MS/MS	By MS/MS
AELAGANPAEREPFQYFDK	KYVASTIKAELAGANP	EPFQYFDKGSMATVSR	K	A	E	D	K	G	4	1	1	1	0	1	3	1	0	0	1	1	0	2	2	0	0	0	1	0	0	0	19	1	2152.02	tr|P95160|P95160_MYCTU	tr|P95160|P95160_MYCTU	349	367	yes	yes	3	8.5357e-19	79.462	By MS/MS			By matching	By matching	By matching	By matching
AELANEPYKLELVDDK	YESTEQARAELANEPY	KLELVDDKSGDAEIME	R	A	E	D	K	S	2	0	1	2	0	0	3	0	0	0	3	2	0	0	1	0	0	0	1	1	0	0	16	1	1845.94	sp|P9WFT5|SYT_MYCTU	sp|P9WFT5|SYT_MYCTU	160	175	yes	yes	2;3	5.1454e-24	126.88	By MS/MS	By MS/MS	By MS/MS	By MS/MS	By MS/MS	By MS/MS	By MS/MS
AELANEPYKLELVDDKSGDAEIMEVGGDELTAYDNLNPR	YESTEQARAELANEPY	AYDNLNPRTRERVWGD	R	A	E	P	R	T	4	1	3	5	0	0	6	3	0	1	5	2	1	0	2	1	1	0	2	2	0	0	39	2	4293.03	sp|P9WFT5|SYT_MYCTU	sp|P9WFT5|SYT_MYCTU	160	198	yes	yes	4	7.6781e-22	97.003	By matching	By MS/MS	By MS/MS	By MS/MS	By MS/MS	By MS/MS	By MS/MS
AELAPDTVPLAGVVLAGGESR	________________	VLAGGESRRMGRDKAT	M	A	E	S	R	R	4	1	0	1	0	0	2	3	0	0	3	0	0	0	2	1	1	0	0	3	0	0	21	0	2021.08	sp|P9WJQ9|MOBA_MYCTU	sp|P9WJQ9|MOBA_MYCTU	2	22	yes	yes	2;3	2.0861e-38	141	By MS/MS		By MS/MS	By MS/MS	By MS/MS	By MS/MS	By MS/MS
AELATVAGATDVVLAEGFK	AVVSTQEKAELATVAG	VVLAEGFKDAVQELTN	K	A	E	F	K	D	5	0	0	1	0	0	2	2	0	0	2	1	0	1	0	0	2	0	0	3	0	0	19	0	1860.98	tr|P95185|P95185_MYCTU	tr|P95185|P95185_MYCTU	176	194	yes	yes	3	4.649e-13	67.995	By MS/MS			By MS/MS	By MS/MS	By MS/MS
AELATVAGATDVVLAEGFKDAVQELTNGR	AVVSTQEKAELATVAG	VQELTNGRGVDIVVDP	K	A	E	G	R	G	6	1	1	2	0	1	3	3	0	0	3	1	0	1	0	0	3	0	0	4	0	0	29	1	2944.51	tr|P95185|P95185_MYCTU	tr|P95185|P95185_MYCTU	176	204	yes	yes	3;4	3.3051e-61	165.48		By MS/MS	By MS/MS	By MS/MS	By MS/MS	By MS/MS	By MS/MS
AELDAAGVGLTTICPGVIDTNIVATTGFHAPGTDEEK	YMFSDCLRAELDAAGV	APGTDEEKIDGRRGQI	R	A	E	E	K	I	5	0	1	3	1	0	3	5	1	3	2	1	0	1	2	0	6	0	0	3	0	0	37	0	3739.83	sp|P9WGS3|EPHD_MYCTU	sp|P9WGS3|EPHD_MYCTU	490	526	yes	yes	3	0.0045624	31.404		By MS/MS	By MS/MS	By MS/MS			By MS/MS
AELDAAGVGLTTICPGVIDTNIVATTGFHAPGTDEEKIDGR	YMFSDCLRAELDAAGV	DEEKIDGRRGQIDKMF	R	A	E	G	R	R	5	1	1	4	1	0	3	6	1	4	2	1	0	1	2	0	6	0	0	3	0	0	41	1	4181.06	sp|P9WGS3|EPHD_MYCTU	sp|P9WGS3|EPHD_MYCTU	490	530	yes	yes	4	4.1093e-06	48.546		By matching	By matching
AELDQLIANRPVIAAEINDR	QESHDRLKAELDQLIA	IAAEINDRREEGDLRE	K	A	E	D	R	R	4	2	2	2	0	1	2	0	0	3	2	0	0	0	1	0	0	0	0	1	0	0	20	1	2220.19	sp|P9WMT9|GREA_MYCTU	sp|P9WMT9|GREA_MYCTU	19	38	yes	yes	3	0.038986	34.689						By MS/MS
AELEGEMGDSHVGLQAR	SVAALVPRAELEGEMG	SHVGLQARLMSQALRK	R	A	E	A	R	L	2	1	0	1	0	1	3	3	1	0	2	0	1	0	0	1	0	0	0	1	0	0	17	0	1797.83	sp|P9WHJ3|RECA_MYCTU	sp|P9WHJ3|RECA_MYCTU	154	170	yes	yes	2;3	1.0467e-69	227.31	By MS/MS	By MS/MS	By MS/MS	By MS/MS	By MS/MS	By matching	By MS/MS
AELFDGSDTVTLVWLGQR	KGCSGGVRAELFDGSD	TLVWLGQRRIPGIDTG	R	A	E	Q	R	R	1	1	0	2	0	1	1	2	0	0	3	0	0	1	0	1	2	1	0	2	0	0	18	0	2006.01	tr|O07196|O07196_MYCTU	tr|O07196|O07196_MYCTU	69	86	yes	yes	2;3	3.5735e-46	167.44	By matching	By matching	By matching	By matching	By MS/MS	By MS/MS	By MS/MS
AELGDILTDIGDYLDDNPPALSLPPAAYTSSELWQLER	________________	SELWQLERERIFNRSW	R	A	E	E	R	E	4	1	1	5	0	1	3	2	0	2	7	0	0	0	4	3	2	1	2	0	0	0	38	0	4158.03	tr|O53311|O53311_MYCTU	tr|O53311|O53311_MYCTU	8	45	yes	yes	3	0.12009	1.2198						By MS/MS
AELGGDLSGGYYMQPTIFTGTNNMR	VIIAGGERAELGGDLS	FTGTNNMRIFKEEIFG	R	A	E	M	R	I	1	1	2	1	0	1	1	5	0	1	2	0	2	1	1	1	3	0	2	0	0	0	25	0	2692.23	sp|P9WNY1|ALDH_MYCTU	sp|P9WNY1|ALDH_MYCTU	374	398	yes	yes	2;3	0.0066653	45.434	By MS/MS	By matching	By MS/MS	By MS/MS	By MS/MS	By matching	By matching
AELIDVLTQK	________________	LIDVLTQKLGSDRRQA	K	A	E	Q	K	L	1	0	0	1	0	1	1	0	0	1	2	1	0	0	0	0	1	0	0	1	0	0	10	0	1128.64	sp|P9WMK7|DBH_MYCTU	sp|P9WMK7|DBH_MYCTU	4	13	yes	yes	1;2;3	1.4631e-12	176.6	By MS/MS	By MS/MS	By MS/MS	By MS/MS	By MS/MS	By MS/MS	By MS/MS
AELLAMSPNALQHYSVFGLLPIAVGQK	SASTTRGKAELLAMSP	LPIAVGQKTGALGVIP	K	A	E	Q	K	T	4	0	1	0	0	2	1	2	1	1	5	1	1	1	2	2	0	0	1	2	0	0	27	0	2866.54	sp|P9WKB5|Y2285_MYCTU	sp|P9WKB5|Y2285_MYCTU	327	353	yes	yes	3	0.0092956	36.049			By matching
AELLAQTMTASEVLQR	VAGLSALRAELLAQTM	TASEVLQRRIAEAIHD	R	A	E	Q	R	R	3	1	0	0	0	2	2	0	0	0	3	0	1	0	0	1	2	0	0	1	0	0	16	0	1759.91	sp|O53857|NARS_MYCTU	sp|O53857|NARS_MYCTU	219	234	yes	yes	2	1.5647e-05	72.496		By matching		By MS/MS			By matching
AELLDEGVPGER	ESLERAARAELLDEGV	DEGVPGERIRVVRRVH	R	A	E	E	R	I	1	1	0	1	0	0	3	2	0	0	2	0	0	0	1	0	0	0	0	1	0	0	12	0	1283.64	tr|P95223|P95223_MYCTU	tr|P95223|P95223_MYCTU	520	531	yes	yes	2	1.1629e-09	90.108			By MS/MS	By matching		By MS/MS	By MS/MS
AELPEATQADLR	RFETALGRAELPEATQ	EATQADLRAEADVLRA	R	A	E	L	R	A	3	1	0	1	0	1	2	0	0	0	2	0	0	0	1	0	1	0	0	0	0	0	12	0	1312.66	sp|P9WI65|PKNK_MYCTU	sp|P9WI65|PKNK_MYCTU	773	784	yes	yes	2	1.1333e-07	90.827	By matching	By MS/MS	By MS/MS	By MS/MS	By MS/MS	By matching	By matching
AELPGVDPDKDVDIMVR	KEGRYEVRAELPGVDP	KDVDIMVRDGQLTIKA	R	A	E	V	R	D	1	1	0	4	0	0	1	1	0	1	1	1	1	0	2	0	0	0	0	3	0	0	17	1	1867.93	sp|P9WMK1|ACR_MYCTU	sp|P9WMK1|ACR_MYCTU	55	71	yes	yes	2;3	1.3658e-55	231.06	By MS/MS	By MS/MS	By MS/MS	By MS/MS	By MS/MS	By MS/MS	By MS/MS
AELPQAVPHSGAVVLNADDPAVAAMAK	REVIAQTKAELPQAVP	PAVAAMAKLTAARVVR	K	A	E	A	K	L	8	0	1	2	0	1	1	1	1	0	2	1	1	0	3	1	0	0	0	4	0	0	27	0	2641.35	sp|P9WJL1|MURF_MYCTU	sp|P9WJL1|MURF_MYCTU	232	258	yes	yes	3	1.0348e-13	86.131	By MS/MS	By MS/MS	By MS/MS	By MS/MS	By MS/MS	By MS/MS	By MS/MS
AELRPGDVVLVK	DAALALLRAELRPGDV	PGDVVLVKASNAAGLG	R	A	E	V	K	A	1	1	0	1	0	0	1	1	0	0	2	1	0	0	1	0	0	0	0	3	0	0	12	1	1294.76	sp|P9WJL1|MURF_MYCTU	sp|P9WJL1|MURF_MYCTU	474	485	yes	yes	2;3	0.022928	37.327	By matching	By matching	By matching	By matching	By matching	By MS/MS	By matching
AELTETSPETPETTEAIR	________________	PETTEAIRAVEAFLNA	M	A	E	I	R	A	2	1	0	0	0	0	5	0	0	1	1	0	0	0	2	1	5	0	0	0	0	0	18	0	1973.94	sp|O33283|EPHG_MYCTU	sp|O33283|EPHG_MYCTU	2	19	yes	yes	2;3	8.8578e-92	264.72	By MS/MS	By MS/MS	By MS/MS	By MS/MS	By MS/MS	By MS/MS	By MS/MS
AELTIPADDIQSAIEEYVSSFTADTSR	________________	SFTADTSREEVGTVVD	M	A	E	S	R	E	4	1	0	3	0	1	3	0	0	3	1	0	0	1	1	4	3	0	1	1	0	0	27	0	2928.39	sp|P9WPU7|ATPA_MYCTU	sp|P9WPU7|ATPA_MYCTU	2	28	yes	yes	2;3	1.282e-36	130.27	By MS/MS	By MS/MS	By MS/MS	By MS/MS	By MS/MS	By MS/MS	By MS/MS
AELTVPEMR	QENAPAERAELTVPEM	ELTVPEMRQWLRNWVG	R	A	E	M	R	Q	1	1	0	0	0	0	2	0	0	0	1	0	1	0	1	0	1	0	0	1	0	0	9	0	1044.53	tr|I6X8D2|I6X8D2_MYCTU	tr|I6X8D2|I6X8D2_MYCTU	16	24	yes	yes	1;2	5.1611e-06	129.29	By MS/MS	By matching	By matching	By MS/MS	By MS/MS	By MS/MS	By matching
AELVDDRIPLHPMR	TMARDLEKAELVDDRI	RIPLHPMRVYAELAAL	K	A	E	M	R	V	1	2	0	2	0	0	1	0	1	1	2	0	1	0	2	0	0	0	0	1	0	0	14	1	1660.87	sp|P9WG39|ILVG_MYCTU	sp|P9WG39|ILVG_MYCTU	354	367	yes	yes	4	1.2338e-22	122.45	By MS/MS	By MS/MS	By MS/MS	By MS/MS	By MS/MS	By MS/MS	By MS/MS
AEMIGDPGDLSQIK	HLSRTSIKAEMIGDPG	PGDLSQIKGVEDISIE	K	A	E	I	K	G	1	0	0	2	0	1	1	2	0	2	1	1	1	0	1	1	0	0	0	0	0	0	14	0	1472.72	tr|O86311|O86311_MYCTU	tr|O86311|O86311_MYCTU	232	245	yes	yes	2	1.4583e-07	76.533	By matching				By MS/MS	By matching	By matching
AENGSEGANLVSYGAPR	LSVGQAKRAENGSEGA	LVSYGAPRASTVRIVD	R	A	E	P	R	A	3	1	2	0	0	0	2	3	0	0	1	0	0	0	1	2	0	0	1	1	0	0	17	0	1690.79	sp|P95141|FAA29_MYCTU	sp|P95141|FAA29_MYCTU	402	418	yes	yes	2	1.8315e-07	85.845		By MS/MS		By MS/MS	By MS/MS
AENLADLPPAYIAVAGYDPLRDDGIR	PAPMAPGRAENLADLP	PLRDDGIRYGELLAAA	R	A	E	I	R	Y	5	2	1	4	0	0	1	2	0	2	3	0	0	0	3	0	0	0	2	1	0	0	26	1	2784.41	tr|P71668|P71668_MYCTU	tr|P71668|P71668_MYCTU	244	269	yes	yes	3	6.9897e-27	69.639	By matching	By matching	By matching	By matching	By MS/MS	By MS/MS
AENPLINDPFAEPLVR	TARALASRAENPLIND	PFAEPLVRAVGIDLFT	R	A	E	V	R	A	2	1	2	1	0	0	2	0	0	1	2	0	0	1	3	0	0	0	0	1	0	0	16	0	1793.93	sp|P9WFH1|Y3399_MYCTU	sp|P9WFH1|Y3399_MYCTU	74	89	yes	yes	2;3	1.2043e-11	101.32	By matching	By MS/MS		By MS/MS	By matching	By MS/MS
AENQTLATITLQNYFR	AKEHVEIKAENQTLAT	ITLQNYFRLYDKLAGM	K	A	E	F	R	L	2	1	2	0	0	2	1	0	0	1	2	0	0	1	0	0	3	0	1	0	0	0	16	0	1881.96	sp|P9WGP5|SECA1_MYCTU	sp|P9WGP5|SECA1_MYCTU	348	363	yes	yes	2;3	1.3273e-38	160.52		By matching	By MS/MS	By matching	By MS/MS	By MS/MS	By MS/MS
AEPAPSPPAAQPAGAAEGAPYVTPLVR	PEPAPTPKAEPAPSPP	PYVTPLVRKLASENNI	K	A	E	V	R	K	8	1	0	0	0	1	2	2	0	0	1	0	0	0	7	1	1	0	1	2	0	0	27	0	2584.33	sp|P9WIS7|ODP2_MYCTU	sp|P9WIS7|ODP2_MYCTU	223	249	yes	yes	2;3	2.6759e-47	178.88	By MS/MS	By MS/MS	By MS/MS	By MS/MS	By MS/MS	By MS/MS	By MS/MS
AEPIFATVAPGVAAAPR	GDGDAFARAEPIFATV	PGVAAAPRTPGRDGEV	R	A	E	P	R	T	6	1	0	0	0	0	1	1	0	1	0	0	0	1	3	0	1	0	0	2	0	0	17	0	1636.89	tr|L7N6A5|L7N6A5_MYCTU	tr|L7N6A5|L7N6A5_MYCTU	655	671	yes	yes	2;3	7.3131e-52	179.35	By MS/MS	By MS/MS	By MS/MS	By MS/MS	By MS/MS	By MS/MS	By MS/MS
AEPLGVLPQPNELPR	AEALRAAKAEPLGVLP	PQPNELPRGCIAAGDR	K	A	E	P	R	G	1	1	1	0	0	1	2	1	0	0	3	0	0	0	4	0	0	0	0	1	0	0	15	0	1628.89	tr|I6YGX2|I6YGX2_MYCTU	tr|I6YGX2|I6YGX2_MYCTU	272	286	yes	yes	2;3	6.9009e-24	151.79	By MS/MS	By MS/MS	By MS/MS	By MS/MS	By MS/MS	By MS/MS	By MS/MS
AEPLLASVPVSYDFSPER	LLLRYDGKAEPLLASV	SYDFSPERISGNRFTG	K	A	E	E	R	I	2	1	0	1	0	0	2	0	0	0	2	0	0	1	3	3	0	0	1	2	0	0	18	0	1975.99	sp|P9WKB7|Y221_MYCTU	sp|P9WKB7|Y221_MYCTU	282	299	yes	yes	2	3.4876e-05	55.196					By matching		By matching
AEPPVRDVTGLIADGVVPPAR	ELTVAAEKAEPPVRDV	DGVVPPARVVDRPAWI	K	A	E	A	R	V	3	2	0	2	0	0	1	2	0	1	1	0	0	0	4	0	1	0	0	4	0	0	21	1	2128.16	tr|O06381|O06381_MYCTU	tr|O06381|O06381_MYCTU	51	71	yes	yes	3	0.1108	27.274	By MS/MS
AEPSIEIQYTPAR	AIANWDPKAEPSIEIQ	EIQYTPARVVMQDFTG	K	A	E	A	R	V	2	1	0	0	0	1	2	0	0	2	0	0	0	0	2	1	1	0	1	0	0	0	13	0	1473.75	sp|O53166|ACNA_MYCTU	sp|O53166|ACNA_MYCTU	71	83	yes	yes	2	1.0304e-29	182.46	By MS/MS	By MS/MS	By MS/MS	By MS/MS	By MS/MS	By MS/MS	By MS/MS
AEQAGAQAEAAAAAYEAAFAATVPPPVIEANR	WMSVTAVRAEQAGAQA	PPVIEANRAQLMALIA	R	A	E	N	R	A	14	1	1	0	0	2	4	1	0	1	0	0	0	1	3	0	1	0	1	2	0	0	32	0	3125.54	tr|L0T7Y7|L0T7Y7_MYCTU	tr|L0T7Y7|L0T7Y7_MYCTU	83	114	yes	yes	3	1.3297e-08	63.426					By MS/MS	By MS/MS	By MS/MS
AEQAGGEFTLASVPGASGTVLR	GLTNLRQRAEQAGGEF	GASGTVLRWSAPLSQ_	R	A	E	L	R	W	4	1	0	0	0	1	2	4	0	0	2	0	0	1	1	2	2	0	0	2	0	0	22	0	2117.08	sp|P9WGK3|DEVS_MYCTU	sp|P9WGK3|DEVS_MYCTU	550	571	yes	yes	2	9.633e-22	119.92	By MS/MS			By matching	By MS/MS
AEQMADWIDR	QYGKRLKRAEQMADWI	QMADWIDRTLIDPETH	R	A	E	D	R	T	2	1	0	2	0	1	1	0	0	1	0	0	1	0	0	0	0	1	0	0	0	0	10	0	1233.54	tr|O06315|O06315_MYCTU	tr|O06315|O06315_MYCTU	174	183	yes	yes	2	0.0008513	61.56		By matching	By matching		By matching		By MS/MS
AEQMAEDYPVVSIDSDALDAAR	ATYRRDMRAEQMAEDY	SDALDAARMLAEHRLP	R	A	E	A	R	M	5	1	0	4	0	1	2	0	0	1	1	0	1	0	1	2	0	0	1	2	0	0	22	0	2365.07	tr|I6X540|I6X540_MYCTU	tr|I6X540|I6X540_MYCTU	21	42	yes	yes	2;3	7.0584e-07	76.158	By MS/MS	By MS/MS	By MS/MS	By MS/MS	By MS/MS	By MS/MS	By MS/MS
AEQQVASTLQTAHEQLK	VIEDARVRAEQQVAST	QTAHEQLKRERDAVEL	R	A	E	L	K	R	3	0	0	0	0	4	2	0	1	0	2	1	0	0	0	1	2	0	0	1	0	0	17	0	1880.96	sp|P9WPV5|ATPF_MYCTU	sp|P9WPV5|ATPF_MYCTU	118	134	yes	yes	2;3	5.9745e-56	169.02	By MS/MS	By MS/MS	By MS/MS	By MS/MS	By MS/MS	By MS/MS	By MS/MS
AEQQVASTLQTAHEQLKR	VIEDARVRAEQQVAST	TAHEQLKRERDAVELD	R	A	E	K	R	E	3	1	0	0	0	4	2	0	1	0	2	1	0	0	0	1	2	0	0	1	0	0	18	1	2037.06	sp|P9WPV5|ATPF_MYCTU	sp|P9WPV5|ATPF_MYCTU	118	135	yes	yes	2;3;4	3.632e-53	184.01	By MS/MS	By MS/MS	By MS/MS	By MS/MS	By MS/MS	By MS/MS	By MS/MS
AERGEPDLGFISAASK	MVYSAAARAERGEPDL	GFISAASKCFASDVAM	R	A	E	S	K	C	3	1	0	1	0	0	2	2	0	1	1	1	0	1	1	2	0	0	0	0	0	0	16	1	1646.83	sp|P9WQG1|ACDP_MYCTU	sp|P9WQG1|ACDP_MYCTU	315	330	yes	yes	2;3	1.1684e-15	116.06	By MS/MS	By MS/MS	By MS/MS	By MS/MS	By MS/MS	By MS/MS	By matching
AESAAQVIELAPR	YTTVMLPKAESAAQVI	QVIELAPRDVIALVET	K	A	E	P	R	D	4	1	0	0	0	1	2	0	0	1	1	0	0	0	1	1	0	0	0	1	0	0	13	0	1353.73	sp|P9WPE1|CITEL_MYCTU	sp|P9WPE1|CITEL_MYCTU	93	105	yes	yes	2;3	1.5254e-29	217.02	By MS/MS	By MS/MS	By matching	By MS/MS	By MS/MS	By MS/MS	By MS/MS
AESDDLDALVAHLPADR	GPFVADLRAESDDLDA	VAHLPADRWADPTPAP	R	A	E	D	R	W	4	1	0	4	0	0	1	0	1	0	3	0	0	0	1	1	0	0	0	1	0	0	17	0	1806.87	sp|P9WM91|Y036_MYCTU	sp|P9WM91|Y036_MYCTU	13	29	yes	yes	3	1.9717e-24	102.99	By MS/MS	By MS/MS	By MS/MS	By MS/MS	By MS/MS	By MS/MS	By MS/MS
AESEHDWVESSHASAALSYADGLAK	GLSGYPSRAESEHDWV	SYADGLAKAFELTGHR	R	A	E	A	K	A	6	0	0	2	0	0	3	1	2	0	2	1	0	0	0	5	0	1	1	1	0	0	25	0	2630.19	sp|P9WNS3|DXS_MYCTU	sp|P9WNS3|DXS_MYCTU	102	126	yes	yes	3	0.00089135	33.614
AESGLLDGVSEIGTGSVPQR	DYPAGRVRAESGLLDG	GTGSVPQRLWAKPAIT	R	A	E	Q	R	L	1	1	0	1	0	1	2	4	0	1	2	0	0	0	1	3	1	0	0	2	0	0	20	0	1970.99	tr|I6X4J0|I6X4J0_MYCTU	tr|I6X4J0|I6X4J0_MYCTU	281	300	yes	yes	2	5.6594e-05	59.248	By matching	By matching		By MS/MS		By matching
AESIALPVVYVNVPEMSVDAATVSYTSEGR	RRLGLHERAESIALPV	VSYTSEGRLDGIKLRS	R	A	E	G	R	L	4	1	1	1	0	0	3	1	0	1	1	0	1	0	2	4	2	0	2	6	0	0	30	0	3153.55	tr|O86358|O86358_MYCTU	tr|O86358|O86358_MYCTU	137	166	yes	yes	3	9.251e-13	72.791	By MS/MS	By MS/MS	By MS/MS	By MS/MS	By MS/MS	By MS/MS	By MS/MS
AESPSELPHFNLSVGVTDAFLR	ICDFVTAKAESPSELP	GVTDAFLRAVERNGLH	K	A	E	L	R	A	2	1	1	1	0	0	2	1	1	0	3	0	0	2	2	3	1	0	0	2	0	0	22	0	2385.2	sp|P9WH77|NRDZ_MYCTU	sp|P9WH77|NRDZ_MYCTU	303	324	yes	yes	3	1.7166e-39	118.16	By matching	By matching	By matching	By matching	By MS/MS	By matching	By matching
AESTPWPTYPLMYR	MPRPPDARAESTPWPT	PTYPLMYRVSAAHEEG	R	A	E	Y	R	V	1	1	0	0	0	0	1	0	0	0	1	0	1	0	3	1	2	1	2	0	0	0	14	0	1710.81	sp|P9WN19|GLTD_MYCTU	sp|P9WN19|GLTD_MYCTU	328	341	yes	yes	2	8.7659e-28	139.43	By MS/MS	By MS/MS	By MS/MS	By MS/MS	By MS/MS	By MS/MS	By MS/MS
AETGDTLSDKAEPLVLKPWTMPEPLLPIAIAAHAK	CAIGKLSRAETGDTLS	IAIAAHAKTDEDKLSV	R	A	E	A	K	T	6	0	0	2	0	0	3	1	1	2	5	3	1	0	5	1	3	1	0	1	0	0	35	2	3723	sp|P9WNM9|EFGL_MYCTU	sp|P9WNM9|EFGL_MYCTU	405	439	yes	yes	4;6	0.072262	16.068						By matching
AETILDEVLAAAS	AESTDDAKAETILDEV	DEVLAAAS________	K	A	E	A	S	-	4	0	0	1	0	0	2	0	0	1	2	0	0	0	0	1	1	0	0	1	0	0	13	0	1301.67	sp|P9WJG3|CARD_MYCTU	sp|P9WJG3|CARD_MYCTU	150	162	yes	yes	2	0.00062976	55.898	By MS/MS	By matching	By matching	By MS/MS
AETLGDDIAWMR	QPTIPGWRAETLGDDI	GDDIAWMRFGKDGRLY	R	A	E	M	R	F	2	1	0	2	0	0	1	1	0	1	1	0	1	0	0	0	1	1	0	0	0	0	12	0	1376.64	sp|P9WIH3|PCKG_MYCTU	sp|P9WIH3|PCKG_MYCTU	290	301	yes	yes	2	2.1036e-19	153.24	By MS/MS	By MS/MS	By MS/MS	By MS/MS	By MS/MS	By MS/MS	By MS/MS
AETPQQQQLSLLDDDDTDAETIQTTILR	RYLRRELRAETPQQQQ	TIQTTILRARAVIDLA	R	A	E	L	R	A	2	1	0	5	0	5	2	0	0	2	4	0	0	0	1	1	5	0	0	0	0	0	28	0	3157.53	sp|P9WNU5|DPO1_MYCTU	sp|P9WNU5|DPO1_MYCTU	450	477	yes	yes	3	4.6156e-19	94.73	By MS/MS	By MS/MS	By MS/MS	By MS/MS	By MS/MS	By MS/MS	By MS/MS
AETTEPPSDAGTSQADAMALAAEAEAAEAEALAAAAR	________________	EALAAAARARARAARL	M	A	E	A	R	A	16	1	0	2	0	1	6	1	0	0	2	0	1	0	2	2	3	0	0	0	0	0	37	0	3528.62	sp|P9WLZ9|Y1363_MYCTU	sp|P9WLZ9|Y1363_MYCTU	2	38	yes	yes	3;4	1.71e-21	92.387	By MS/MS	By MS/MS	By MS/MS	By MS/MS	By MS/MS	By MS/MS	By MS/MS
AEVAALGVSAPPAATPGLLEVVQHAR	DVDMTAVKAEVAALGV	LEVVQHARDEGIDLKI	K	A	E	A	R	D	7	1	0	0	0	1	2	2	1	0	3	0	0	0	3	1	1	0	0	4	0	0	26	0	2523.38	tr|O53167|O53167_MYCTU	tr|O53167|O53167_MYCTU	28	53	yes	yes	3;4	3.3581e-47	138.93	By MS/MS	By MS/MS	By MS/MS	By MS/MS	By MS/MS	By MS/MS	By MS/MS
AEVAELLGVR	TACSEIIRAEVAELLG	VAELLGVRADALHPGA	R	A	E	V	R	A	2	1	0	0	0	0	2	1	0	0	2	0	0	0	0	0	0	0	0	2	0	0	10	0	1055.6	sp|P9WQ63|MBTB_MYCTU	sp|P9WQ63|MBTB_MYCTU	13	22	yes	yes	2	0.00073492	65.305			By matching	By matching
AEVAPILLGAIADAWR	LPDLLMCRAEVAPILL	GAIADAWR________	R	A	E	W	R	-	5	1	0	1	0	0	1	1	0	2	2	0	0	0	1	0	0	1	0	1	0	0	16	0	1664.92	sp|P9WKJ1|CYSQ_MYCTU	sp|P9WKJ1|CYSQ_MYCTU	252	267	yes	yes	2;3	4.327e-18	145.31	By MS/MS	By MS/MS	By MS/MS	By MS/MS	By MS/MS	By MS/MS	By MS/MS
AEVDSAFDGYEFSR	LGRLEEVRAEVDSAFD	FDGYEFSRACESLYHF	R	A	E	S	R	A	2	1	0	2	0	0	2	1	0	0	0	0	0	2	0	2	0	0	1	1	0	0	14	0	1591.68	sp|P9WFS9|SYV_MYCTU	sp|P9WFS9|SYV_MYCTU	633	646	yes	yes	2	0.00050995	55.452	By MS/MS	By MS/MS	By MS/MS	By MS/MS	By MS/MS	By MS/MS	By MS/MS
AEVDTLVLGCTHYPLLSGLIQLAMGENVTLVSSAEETAK	GYLEPLQRAEVDTLVL	SSAEETAKEVVRVLTE	R	A	E	A	K	E	4	0	1	1	1	1	4	3	1	1	7	1	1	0	1	3	4	0	1	4	0	0	39	0	4129.1	sp|P9WPW9|MURI_MYCTU	sp|P9WPW9|MURI_MYCTU	176	214	yes	yes	3	0.11949	0.012174						By matching
AEVEDLVLEEVPDVSYADIGGLSR	YAFERIPKAEVEDLVL	ADIGGLSRQIEQIRDA	K	A	E	S	R	Q	2	1	0	3	0	0	4	2	0	1	3	0	0	0	1	2	0	0	1	4	0	0	24	0	2574.27	sp|P9WQN5|ARC_MYCTU	sp|P9WQN5|ARC_MYCTU	236	259	yes	yes	2;3	3.251e-32	107.98	By MS/MS	By MS/MS	By MS/MS	By MS/MS	By MS/MS	By MS/MS	By MS/MS
AEVFGAGGYPQMLLR	AKTRDAVRAEVFGAGG	GYPQMLLRVGWAPINA	R	A	E	L	R	V	2	1	0	0	0	1	1	3	0	0	2	0	1	1	1	0	0	0	1	1	0	0	15	0	1607.81	sp|P9WIZ7|Y3131_MYCTU	sp|P9WIZ7|Y3131_MYCTU	296	310	yes	yes	2;3	2.1318e-32	182.64	By MS/MS	By MS/MS	By MS/MS	By matching	By MS/MS		By matching
AEVGALLAAEVER	TDSGKIDRAEVGALLA	LLAAEVERSGDRSAPY	R	A	E	E	R	S	4	1	0	0	0	0	3	1	0	0	2	0	0	0	0	0	0	0	0	2	0	0	13	0	1326.71	sp|P9WQ63|MBTB_MYCTU	sp|P9WQ63|MBTB_MYCTU	1035	1047	yes	yes	2	2.0862e-05	66.498		By MS/MS		By matching	By matching		By matching
AEVGDLGVTLLR	SDHRPWMRAEVGDLGV	DLGVTLLRTIKATLDP	R	A	E	L	R	T	1	1	0	1	0	0	1	2	0	0	3	0	0	0	0	0	1	0	0	2	0	0	12	0	1241.7	tr|L0TBR2|L0TBR2_MYCTU	tr|L0TBR2|L0TBR2_MYCTU	445	456	yes	yes	2	2.3085e-19	139.38	By MS/MS	By matching	By MS/MS	By MS/MS	By MS/MS	By MS/MS	By MS/MS
AEVGGHDPHELATSALDAMVDAAVR	SAMPPVCRAEVGGHDP	AMVDAAVRAALSPMDL	R	A	E	V	R	A	6	1	0	3	0	0	2	2	2	0	2	0	1	0	1	1	1	0	0	3	0	0	25	0	2531.21	tr|I6YCF3|I6YCF3_MYCTU	tr|I6YCF3|I6YCF3_MYCTU	181	205	yes	yes	3	4.8149e-24	107.9	By MS/MS		By MS/MS
AEVLVLVEHAEGALK	________________	EHAEGALKKVSAELIT	M	A	E	L	K	K	3	0	0	0	0	0	3	1	1	0	3	1	0	0	0	0	0	0	0	3	0	0	15	0	1576.88	sp|P9WNG9|ETFA_MYCTU	sp|P9WNG9|ETFA_MYCTU	2	16	yes	yes	2;3	1.8933e-23	154.67	By MS/MS	By MS/MS	By MS/MS	By MS/MS	By MS/MS	By MS/MS	By MS/MS
AEVLVLVEHAEGALKK	________________	HAEGALKKVSAELITA	M	A	E	K	K	V	3	0	0	0	0	0	3	1	1	0	3	2	0	0	0	0	0	0	0	3	0	0	16	1	1704.98	sp|P9WNG9|ETFA_MYCTU	sp|P9WNG9|ETFA_MYCTU	2	17	yes	yes	3;4	3.6764e-24	104.45	By MS/MS	By MS/MS	By MS/MS	By MS/MS	By MS/MS	By MS/MS	By MS/MS
AEVPQVELTR	GHDRTVIKAEVPQVEL	VPQVELTRYAIDLRSL	K	A	E	T	R	Y	1	1	0	0	0	1	2	0	0	0	1	0	0	0	1	0	1	0	0	2	0	0	10	0	1140.61	sp|P9WNM9|EFGL_MYCTU	sp|P9WNM9|EFGL_MYCTU	667	676	yes	yes	2	1.0315e-08	132.38	By MS/MS	By MS/MS	By MS/MS	By MS/MS	By MS/MS	By MS/MS	By MS/MS
AEVPTICEQAADATELLIEQGMEPAQNR	ENFTPAERAEVPTICE	GMEPAQNRVHAW____	R	A	E	N	R	V	5	1	1	1	1	3	5	1	0	2	2	0	1	0	2	0	2	0	0	1	0	0	28	0	3083.45	sp|P9WHN7|PTH_MYCTU	sp|P9WHN7|PTH_MYCTU	160	187	yes	yes	3	0.076454	22.081	By matching	By matching	By matching	By matching	By matching	By matching	By matching
AEVTDADVLELAPGLGR	LTRTLLARAEVTDADV	ELAPGLGRTAAEILAR	R	A	E	G	R	T	3	1	0	2	0	0	2	2	0	0	3	0	0	0	1	0	1	0	0	2	0	0	17	0	1724.89	tr|I6XES4|I6XES4_MYCTU	tr|I6XES4|I6XES4_MYCTU	51	67	yes	yes	2	0.0086875	40.516
AEVTLHSGEVIVDELAVADAHPLGTR	AKKAFGARAEVTLHSG	DAHPLGTRPFERKQYV	R	A	E	T	R	P	4	1	0	2	0	0	3	2	2	1	3	0	0	0	1	1	2	0	0	4	0	0	26	0	2698.39	sp|O06582|PRPD_MYCTU	sp|O06582|PRPD_MYCTU	435	460	yes	yes	2	0.09923	10.281	By MS/MS	By matching	By MS/MS	By matching	By matching	By matching	By MS/MS
AEVTLHSGEVIVDELAVADAHPLGTRPFER	AKKAFGARAEVTLHSG	LGTRPFERKQYVEKFT	R	A	E	E	R	K	4	2	0	2	0	0	4	2	2	1	3	0	0	1	2	1	2	0	0	4	0	0	30	1	3227.66	sp|O06582|PRPD_MYCTU	sp|O06582|PRPD_MYCTU	435	464	yes	yes	3;4;5	2.944e-90	191.22	By MS/MS	By MS/MS	By MS/MS	By MS/MS	By MS/MS	By MS/MS	By MS/MS
AEVVAVADGITYVDDSK	SFRVGRHRAEVVAVAD	ITYVDDSKATNPHAAR	R	A	E	S	K	A	3	0	0	3	0	0	1	1	0	1	0	1	0	0	0	1	1	0	1	4	0	0	17	0	1750.86	sp|P9WJL5|MURD_MYCTU	sp|P9WJL5|MURD_MYCTU	325	341	yes	yes	2	7.5302e-05	61.423	By matching	By MS/MS					By MS/MS
AEVVTDHIDHFDATGIALK	YNAITSGRAEVVTDHI	DATGIALKSGGHLDAD	R	A	E	L	K	S	3	0	0	3	0	0	1	1	2	2	1	1	0	1	0	0	2	0	0	2	0	0	19	0	2051.03	tr|O53762|O53762_MYCTU	tr|O53762|O53762_MYCTU	314	332	yes	yes	3	0.021774	28.505							By matching
AEWGQPNYPVVPGHEIAGVVTAVGSEVTK	HSDIHTVKAEWGQPNY	AVGSEVTKYRQGDRVG	K	A	E	T	K	Y	3	0	1	0	0	1	3	4	1	1	0	1	0	0	3	1	2	1	1	6	0	0	29	0	2990.51	sp|P9WQC5|ADHC_MYCTU	sp|P9WQC5|ADHC_MYCTU	50	78	yes	yes	3;4	2.7412e-61	133.95	By MS/MS	By MS/MS	By MS/MS	By MS/MS	By MS/MS	By MS/MS	By MS/MS
AEYPADLEVDYPER	PPFSLQTKAEYPADLE	LEVDYPERLSRGLVLI	K	A	E	E	R	L	2	1	0	2	0	0	3	0	0	0	1	0	0	0	2	0	0	0	2	1	0	0	14	0	1665.75	tr|O07744|O07744_MYCTU	tr|O07744|O07744_MYCTU	101	114	yes	yes	2	1.3536e-05	85.288			By MS/MS			By matching
AEYPCTVPEQAR	ESRGCHHRAEYPCTVP	CTVPEQARSIVVRGAD	R	A	E	A	R	S	2	1	0	0	1	1	2	0	0	0	0	0	0	0	2	0	1	0	1	1	0	0	12	0	1419.65	sp|P9WJJ9|NADB_MYCTU	sp|P9WJJ9|NADB_MYCTU	494	505	yes	yes	2	0.00010832	59.908			By MS/MS	By MS/MS			By MS/MS
AEYPDQMLAYNCSPSFNWK	RQFSEAVKAEYPDQML	CSPSFNWKKHLDDATI	K	A	E	W	K	K	2	0	2	1	1	1	1	0	0	0	1	1	1	1	2	2	0	1	2	0	0	0	19	0	2319.99	sp|P9WKK7|ACEA_MYCTU	sp|P9WKK7|ACEA_MYCTU	303	321	yes	yes	2;3	6.9231e-19	106.32		By MS/MS	By matching	By matching	By MS/MS	By MS/MS	By MS/MS
AEYTLPDLDWDYGALEPHISGQINELHHSK	________________	INELHHSKHHATYVKG	M	A	E	S	K	H	2	0	1	3	0	1	3	2	3	2	4	1	0	0	2	2	1	1	2	0	0	0	30	0	3447.64	sp|P9WGE7|SODF_MYCTU	sp|P9WGE7|SODF_MYCTU	2	31	yes	yes	3;4;5	2.5973e-107	214.11	By MS/MS	By MS/MS	By MS/MS	By MS/MS	By MS/MS	By MS/MS	By MS/MS
AFAAAADGTGFSEGGGMLVLQR	LSPDGRCKAFAAAADG	GGMLVLQRLSDARRLG	K	A	F	Q	R	L	5	1	0	1	0	1	1	5	0	0	2	0	1	2	0	1	1	0	0	1	0	0	22	0	2125.03	tr|I6XD69|I6XD69_MYCTU	tr|I6XD69|I6XD69_MYCTU	2279	2300	yes	yes	3	0.010066	21.865	By matching	By matching	By matching				By MS/MS
AFAAAVQAHLDELAALEVANSGHPIVSAEWEAGHVR	AQRAAGLRAFAAAVQA	EWEAGHVRDVLAFYAA	R	A	F	V	R	D	10	1	1	1	0	1	4	2	3	1	3	0	0	1	1	2	0	1	0	4	0	0	36	0	3735.88	tr|O33340|O33340_MYCTU	tr|O33340|O33340_MYCTU	54	89	yes	yes	4	9.643e-30	120.69	By matching	By MS/MS		By matching	By matching
AFAADMAFLR	MTDDTLRRAFAADMAF	AADMAFLRNCGIHPVV	R	A	F	L	R	N	4	1	0	1	0	0	0	0	0	0	1	0	1	2	0	0	0	0	0	0	0	0	10	0	1111.55	sp|P9WQ01|ARGB_MYCTU	sp|P9WQ01|ARGB_MYCTU	48	57	yes	yes	2	8.4048e-06	93.374	By matching		By matching				By matching
AFAEPAGIKIEASDISVAAR	YAFLPIVRAFAEPAGI	SDISVAARILAEFPDY	R	A	F	A	R	I	6	1	0	1	0	0	2	1	0	3	0	1	0	1	1	2	0	0	0	1	0	0	20	1	2015.07	tr|O53611|O53611_MYCTU	tr|O53611|O53611_MYCTU	30	49	yes	yes	3	0.036799	28.393	By matching		By matching	By matching	By matching	By matching
AFAGAAGDQVDDVVAMVDALVSR	EAALADKKAFAGAAGD	MVDALVSRYPDAAKYT	K	A	F	S	R	Y	6	1	0	4	0	1	0	2	0	0	1	0	1	1	0	1	0	0	0	5	0	0	23	0	2276.11	tr|I6XWA1|I6XWA1_MYCTU	tr|I6XWA1|I6XWA1_MYCTU	437	459	yes	yes	2;3	2.1102e-23	71.052	By MS/MS	By MS/MS	By MS/MS	By MS/MS	By MS/MS	By MS/MS	By MS/MS
AFAPLNELAGSLVGK	DWAALYKKAFAPLNEL	LAGSLVGKQSPANPAP	K	A	F	G	K	Q	3	0	1	0	0	0	1	2	0	0	3	1	0	1	1	1	0	0	0	1	0	0	15	0	1485.82	tr|O05900|O05900_MYCTU	tr|O05900|O05900_MYCTU	422	436	yes	yes	2	4.5993e-06	87.001		By matching	By matching
AFAPTFAESSEKHPDVVHAK	ASWCGPCRAFAPTFAE	HPDVVHAKVDTEAERE	R	A	F	A	K	V	4	0	0	1	0	0	2	0	2	0	0	2	0	2	2	2	1	0	0	2	0	0	20	1	2167.07	tr|L7N664|L7N664_MYCTU	tr|L7N664|L7N664_MYCTU	35	54	yes	yes	4;5	6.387e-07	45.608	By MS/MS	By MS/MS	By MS/MS	By MS/MS	By MS/MS	By MS/MS	By matching
AFAPYGLPR	DAVTTFNKAFAPYGLP	FAPYGLPRTAFKPSYG	K	A	F	P	R	T	2	1	0	0	0	0	0	1	0	0	1	0	0	1	2	0	0	0	1	0	0	0	9	0	990.529	tr|I6Y7V6|I6Y7V6_MYCTU	tr|I6Y7V6|I6Y7V6_MYCTU	340	348	yes	yes	2	2.5396e-06	138.85	By MS/MS	By MS/MS	By MS/MS	By MS/MS	By MS/MS	By MS/MS	By MS/MS
AFASGLPAVVNVLTDPSVAYPR	ELRPALERAFASGLPA	DPSVAYPRRSNLA___	R	A	F	P	R	R	4	1	1	1	0	0	0	1	0	0	2	0	0	1	3	2	1	0	1	4	0	0	22	0	2243.2	sp|P9WG39|ILVG_MYCTU	sp|P9WG39|ILVG_MYCTU	521	542	yes	yes	2;3	7.3905e-21	96.673	By MS/MS	By MS/MS	By MS/MS	By MS/MS	By MS/MS	By MS/MS	By MS/MS
AFASLVQATLR	LDTDRILRAFASLVQA	SLVQATLRTNYFVTRQ	R	A	F	L	R	T	3	1	0	0	0	1	0	0	0	0	2	0	0	1	0	1	1	0	0	1	0	0	11	0	1175.67	sp|O53203|DHE2_MYCTU	sp|O53203|DHE2_MYCTU	742	752	yes	yes	2	1.7813e-14	177.36	By MS/MS	By MS/MS	By MS/MS	By MS/MS	By MS/MS	By MS/MS	By MS/MS
AFCAGADLSALGAGVGDPAEPR	VVVTGAGKAFCAGADL	VGDPAEPRLLRLYDGF	K	A	F	P	R	L	6	1	0	2	1	0	1	4	0	0	2	0	0	1	2	1	0	0	0	1	0	0	22	0	2100.99	sp|P9WNN5|ECH14_MYCTU	sp|P9WNN5|ECH14_MYCTU	61	82	yes	yes	2	8.1553e-10	73.022	By MS/MS	By MS/MS	By MS/MS	By MS/MS	By MS/MS	By MS/MS	By MS/MS
AFDANYEGEEDVNGLTTYR	YFDPIAQKAFDANYEG	VNGLTTYRFTQNVGYT	K	A	F	Y	R	F	2	1	2	2	0	0	3	2	0	0	1	0	0	1	0	0	2	0	2	1	0	0	19	0	2162.94	tr|P96409|P96409_MYCTU	tr|P96409|P96409_MYCTU	178	196	yes	yes	2;3	1.1281e-26	159.08	By MS/MS	By MS/MS	By MS/MS	By MS/MS	By MS/MS	By MS/MS	By MS/MS
AFDEGWVQPRPPR	IELEIIDKAFDEGWVQ	WVQPRPPRKLTGQTVA	K	A	F	P	R	K	1	2	0	1	0	1	1	1	0	0	0	0	0	1	3	0	0	1	0	1	0	0	13	1	1553.77	sp|P9WN19|GLTD_MYCTU	sp|P9WN19|GLTD_MYCTU	128	140	yes	yes	3	5.0571e-31	143.17	By MS/MS		By MS/MS	By MS/MS	By MS/MS	By MS/MS	By MS/MS
AFDGSQVIAQFFATHGRD	AVIGATTRAFDGSQVI	FFATHGRD________	R	A	F	R	D	-	3	1	0	2	0	2	0	2	1	1	0	0	0	3	0	1	1	0	0	1	0	0	18	1	1965.93	tr|P96903|P96903_MYCTU	tr|P96903|P96903_MYCTU	287	304	yes	yes	3	1.2826e-08	80.638	By MS/MS	By MS/MS	By MS/MS	By MS/MS	By MS/MS	By MS/MS	By MS/MS
AFDLAASTANLR	PLQETLLRAFDLAAST	AASTANLRELPRVAAI	R	A	F	L	R	E	4	1	1	1	0	0	0	0	0	0	2	0	0	1	0	1	1	0	0	0	0	0	12	0	1248.65	sp|P9WIY7|Y2565_MYCTU	sp|P9WIY7|Y2565_MYCTU	525	536	yes	yes	2	2.1314e-05	78.61		By MS/MS
AFDLFEPGRPR	QYPGVRYRAFDLFEPG	LFEPGRPRMHQYMLEL	R	A	F	P	R	M	1	2	0	1	0	0	1	1	0	0	1	0	0	2	2	0	0	0	0	0	0	0	11	1	1303.67	tr|I6XD69|I6XD69_MYCTU	tr|I6XD69|I6XD69_MYCTU	1613	1623	yes	yes	3	2.4679e-07	93.096	By MS/MS	By MS/MS	By MS/MS	By MS/MS	By matching	By MS/MS	By matching
AFDPSAGKPLAIIRPR	TDGYRQDRAFDPSAGK	PLAIIRPRRTEEVQTV	R	A	F	P	R	R	3	2	0	1	0	0	0	1	0	2	1	1	0	1	3	1	0	0	0	0	0	0	16	2	1707.98	tr|Q11061|Q11061_MYCTU	tr|Q11061|Q11061_MYCTU	33	48	yes	yes	3;4	7.8015e-24	123.02	By MS/MS	By MS/MS	By MS/MS	By MS/MS	By MS/MS	By MS/MS	By MS/MS
AFDQIDNAPEER	FPDLNETKAFDQIDNA	IDNAPEERQRGITINI	K	A	F	E	R	Q	2	1	1	2	0	1	2	0	0	1	0	0	0	1	1	0	0	0	0	0	0	0	12	0	1403.63	sp|P9WNN1|EFTU_MYCTU	sp|P9WNN1|EFTU_MYCTU	48	59	yes	yes	1;2;3	1.6375e-54	256.38	By MS/MS	By MS/MS	By MS/MS	By MS/MS	By MS/MS	By MS/MS	By MS/MS
AFDQIMMDVALHK	IYSTFLNRAFDQIMMD	MMDVALHKLPVTMVLD	R	A	F	H	K	L	2	0	0	2	0	1	0	0	1	1	1	1	2	1	0	0	0	0	0	1	0	0	13	0	1517.74	sp|P9WNS3|DXS_MYCTU	sp|P9WNS3|DXS_MYCTU	394	406	yes	yes	3	0.0021296	30.027	By MS/MS	By MS/MS	By MS/MS	By matching	By MS/MS	By matching	By matching
AFDWDQAYR	THPTTTYKAFDWDQAY	FDWDQAYRKPITYDTL	K	A	F	Y	R	K	2	1	0	2	0	1	0	0	0	0	0	0	0	1	0	0	0	1	1	0	0	0	9	0	1170.51	sp|P9WIN9|MP64_MYCTU	sp|P9WIN9|MP64_MYCTU	131	139	yes	yes	2	5.0773e-06	129.55	By MS/MS	By matching	By matching	By matching	By matching	By MS/MS	By MS/MS
AFEPVNPSSAGPNSDEK	ISIRQSSRAFEPVNPS	AGPNSDEKVKAGTLDS	R	A	F	E	K	V	2	0	2	1	0	0	2	1	0	0	0	1	0	1	3	3	0	0	0	1	0	0	17	0	1744.79	sp|O05458|MYCP2_MYCTU	sp|O05458|MYCP2_MYCTU	255	271	yes	yes	2	7.2549e-25	132.97	By MS/MS	By MS/MS	By MS/MS	By MS/MS	By MS/MS	By MS/MS	By MS/MS
AFEPVNPSSAGPNSDEKVK	ISIRQSSRAFEPVNPS	PNSDEKVKAGTLDSVA	R	A	F	V	K	A	2	0	2	1	0	0	2	1	0	0	0	2	0	1	3	3	0	0	0	2	0	0	19	1	1971.95	sp|O05458|MYCP2_MYCTU	sp|O05458|MYCP2_MYCTU	255	273	yes	yes	3	2.2838e-06	70.335	By MS/MS	By MS/MS	By matching	By MS/MS
AFEQPDGTWHIEGVK	DVGAGRTKAFEQPDGT	TWHIEGVKRFISGGDV	K	A	F	V	K	R	1	0	0	1	0	1	2	2	1	1	0	1	0	1	1	0	1	1	0	1	0	0	15	0	1712.82	tr|O53158|O53158_MYCTU	tr|O53158|O53158_MYCTU	180	194	yes	yes	2;3	0.012	49.934	By MS/MS	By MS/MS	By MS/MS	By MS/MS	By MS/MS	By MS/MS	By MS/MS
AFESSLSEGLLYER	MAKEAVNRAFESSLSE	SEGLLYERRLFHSAFA	R	A	F	E	R	R	1	1	0	0	0	0	3	1	0	0	3	0	0	1	0	3	0	0	1	0	0	0	14	0	1599.78	sp|P9WNN9|ECHA8_MYCTU	sp|P9WNN9|ECHA8_MYCTU	214	227	yes	yes	2	1.6521e-28	165.63	By MS/MS	By MS/MS	By MS/MS	By MS/MS	By MS/MS	By MS/MS	By MS/MS
AFEVDSNDGWLLASDGTESALQHGSK	VNAVGEGRAFEVDSND	SALQHGSKTLMASRIV	R	A	F	S	K	T	3	0	1	3	0	1	2	3	1	0	3	1	0	1	0	4	1	1	0	1	0	0	26	0	2733.25	sp|P9WNZ1|COABC_MYCTU	sp|P9WNZ1|COABC_MYCTU	373	398	yes	yes	3	2.4629e-05	53.475	By MS/MS	By MS/MS	By MS/MS	By MS/MS	By MS/MS	By MS/MS	By matching
AFFAAVVK	YHYFPDKRAFFAAVVK	AFFAAVVKDEADRLYA	R	A	F	V	K	D	3	0	0	0	0	0	0	0	0	0	0	1	0	2	0	0	0	0	0	2	0	0	8	0	851.491	tr|P96900|P96900_MYCTU	tr|P96900|P96900_MYCTU	58	65	yes	yes	2	0.0023849	73.039	By MS/MS	By MS/MS	By MS/MS	By MS/MS		By MS/MS	By MS/MS
AFFAAVVKDEADR	YHYFPDKRAFFAAVVK	VVKDEADRLYAATNKA	R	A	F	D	R	L	4	1	0	2	0	0	1	0	0	0	0	1	0	2	0	0	0	0	0	2	0	0	13	1	1437.73	tr|P96900|P96900_MYCTU	tr|P96900|P96900_MYCTU	58	70	yes	yes	2;3	7.0938e-11	118.28	By MS/MS	By MS/MS	By MS/MS	By MS/MS	By MS/MS	By MS/MS	By MS/MS
AFFAETISNPQIDLLDTPAVSEVAHR	AAVRPNTKAFFAETIS	AVSEVAHRNGVPLIVD	K	A	F	H	R	N	4	1	1	2	0	1	2	0	1	2	2	0	0	2	2	2	2	0	0	2	0	0	26	0	2840.43	tr|O53390|O53390_MYCTU	tr|O53390|O53390_MYCTU	162	187	yes	yes	3	1.277e-73	130.6	By MS/MS	By MS/MS	By MS/MS	By MS/MS	By MS/MS	By MS/MS	By MS/MS
AFFCDYVQEYLSR	GCIAAGDRAFFCDYVQ	YVQEYLSRAGISKEQV	R	A	F	S	R	A	1	1	0	1	1	1	1	0	0	0	1	0	0	2	0	1	0	0	2	1	0	0	13	0	1696.76	tr|I6YGX2|I6YGX2_MYCTU	tr|I6YGX2|I6YGX2_MYCTU	295	307	yes	yes	2	1.004e-11	103.34	By MS/MS	By MS/MS	By MS/MS	By MS/MS	By MS/MS	By MS/MS	By MS/MS
AFFDASADGSGDLR	VFYEVLVRAFFDASAD	ADGSGDLRGLIDRLDY	R	A	F	L	R	G	3	1	0	3	0	0	0	2	0	0	1	0	0	2	0	2	0	0	0	0	0	0	14	0	1427.63	sp|P9WQ19|TRES_MYCTU	sp|P9WQ19|TRES_MYCTU	56	69	yes	yes	2	1.5076e-16	113.69	By MS/MS	By MS/MS	By MS/MS	By MS/MS	By MS/MS	By MS/MS	By MS/MS
AFFDFAAQHHIEVTTPEYPLGQADR	SNTRADARAFFDFAAQ	YPLGQADRALGDLSAG	R	A	F	D	R	A	4	1	0	2	0	2	2	1	2	1	1	0	0	3	2	0	2	0	1	1	0	0	25	0	2859.36	sp|P9WQC1|ADHA_MYCTU	sp|P9WQC1|ADHA_MYCTU	304	328	yes	yes	4	0.0083898	33.075	By matching	By MS/MS	By MS/MS	By MS/MS	By matching	By matching	By MS/MS
AFGAYLIDQPLMR	VHHAQHRKAFGAYLID	LIDQPLMRNVLADLAV	K	A	F	M	R	N	2	1	0	1	0	1	0	1	0	1	2	0	1	1	1	0	0	0	1	0	0	0	13	0	1493.77	tr|I6X9J0|I6X9J0_MYCTU	tr|I6X9J0|I6X9J0_MYCTU	321	333	yes	yes	2	3.9969e-05	68.335		By MS/MS	By MS/MS	By MS/MS	By MS/MS	By MS/MS	By matching
AFGCVPTDEEDR	LVRVGDPRAFGCVPTD	VPTDEEDRVVAFLEKT	R	A	F	D	R	V	1	1	0	2	1	0	2	1	0	0	0	0	0	1	1	0	1	0	0	1	0	0	12	0	1394.58	tr|L7N6A5|L7N6A5_MYCTU	tr|L7N6A5|L7N6A5_MYCTU	145	156	yes	yes	2	4.7598e-10	98.943		By matching	By matching	By matching	By MS/MS		By MS/MS
AFGCVPTDEEDRVVAFLEK	LVRVGDPRAFGCVPTD	RVVAFLEKTEDPPTDQ	R	A	F	E	K	T	2	1	0	2	1	0	3	1	0	0	1	1	0	2	1	0	1	0	0	3	0	0	19	1	2181.04	tr|L7N6A5|L7N6A5_MYCTU	tr|L7N6A5|L7N6A5_MYCTU	145	163	yes	yes	2;3	6.4243e-19	85.974	By MS/MS	By MS/MS	By MS/MS	By MS/MS	By MS/MS	By MS/MS	By MS/MS
AFGCVPTDEEDRVVAFLEKTEDPPTDQINAGCYVFER	LVRVGDPRAFGCVPTD	AGCYVFERNVIDRIPQ	R	A	F	E	R	N	3	2	1	4	2	1	5	2	0	1	1	1	0	3	3	0	3	0	1	4	0	0	37	2	4273.96	tr|L7N6A5|L7N6A5_MYCTU	tr|L7N6A5|L7N6A5_MYCTU	145	181	yes	yes	4	1.1041e-05	47.784	By MS/MS		By matching	By MS/MS	By MS/MS	By MS/MS
AFGDVPLNLEYK	AYVRLEGRAFGDVPLN	VPLNLEYKLEVWDSPN	R	A	F	Y	K	L	1	0	1	1	0	0	1	1	0	0	2	1	0	1	1	0	0	0	1	1	0	0	12	0	1364.7	sp|P9WKI1|INO1_MYCTU	sp|P9WKI1|INO1_MYCTU	294	305	yes	yes	2	2.287e-19	140.83	By MS/MS	By MS/MS	By MS/MS	By MS/MS			By MS/MS
AFGGALIDKPLMR	LCYAGQRRAFGGALID	LIDKPLMRRKLAEMVV	R	A	F	M	R	R	2	1	0	1	0	0	0	2	0	1	2	1	1	1	1	0	0	0	0	0	0	0	13	1	1387.76	tr|O53577|O53577_MYCTU	tr|O53577|O53577_MYCTU	350	362	yes	yes	3	0.0011136	51.875	By MS/MS		By MS/MS			By MS/MS	By MS/MS
AFGGDGGATTSVTVESFGFK	GLRDSIERAFGGDGGA	TVESFGFKYGLPMDAD	R	A	F	F	K	Y	2	0	0	1	0	0	1	5	0	0	0	1	0	3	0	2	3	0	0	2	0	0	20	0	1933.91	sp|P9WFQ3|Y1421_MYCTU	sp|P9WFQ3|Y1421_MYCTU	169	188	yes	yes	2	1.2482e-19	112.08	By MS/MS	By MS/MS	By MS/MS	By MS/MS	By MS/MS	By MS/MS	By MS/MS
AFGGPTVTNDGVTVAR	GRHVVLAKAFGGPTVT	NDGVTVAREIELEDPF	K	A	F	A	R	E	2	1	1	1	0	0	0	3	0	0	0	0	0	1	1	0	3	0	0	3	0	0	16	0	1560.79	sp|P9WPE9|CH601_MYCTU	sp|P9WPE9|CH601_MYCTU	42	57	yes	yes	2	5.9027e-67	245.13	By MS/MS	By MS/MS	By MS/MS	By MS/MS	By MS/MS	By MS/MS	By MS/MS
AFGISGEVTFDYGIAYDR	HIFTKDAKAFGISGEV	DYGIAYDRSRKVAEGR	K	A	F	D	R	S	2	1	0	2	0	0	1	3	0	2	0	0	0	2	0	1	1	0	2	1	0	0	18	0	1979.93	sp|P9WHH9|DLDH_MYCTU	sp|P9WHH9|DLDH_MYCTU	68	85	yes	yes	2	0.020623	33.589	By matching
AFGISPELVPSGEQSSLGLLDDFPPYDSVFDPVNR	ESTADRVRAFGISPEL	SVFDPVNRVLLPRADI	R	A	F	N	R	V	1	1	1	4	0	1	2	3	0	1	4	0	0	3	5	5	0	0	1	3	0	0	35	0	3763.83	tr|Q6MX34|Q6MX34_MYCTU	tr|Q6MX34|Q6MX34_MYCTU	396	430	yes	yes	3	6.1101e-09	62.213	By MS/MS	By MS/MS	By MS/MS	By MS/MS	By MS/MS		By MS/MS
AFGLDSPPRPTPLQVAESTVGPIPDSAALGMTSIGQK	DALRSMARAFGLDSPP	GMTSIGQKDVALTPLA	R	A	F	Q	K	D	4	1	0	2	0	2	1	4	0	2	3	1	1	1	6	4	3	0	0	2	0	0	37	1	3704.91	sp|P9WKD1|PBPA_MYCTU	sp|P9WKD1|PBPA_MYCTU	304	340	yes	yes	4	1.2821e-05	44.915	By matching	By matching	By matching	By matching	By MS/MS	By MS/MS	By MS/MS
AFGVPIDEVTGELR	LHSFVASRAFGVPIDE	DEVTGELRRRVKAMSY	R	A	F	L	R	R	1	1	0	1	0	0	2	2	0	1	1	0	0	1	1	0	1	0	0	2	0	0	14	0	1501.78	sp|P9WNU5|DPO1_MYCTU	sp|P9WNU5|DPO1_MYCTU	716	729	yes	yes	2	1.3948e-11	106.4	By MS/MS	By MS/MS	By MS/MS	By MS/MS	By MS/MS		By MS/MS
AFGVPIDEVTGELRR	LHSFVASRAFGVPIDE	EVTGELRRRVKAMSYG	R	A	F	R	R	R	1	2	0	1	0	0	2	2	0	1	1	0	0	1	1	0	1	0	0	2	0	0	15	1	1657.88	sp|P9WNU5|DPO1_MYCTU	sp|P9WNU5|DPO1_MYCTU	716	730	yes	yes	3	4.7753e-33	116.63	By MS/MS	By matching	By matching	By MS/MS	By MS/MS	By matching	By matching
AFGYLPGPNGPEPDPR	RGHPNWSKAFGYLPGP	NGPEPDPRTAPLVKQA	K	A	F	P	R	T	1	1	1	1	0	0	1	3	0	0	1	0	0	1	5	0	0	0	1	0	0	0	16	0	1682.81	tr|O06604|O06604_MYCTU	tr|O06604|O06604_MYCTU	161	176	yes	yes	2	0.0011214	66.663	By matching	By MS/MS	By matching	By MS/MS	By matching	By MS/MS	By MS/MS
AFIAHSVWQR	QKCSAVSRAFIAHSVW	IAHSVWQRMGDELLAK	R	A	F	Q	R	M	2	1	0	0	0	1	0	0	1	1	0	0	0	1	0	1	0	1	0	1	0	0	10	0	1213.64	tr|O50443|O50443_MYCTU	tr|O50443|O50443_MYCTU	333	342	yes	yes	3	0.0001779	60.518							By MS/MS
AFIDQGITFSLSGQER	ARADALGRAFIDQGIT	FSLSGQERPFPLDLVP	R	A	F	E	R	P	1	1	0	1	0	2	1	2	0	2	1	0	0	2	0	2	1	0	0	0	0	0	16	0	1767.88	sp|P9WLA9|Y2411_MYCTU	sp|P9WLA9|Y2411_MYCTU	77	92	yes	yes	2	2.4058e-11	89.301	By MS/MS	By MS/MS	By matching	By matching	By matching	By MS/MS	By MS/MS
AFIDQGITFSLSGQERPFPLDLVPR	ARADALGRAFIDQGIT	FPLDLVPRVISAPEWT	R	A	F	P	R	V	1	2	0	2	0	2	1	2	0	2	3	0	0	3	3	2	1	0	0	1	0	0	25	1	2802.47	sp|P9WLA9|Y2411_MYCTU	sp|P9WLA9|Y2411_MYCTU	77	101	yes	yes	3	3.4584e-05	48.097	By matching	By matching	By matching	By matching	By matching	By matching	By matching
AFIEEAAGVLK	QSRPEDRRAFIEEAAG	EEAAGVLKHRKRKEKA	R	A	F	L	K	H	3	0	0	0	0	0	2	1	0	1	1	1	0	1	0	0	0	0	0	1	0	0	11	0	1146.63	sp|P9WGF3|SMC_MYCTU	sp|P9WGF3|SMC_MYCTU	159	169	yes	yes	2	5.4192e-07	88.948	By MS/MS	By matching	By matching	By matching	By matching	By matching	By matching
AFIEVAGPDDEIGLTAPDAVEVNWVYR	LPPDAIGRAFIEVAGP	VEVNWVYRGGRADLVP	R	A	F	Y	R	G	4	1	1	3	0	0	3	2	0	2	1	0	0	1	2	0	1	1	1	4	0	0	27	0	2945.44	sp|P9WL31|Y2895_MYCTU	sp|P9WL31|Y2895_MYCTU	164	190	yes	yes	2;3	1.3336e-19	100.79	By MS/MS	By matching	By MS/MS	By MS/MS	By MS/MS	By MS/MS	By MS/MS
AFLASLTER	NPSTKSARAFLASLTE	FLASLTERKQVLVVIG	R	A	F	E	R	K	2	1	0	0	0	0	1	0	0	0	2	0	0	1	0	1	1	0	0	0	0	0	9	0	1006.54	sp|P9WH85|RL4_MYCTU	sp|P9WH85|RL4_MYCTU	149	157	yes	yes	2	2.4443e-06	141.52	By MS/MS	By MS/MS	By MS/MS	By MS/MS	By MS/MS	By MS/MS	By MS/MS
AFLEDLAVVTGGQVVNPDAGMVLR	PYFGDRRKAFLEDLAV	PDAGMVLREVGLEVLG	K	A	F	L	R	E	3	1	1	2	0	1	1	3	0	0	3	0	1	1	1	0	1	0	0	5	0	0	24	0	2470.29	sp|P9WPE9|CH601_MYCTU	sp|P9WPE9|CH601_MYCTU	285	308	yes	yes	2;3;4	5.9416e-83	182.35	By MS/MS	By MS/MS	By MS/MS	By MS/MS	By MS/MS	By MS/MS	By MS/MS
AFLEQVEQTVK	LLFTDASKAFLEQVEQ	EQVEQTVKLIRSKGVG	K	A	F	V	K	L	1	0	0	0	0	2	2	0	0	0	1	1	0	1	0	0	1	0	0	2	0	0	11	0	1290.68	tr|I6Y0X6|I6Y0X6_MYCTU	tr|I6Y0X6|I6Y0X6_MYCTU	309	319	yes	yes	2	0.0011609	57.859	By MS/MS	By MS/MS	By MS/MS	By MS/MS	By MS/MS	By MS/MS	By matching
AFLLTNVVELAER	GGVGPLTRAFLLTNVV	NVVELAERR_______	R	A	F	E	R	R	2	1	1	0	0	0	2	0	0	0	3	0	0	1	0	0	1	0	0	2	0	0	13	0	1473.82	sp|P9WG81|FOLD_MYCTU	sp|P9WG81|FOLD_MYCTU	268	280	yes	yes	2	2.084e-39	162.38	By MS/MS	By MS/MS	By MS/MS	By MS/MS	By MS/MS	By MS/MS	By MS/MS
AFLMDEPLSNLDAK	RAIVRHPKAFLMDEPL	PLSNLDAKLRVQMRGE	K	A	F	A	K	L	2	0	1	2	0	0	1	0	0	0	3	1	1	1	1	1	0	0	0	0	0	0	14	0	1562.77	sp|P9WQI3|SUGC_MYCTU	sp|P9WQI3|SUGC_MYCTU	155	168	yes	yes	2	2.0563e-16	110.84	By MS/MS	By MS/MS	By MS/MS	By MS/MS	By MS/MS	By MS/MS	By MS/MS
AFLQSTIGAGQSGLGDNGYIPIPDEFK	SQVGTAVKAFLQSTIG	IPIPDEFKSRLSTAVN	K	A	F	F	K	S	2	0	1	2	0	2	1	5	0	3	2	1	0	2	2	2	1	0	1	0	0	0	27	0	2794.38	sp|P9WGT7|PSTS3_MYCTU	sp|P9WGT7|PSTS3_MYCTU	333	359	yes	yes	2;3	1.185e-05	52.391	By matching	By matching	By MS/MS	By MS/MS	By matching	By MS/MS	By MS/MS
AFMQAAIGPGQEGLDQYGSIPLPK	ATTGTAVRAFMQAAIG	YGSIPLPKSFQAKLAA	R	A	F	P	K	S	3	0	0	1	0	3	1	4	0	2	2	1	1	1	3	1	0	0	1	0	0	0	24	0	2487.25	sp|P9WGT9|PSTS2_MYCTU	sp|P9WGT9|PSTS2_MYCTU	333	356	yes	yes	2;3	1.7167e-17	100.76	By MS/MS	By MS/MS	By MS/MS	By MS/MS	By MS/MS	By MS/MS	By MS/MS
AFNMFGDSSAAK	VMDRVRNRAFNMFGDS	FGDSSAAKGSESQTDT	R	A	F	A	K	G	3	0	1	1	0	0	0	1	0	0	0	1	1	2	0	2	0	0	0	0	0	0	12	0	1244.55	sp|P9WGS1|Y1543_MYCTU	sp|P9WGS1|Y1543_MYCTU	303	314	yes	yes	2	9.7391e-10	92.538	By MS/MS	By MS/MS	By MS/MS	By MS/MS	By MS/MS	By MS/MS	By MS/MS
AFPNSYGTLGYSTR	GQHSDLYRAFPNSYGT	GTLGYSTRLRIQLEPV	R	A	F	T	R	L	1	1	1	0	0	0	0	2	0	0	1	0	0	1	1	2	2	0	2	0	0	0	14	0	1532.73	tr|O69686|O69686_MYCTU	tr|O69686|O69686_MYCTU	164	177	yes	yes	2	1.3156e-05	75.695	By MS/MS
AFPTAVTQAVQR	LAAVRRRRAFPTAVTQ	AVTQAVQRVLHRRLLG	R	A	F	Q	R	V	3	1	0	0	0	2	0	0	0	0	0	0	0	1	1	0	2	0	0	2	0	0	12	0	1287.69	tr|O65936|O65936_MYCTU	tr|O65936|O65936_MYCTU	386	397	yes	yes	2;3	2.3085e-19	139.38	By matching	By MS/MS	By MS/MS	By matching	By matching	By matching	By matching
AFPYVVVTGIAMTTALATDAETTWK	MTELVTGKAFPYVVVT	TDAETTWKLLLDRQSG	K	A	F	W	K	L	5	0	0	1	0	0	1	1	0	1	1	1	1	1	1	0	6	1	1	3	0	0	25	0	2656.35	sp|P9WQD7|FAB2_MYCTU	sp|P9WQD7|FAB2_MYCTU	9	33	yes	yes	2;3	1.6008e-17	95.122	By MS/MS	By MS/MS	By MS/MS	By MS/MS	By MS/MS	By MS/MS	By MS/MS
AFRDDVLAILGAQPLIDVR	QRNDAPIRAFRDDVLA	AQPLIDVRSPEEYTGK	R	A	F	V	R	S	3	2	0	3	0	1	0	1	0	2	3	0	0	1	1	0	0	0	0	2	0	0	19	1	2081.16	sp|P9WHF7|THT2_MYCTU	sp|P9WHF7|THT2_MYCTU	160	178	yes	yes	2;3	1.6468e-47	129.2	By MS/MS	By MS/MS	By MS/MS	By MS/MS	By MS/MS	By MS/MS	By MS/MS
AFRDEVLAAINVK	SPPDNTIRAFRDEVLA	VLAAINVKNLIDVRSP	R	A	F	V	K	N	3	1	1	1	0	0	1	0	0	1	1	1	0	1	0	0	0	0	0	2	0	0	13	1	1444.8	sp|P9WHF9|THTR_MYCTU	sp|P9WHF9|THTR_MYCTU	146	158	yes	yes	2;3	7.8226e-91	293.26	By MS/MS	By MS/MS	By MS/MS	By MS/MS	By MS/MS	By MS/MS	By MS/MS
AFSAACTPDTFVFDGQR	DETQDVARAFSAACTP	TFVFDGQRRLVYRGQL	R	A	F	Q	R	R	3	1	0	2	1	1	0	1	0	0	0	0	0	3	1	1	2	0	0	1	0	0	17	0	1888.84	tr|P71990|P71990_MYCTU	tr|P71990|P71990_MYCTU	114	130	yes	yes	2;3	6.8053e-56	241.92	By MS/MS	By MS/MS	By MS/MS	By MS/MS	By MS/MS	By MS/MS	By MS/MS
AFSDDLTLLPVASIPVPGPVGVLDALAAAALAR	RDAHLVDRAFSDDLTL	LAAAALARSVGVPAGA	R	A	F	A	R	S	8	1	0	3	0	0	0	2	0	1	6	0	0	1	4	2	1	0	0	4	0	0	33	0	3199.79	sp|P9WJL5|MURD_MYCTU	sp|P9WJL5|MURD_MYCTU	270	302	yes	yes	3	0.0004215	50.322
AFSELLAEGR	KGIDVRLKAFSELLAE	SELLAEGRVKRDDTVV	K	A	F	G	R	V	2	1	0	0	0	0	2	1	0	0	2	0	0	1	0	1	0	0	0	0	0	0	10	0	1091.56	sp|P9WN11|OTSA_MYCTU	sp|P9WN11|OTSA_MYCTU	317	326	yes	yes	2	8.3846e-05	76.17					By matching
AFSEPVALNWAADGTDVDFGALAK	LPFMAAKRAFSEPVAL	VDFGALAKQLIGYCVQ	R	A	F	A	K	Q	6	0	1	3	0	0	1	2	0	0	2	1	0	2	1	1	1	1	0	2	0	0	24	0	2464.19	sp|P9WJP5|MQO_MYCTU	sp|P9WJP5|MQO_MYCTU	165	188	yes	yes	2	0.073261	36.059					By matching	By MS/MS	By matching
AFSGGYDFGGGFQHWGDAMMTDGR	IVLRGAGRAFSGGYDF	DAMMTDGRWDPGKDFA	R	A	F	G	R	W	2	1	0	3	0	1	0	7	1	0	0	0	2	3	0	1	1	1	1	0	0	0	24	0	2566.04	tr|O07179|O07179_MYCTU	tr|O07179|O07179_MYCTU	63	86	yes	yes	3	4.9335e-06	55.061	By MS/MS	By matching	By MS/MS	By matching	By matching	By matching	By MS/MS
AFSSGGSFDLIAETIGDYQGR	VLVRGEGKAFSSGGSF	TIGDYQGRLRIMREAR	K	A	F	G	R	L	2	1	0	2	0	1	1	4	0	2	1	0	0	2	0	3	1	0	1	0	0	0	21	0	2190.02	tr|I6YA03|I6YA03_MYCTU	tr|I6YA03|I6YA03_MYCTU	69	89	yes	yes	2	0.01388	37.048	By MS/MS	By matching	By MS/MS	By MS/MS	By MS/MS	By MS/MS	By MS/MS
AFSSGMAATDCALR	VEEGAFARAFSSGMAA	AATDCALRAMLRPGDH	R	A	F	L	R	A	4	1	0	1	1	0	0	1	0	0	1	0	1	1	0	2	1	0	0	0	0	0	14	0	1456.64	sp|P9WGB7|METB_MYCTU	sp|P9WGB7|METB_MYCTU	82	95	yes	yes	2	8.3759e-30	172.1	By MS/MS	By MS/MS	By MS/MS	By MS/MS	By MS/MS	By MS/MS	By MS/MS
AFSVQMPALGESVTEGTVTR	________________	VTEGTVTRWLKQEGDT	M	A	F	T	R	W	2	1	0	0	0	1	2	2	0	0	1	0	1	1	1	2	3	0	0	3	0	0	20	0	2079.03	sp|P9WIS7|ODP2_MYCTU	sp|P9WIS7|ODP2_MYCTU	2	21	yes	yes	2;3	1.001e-70	250.89	By MS/MS	By MS/MS	By MS/MS	By MS/MS	By MS/MS	By MS/MS	By MS/MS
AFSVQYHPEAAAGPHDAEYLFDQFVELMAGEGR	GVKLVDGRAFSVQYHP	ELMAGEGR________	R	A	F	G	R	-	6	1	0	2	0	2	4	3	2	0	2	0	1	3	2	1	0	0	2	2	0	0	33	0	3651.67	sp|P9WPK5|CARA_MYCTU	sp|P9WPK5|CARA_MYCTU	344	376	yes	yes	3;4	1.0848e-19	96.77	By MS/MS			By MS/MS	By MS/MS	By matching	By matching
AFSVVPLMLHGDAAFAGQGVVAETLNLANLPGYR	SIDSDGQRAFSVVPLM	LANLPGYRVGGTIHII	R	A	F	Y	R	V	6	1	2	1	0	1	1	4	1	0	5	0	1	2	2	1	1	0	1	4	0	0	34	0	3497.81	sp|P9WIS5|KGD_MYCTU	sp|P9WIS5|KGD_MYCTU	638	671	yes	yes	3;4	3.5571e-28	114.98	By MS/MS	By MS/MS	By MS/MS	By MS/MS	By MS/MS	By MS/MS	By MS/MS
AFSYGSLYPALR	TGLLGAFRAFSYGSLY	GSLYPALRRMQADGLI	R	A	F	L	R	R	2	1	0	0	0	0	0	1	0	0	2	0	0	1	1	2	0	0	2	0	0	0	12	0	1343.69	tr|P71704|P71704_MYCTU	tr|P71704|P71704_MYCTU	33	44	yes	yes	2	7.2011e-07	76.17		By matching	By matching			By MS/MS
AFTAAYDALDVLPPSAEPR	EWAATHERAFTAAYDA	LPPSAEPRATGHITQM	R	A	F	P	R	A	5	1	0	2	0	0	1	0	0	0	2	0	0	1	3	1	1	0	1	1	0	0	19	0	2003	sp|P9WFW1|SYC_MYCTU	sp|P9WFW1|SYC_MYCTU	100	118	yes	yes	2;3	1.914e-06	96.371	By MS/MS	By MS/MS	By MS/MS	By MS/MS	By matching	By matching	By matching
AFTAVEEHQGPVEVLVSNAGLSADAFLMR	TDSDAVDRAFTAVEEH	SADAFLMRMTEEKFEK	R	A	F	M	R	M	5	1	1	1	0	1	3	2	1	0	3	0	1	2	1	2	1	0	0	4	0	0	29	0	3057.52	sp|P9WGT3|FABG_MYCTU	sp|P9WGT3|FABG_MYCTU	71	99	yes	yes	3;4	2.5627e-90	194.19	By MS/MS	By MS/MS	By MS/MS	By MS/MS	By MS/MS	By MS/MS	By MS/MS
AFTELQTEAGTTSPTTSK	RLAELMQRAFTELQTE	TTSPTTSKSRTP____	R	A	F	S	K	S	2	0	0	0	0	1	2	1	0	0	1	1	0	1	1	2	6	0	0	0	0	0	18	0	1868.9	sp|P9WKC3|TGS4_MYCTU	sp|P9WKC3|TGS4_MYCTU	453	470	yes	yes	2;3	2.5463e-80	246.3	By MS/MS	By MS/MS	By MS/MS	By MS/MS	By MS/MS	By MS/MS	By MS/MS
AFVDAAHGNTAISSIQPGFYR	HGVVATVRAFVDAAHG	SIQPGFYRMRTEISAA	R	A	F	Y	R	M	4	1	1	1	0	1	0	2	1	2	0	0	0	2	1	2	1	0	1	1	0	0	21	0	2221.09	tr|I6XEK6|I6XEK6_MYCTU	tr|I6XEK6|I6XEK6_MYCTU	112	132	yes	yes	3	0.0187	28.833	By matching	By MS/MS	By matching		By matching		By matching
AFVDAAHGNTAISSIQPGFYRMR	HGVVATVRAFVDAAHG	QPGFYRMRTEISAASA	R	A	F	M	R	T	4	2	1	1	0	1	0	2	1	2	0	0	1	2	1	2	1	0	1	1	0	0	23	1	2508.23	tr|I6XEK6|I6XEK6_MYCTU	tr|I6XEK6|I6XEK6_MYCTU	112	134	yes	yes	4	0.026194	14.107	By matching	By MS/MS		By MS/MS	By MS/MS	By matching	By MS/MS
AFVDAIEASHDADEGQQ	AGALPRVRAFVDAIEA	HDADEGQQ________	R	A	F	Q	Q	-	4	0	0	3	0	2	2	1	1	1	0	0	0	1	0	1	0	0	0	1	0	0	17	0	1801.78	sp|P9WMI3|Y023_MYCTU	sp|P9WMI3|Y023_MYCTU	240	256	yes	yes	2	0.00069883	46.706					By matching		By MS/MS
AFVEFDPEHTVIRPVPDSTDWQVIR	VSSEADARAFVEFDPE	STDWQVIRKAGTEIRV	R	A	F	I	R	K	1	2	0	3	0	1	2	0	1	2	0	0	0	2	3	1	2	1	0	4	0	0	25	1	2952.48	tr|P95029|P95029_MYCTU	tr|P95029|P95029_MYCTU	2559	2583	yes	yes	3;4	2.909e-68	178.35	By MS/MS	By MS/MS	By MS/MS	By MS/MS	By MS/MS	By MS/MS	By MS/MS
AFVLTFSEAVQEELHGTGVSVTALCPGPVPTEWAEIASAER	MAVYSATKAFVLTFSE	AEIASAERFSIPLAQV	K	A	F	E	R	F	6	1	0	0	1	1	6	3	1	1	3	0	0	2	3	3	4	1	0	5	0	0	41	0	4355.14	tr|Q10782|Q10782_MYCTU	tr|Q10782|Q10782_MYCTU	162	202	yes	yes	4	0.097823	8.7772					By MS/MS	By matching	By matching
AFVNRPLVLLADEPTGNLDPETSR	QQRVAIARAFVNRPLV	NLDPETSRDIMDLLER	R	A	F	S	R	D	2	2	2	2	0	0	2	1	0	0	4	0	0	1	3	1	2	0	0	2	0	0	24	1	2623.36	sp|O05779|FTSE_MYCTU	sp|O05779|FTSE_MYCTU	153	176	yes	yes	3	4.1132e-32	129.07	By MS/MS	By MS/MS	By MS/MS	By MS/MS	By MS/MS	By MS/MS	By MS/MS
AFVNTFSESLR	NATYAATKAFVNTFSE	NTFSESLRGELRGSGV	K	A	F	L	R	G	1	1	1	0	0	0	1	0	0	0	1	0	0	2	0	2	1	0	0	1	0	0	11	0	1269.64	tr|I6Y9I3|I6Y9I3_MYCTU	tr|I6Y9I3|I6Y9I3_MYCTU	162	172	yes	yes	2	2.93e-13	139.74	By MS/MS	By MS/MS	By MS/MS	By MS/MS	By MS/MS	By MS/MS	By MS/MS
AFVSRPVDTLVIDEAQLEPGLFR	DAARDDPRAFVSRPVD	QLEPGLFRAIKAEVDR	R	A	F	F	R	A	2	2	0	2	0	1	2	1	0	1	3	0	0	2	2	1	1	0	0	3	0	0	23	1	2571.37	tr|I6WYU2|I6WYU2_MYCTU	tr|I6WYU2|I6WYU2_MYCTU	65	87	yes	yes	3	2.6982e-23	107.21					By MS/MS
AFWEEFDIPR	NAIVVPPKAFWEEFDI	WEEFDIPREVKKELFF	K	A	F	P	R	E	1	1	0	1	0	0	2	0	0	1	0	0	0	2	1	0	0	1	0	0	0	0	10	0	1308.61	sp|P9WKQ5|Y885_MYCTU	sp|P9WKQ5|Y885_MYCTU	262	271	yes	yes	2	0.043889	36.334		By matching	By matching	By matching		By matching
AFWNVVNWADVQSR	NVKVDFAKAFWNVVNW	NWADVQSRYAAATSQT	K	A	F	S	R	Y	2	1	2	1	0	1	0	0	0	0	0	0	0	1	0	1	0	2	0	3	0	0	14	0	1690.82	sp|P9WGE7|SODF_MYCTU	sp|P9WGE7|SODF_MYCTU	180	193	yes	yes	2;3	1.7821e-77	272.15	By MS/MS	By MS/MS	By MS/MS	By MS/MS	By MS/MS	By MS/MS	By MS/MS
AFYALPAENFK	DGNSLAFRAFYALPAE	ALPAENFKTRGGLTTN	R	A	F	F	K	T	3	0	1	0	0	0	1	0	0	0	1	1	0	2	1	0	0	0	1	0	0	0	11	0	1269.64	sp|P9WNU5|DPO1_MYCTU	sp|P9WNU5|DPO1_MYCTU	29	39	yes	yes	2	2.3725e-07	98.033	By MS/MS	By MS/MS	By MS/MS	By matching	By MS/MS	By matching	By MS/MS
AFYLDLQDER	MLTTPQLKAFYLDLQD	YLDLQDERLTSALGIV	K	A	F	E	R	L	1	1	0	2	0	1	1	0	0	0	2	0	0	1	0	0	0	0	1	0	0	0	10	0	1268.6	sp|P96218|GLTB_MYCTU	sp|P96218|GLTB_MYCTU	208	217	yes	yes	2	1.0884e-08	131.22	By MS/MS	By MS/MS	By MS/MS	By MS/MS	By MS/MS	By MS/MS	By MS/MS
AFYQLDGQTLIER	RLAVGVPKAFYQLDGQ	DGQTLIERAVDGLLDS	K	A	F	E	R	A	1	1	0	1	0	2	1	1	0	1	2	0	0	1	0	0	1	0	1	0	0	0	13	0	1552.79	sp|P9WKG9|ISPD_MYCTU	sp|P9WKG9|ISPD_MYCTU	28	40	yes	yes	2	5.7127e-05	70.942	By MS/MS	By matching	By matching	By matching	By matching	By matching	By MS/MS
AFYQYHASLMEPWDGPASMTFTDGTVVGAVLDR	ESMDPARRAFYQYHAS	VVGAVLDRNGLRPSRI	R	A	F	D	R	N	4	1	0	3	0	1	1	3	1	0	2	0	2	2	2	2	3	1	2	3	0	0	33	0	3631.68	sp|P96218|GLTB_MYCTU	sp|P96218|GLTB_MYCTU	335	367	yes	yes	3	2.0742e-05	48.467	By MS/MS		By MS/MS	By MS/MS	By MS/MS	By MS/MS	By MS/MS
AGAAGPFLGSTPFAQIDLPQVAR	GVDAFVVKAGAAGPFL	IDLPQVARAPGVLAAA	K	A	G	A	R	A	5	1	0	1	0	2	0	3	0	1	2	0	0	2	3	1	1	0	0	1	0	0	23	0	2283.2	sp|P9WG15|Y2563_MYCTU	sp|P9WG15|Y2563_MYCTU	60	82	yes	yes	2;3	1.5648e-23	140.74	By MS/MS	By MS/MS	By MS/MS	By MS/MS	By MS/MS	By MS/MS	By MS/MS
AGAALAAGAPVLCDSSMVAAGITTSR	YTDDVVARAGAALAAG	AAGITTSRLPADNQIV	R	A	G	S	R	L	8	1	0	1	1	0	0	3	0	1	2	0	1	0	1	3	2	0	0	2	0	0	26	0	2417.2	sp|P9WP87|COBH_MYCTU	sp|P9WP87|COBH_MYCTU	62	87	yes	yes	2	0.060486	36.392	By MS/MS	By MS/MS
AGAALDYSALYPAGR	GLLTELHRAGAALDYS	SALYPAGRLVDAPLPA	R	A	G	G	R	L	5	1	0	1	0	0	0	2	0	0	2	0	0	0	1	1	0	0	2	0	0	0	15	0	1494.75	tr|I6Y231|I6Y231_MYCTU	tr|I6Y231|I6Y231_MYCTU	848	862	yes	yes	2;3	1.4947e-37	156.57	By MS/MS	By MS/MS	By MS/MS	By MS/MS	By MS/MS	By MS/MS	By MS/MS
AGAATEVELK	AGGVAVIKAGAATEVE	AATEVELKERKHRIED	K	A	G	L	K	E	3	0	0	0	0	0	2	1	0	0	1	1	0	0	0	0	1	0	0	1	0	0	10	0	987.524	sp|P9WPE7|CH602_MYCTU	sp|P9WPE7|CH602_MYCTU	379	388	yes	yes	2	1.4321e-08	124.23	By MS/MS	By MS/MS	By MS/MS	By MS/MS	By MS/MS	By MS/MS	By MS/MS
AGAATEVELKER	AGGVAVIKAGAATEVE	TEVELKERKHRIEDAV	K	A	G	E	R	K	3	1	0	0	0	0	3	1	0	0	1	1	0	0	0	0	1	0	0	1	0	0	12	1	1272.67	sp|P9WPE7|CH602_MYCTU	sp|P9WPE7|CH602_MYCTU	379	390	yes	yes	3	0.08285	20.427	By matching		By MS/MS	By matching	By matching	By matching	By matching
AGADAIYPGYGFLSENPDLAAACAAAGISFVGPSAEVLELAGNK	EIVATARRAGADAIYP	VLELAGNKSRAIAAAR	R	A	G	N	K	S	11	0	2	2	1	0	3	6	0	2	4	1	0	2	3	3	0	0	2	2	0	0	44	0	4324.1	tr|I6YEU0|I6YEU0_MYCTU	tr|I6YEU0|I6YEU0_MYCTU	74	117	yes	yes	3;4	0.0019819	33.4		By MS/MS			By MS/MS		By MS/MS
AGADGLGNNLLALAIDAAR	RAAAEQGRAGADGLGN	ALAIDAARAQATVGEI	R	A	G	A	R	A	6	1	2	2	0	0	0	3	0	1	4	0	0	0	0	0	0	0	0	0	0	0	19	0	1794.96	sp|P9WJK5|MUTB_MYCTU	sp|P9WJK5|MUTB_MYCTU	541	559	yes	yes	2;3	5.0446e-19	109.87	By MS/MS	By MS/MS	By MS/MS	By MS/MS	By MS/MS	By MS/MS	By MS/MS
AGADGSGPQGWLVK	PYGPGSARAGADGSGP	GPQGWLVKGRSDTRLY	R	A	G	V	K	G	2	0	0	1	0	1	0	4	0	0	1	1	0	0	1	1	0	1	0	1	0	0	14	0	1341.67	sp|P9WJG5|ARFC_MYCTU	sp|P9WJG5|ARFC_MYCTU	116	129	yes	yes	2	1.1033e-07	98.943	By MS/MS	By MS/MS	By MS/MS	By matching	By matching	By MS/MS	By MS/MS
AGADIVLLDLMLPGMSGTDVCK	AALAEFDRAGADIVLL	MSGTDVCKQLRARSSV	R	A	G	C	K	Q	2	0	0	3	1	0	0	3	0	1	4	1	2	0	1	1	1	0	0	2	0	0	22	0	2275.13	sp|P9WGL9|REGX3_MYCTU	sp|P9WGL9|REGX3_MYCTU	44	65	yes	yes	2	0.042527	28.297	By matching		By matching	By matching	By matching	By matching	By matching
AGAEFDGQALAR	GMAAITLRAGAEFDGQ	FDGQALARTVYGHLPG	R	A	G	A	R	T	4	1	0	1	0	1	1	2	0	0	1	0	0	1	0	0	0	0	0	0	0	0	12	0	1204.58	tr|O05307|O05307_MYCTU	tr|O05307|O05307_MYCTU	510	521	yes	yes	2	0.0016416	51.276		By matching	By matching	By matching	By matching		By MS/MS
AGAFVNWEGR	PVAPTTQKAGAFVNWE	AFVNWEGRYRTFEPAL	K	A	G	G	R	Y	2	1	1	0	0	0	1	2	0	0	0	0	0	1	0	0	0	1	0	1	0	0	10	0	1105.53	sp|P9WIV9|NUOG_MYCTU	sp|P9WIV9|NUOG_MYCTU	622	631	yes	yes	2	9.7283e-09	133.57	By MS/MS	By MS/MS	By MS/MS	By MS/MS	By MS/MS	By MS/MS	By MS/MS
AGAGDLLEDIALFDVFTGPQIGEHR	QAVADAVRAGAGDLLE	GPQIGEHRKSLTFALR	R	A	G	H	R	K	3	1	0	3	0	1	2	4	1	2	3	0	0	2	1	0	1	0	0	1	0	0	25	0	2640.32	sp|P9WFU1|SYFB_MYCTU	sp|P9WFU1|SYFB_MYCTU	765	789	yes	yes	3	1.9944e-24	115.88	By matching	By MS/MS	By matching	By matching	By matching	By MS/MS	By matching
AGAGIIEESEPEREFEETCEK	VGGRTWLRAGAGIIEE	EFEETCEKLSTLTPYL	R	A	G	E	K	L	2	1	0	0	1	0	8	2	0	2	0	1	0	1	1	1	1	0	0	0	0	0	21	1	2409.06	sp|P9WFX1|MBTI_MYCTU	sp|P9WFX1|MBTI_MYCTU	418	438	yes	yes	3	9.5398e-21	115.76	By MS/MS	By MS/MS	By MS/MS	By MS/MS		By MS/MS	By MS/MS
AGAGLVLAGLVADGDTEVHDVFHIDR	PVWCSDIRAGAGLVLA	HDVFHIDRGYPLFVEN	R	A	G	D	R	G	4	1	0	4	0	0	1	4	2	1	3	0	0	1	0	0	1	0	0	4	0	0	26	0	2646.34	sp|P9WJM1|MURA_MYCTU	sp|P9WJM1|MURA_MYCTU	372	397	yes	yes	3;4	2.108e-08	59.912	By matching	By matching	By MS/MS	By matching	By matching	By matching	By MS/MS
AGAITPFALLQLADR	TGSLVSDRAGAITPFA	ALLQLADRGQFFVEPG	R	A	G	D	R	G	4	1	0	1	0	1	0	1	0	1	3	0	0	1	1	0	1	0	0	0	0	0	15	0	1555.87	tr|O06563|O06563_MYCTU	tr|O06563|O06563_MYCTU	513	527	yes	yes	2	0.00014257	60.49				By matching
AGALTVAYVDAALEELR	SALGRMQRAGALTVAY	DAALEELRQVPVTRHG	R	A	G	L	R	Q	5	1	0	1	0	0	2	1	0	0	3	0	0	0	0	0	1	0	1	2	0	0	17	0	1760.93	sp|P9WFB7|VAPC3_MYCTU	sp|P9WFB7|VAPC3_MYCTU	62	78	yes	yes	3	0.00081478	33.697					By matching
AGALTVAYVDAALEELRQVPVTR	SALGRMQRAGALTVAY	LRQVPVTRHGLSSLLA	R	A	G	T	R	H	5	2	0	1	0	1	2	1	0	0	3	0	0	0	1	0	2	0	1	4	0	0	23	1	2441.33	sp|P9WFB7|VAPC3_MYCTU	sp|P9WFB7|VAPC3_MYCTU	62	84	yes	yes	4	0.12491	7.1933		By MS/MS
AGAMTVAEVSAVGLPAIYVPLPIGNGEQR	AADLVICRAGAMTVAE	PIGNGEQRLNALPVVN	R	A	G	Q	R	L	5	1	1	0	0	1	2	4	0	2	2	0	1	0	3	1	1	0	1	4	0	0	29	0	2879.52	sp|P9WJK9|MURG_MYCTU	sp|P9WJK9|MURG_MYCTU	307	335	yes	yes	3	0.12612	4.2019		By matching		By matching	By matching	By matching	By MS/MS
AGANIISLDQHSTAPEGGTFLQR	AVSTFLARAGANIISL	EGGTFLQRAIFHLPGL	R	A	G	Q	R	A	3	1	1	1	0	2	1	3	1	2	2	0	0	1	1	2	2	0	0	0	0	0	23	0	2382.19	sp|P9WHM3|PURU_MYCTU	sp|P9WHM3|PURU_MYCTU	54	76	yes	yes	3	6.6636e-82	152.06	By MS/MS	By MS/MS	By MS/MS	By MS/MS	By MS/MS	By MS/MS	By MS/MS
AGANLFELENFVAR	TLVRVADRAGANLFEL	ELENFVAREVDVAPAA	R	A	G	A	R	E	3	1	2	0	0	0	2	1	0	0	2	0	0	2	0	0	0	0	0	1	0	0	14	0	1549.79	sp|P9WNE5|BFRB_MYCTU	sp|P9WNE5|BFRB_MYCTU	149	162	yes	yes	2;3	1.538e-31	178.46	By MS/MS	By MS/MS	By MS/MS	By MS/MS	By MS/MS	By MS/MS	By MS/MS
AGAPEVSGWLDGLR	TEDEIAARAGAPEVSG	SGWLDGLRAAKRALVV	R	A	G	L	R	A	2	1	0	1	0	0	1	3	0	0	2	0	0	0	1	1	0	1	0	1	0	0	14	0	1426.72	tr|P96901|P96901_MYCTU	tr|P96901|P96901_MYCTU	944	957	yes	yes	2	0.0011505	51.013				By MS/MS
AGAQGQVAAITEAAMR	VIEMLAARAGAQGQVA	AITEAAMRGELDFAES	R	A	G	M	R	G	6	1	0	0	0	2	1	2	0	1	0	0	1	0	0	0	1	0	0	1	0	0	16	0	1543.78	sp|O53289|SERB2_MYCTU	sp|O53289|SERB2_MYCTU	203	218	yes	yes	2;3	1.0245e-38	162.93	By MS/MS	By MS/MS	By MS/MS	By MS/MS	By MS/MS	By MS/MS	By MS/MS
AGASTAWVPSPTAATLHALHYHQVDVAAVQQGLAGK	ETKIAQPRAGASTAWV	VQQGLAGKRRATIEQL	R	A	G	G	K	R	9	0	0	1	0	3	0	3	3	0	3	1	0	0	2	2	3	1	1	4	0	0	36	0	3622.86	sp|P9WK17|MASZ_MYCTU	sp|P9WK17|MASZ_MYCTU	535	570	yes	yes	3;4;5	2.123e-93	196.93	By MS/MS	By MS/MS	By MS/MS	By MS/MS	By MS/MS	By MS/MS	By MS/MS
AGATALAADLDR	ANKDAQARAGATALAA	ALAADLDRLGVEVLLD	R	A	G	D	R	L	5	1	0	2	0	0	0	1	0	0	2	0	0	0	0	0	1	0	0	0	0	0	12	0	1143.59	sp|P9WFT9|SYP_MYCTU	sp|P9WFT9|SYP_MYCTU	501	512	yes	yes	2	0.076353	26.707	By matching	By matching	By matching	By matching	By matching	By matching	By matching
AGATAQEAAEAIGVTILMHGGPATIHGAR	SHAQAAVRAGATAQEA	PATIHGARAYAAFCEF	R	A	G	A	R	A	8	1	0	0	0	1	2	5	2	3	1	0	1	0	1	0	3	0	0	1	0	0	29	0	2770.42	tr|O06800|O06800_MYCTU	tr|O06800|O06800_MYCTU	77	105	yes	yes	4	0.074664	15.046	By MS/MS	By matching		By matching
AGATLINMEFVQFHPTGMVWPPSVK	DGHALALRAGATLINM	MVWPPSVKGILVTEGV	R	A	G	V	K	G	2	0	1	0	0	1	1	2	1	1	1	1	2	2	3	1	2	1	0	3	0	0	25	0	2756.38	tr|O53670|O53670_MYCTU	tr|O53670|O53670_MYCTU	236	260	yes	yes	2;3	8.0399e-33	132.26	By MS/MS	By MS/MS	By MS/MS	By MS/MS	By MS/MS	By MS/MS	By MS/MS
AGATTLILVTNIVAAR	VGAAAMAKAGATTLIL	VTNIVAARQWKRELVA	K	A	G	A	R	Q	4	1	1	0	0	0	0	1	0	2	2	0	0	0	0	0	3	0	0	2	0	0	16	0	1582.94	tr|O53873|O53873_MYCTU	tr|O53873|O53873_MYCTU	213	228	yes	yes	2	2.358e-05	60.448	By matching	By MS/MS	By MS/MS	By MS/MS	By matching		By MS/MS
AGAVEAEPAAGAGEQVSVEVPAAAENAAR	DTPVITVRAGAVEAEP	AAAENAARITAREPAV	R	A	G	A	R	I	11	1	1	0	0	1	5	3	0	0	0	0	0	0	2	1	0	0	0	4	0	0	29	0	2691.31	sp|P9WNG9|ETFA_MYCTU	sp|P9WNG9|ETFA_MYCTU	152	180	yes	yes	2;3;4	3.5643e-107	155.73	By MS/MS	By MS/MS	By MS/MS	By MS/MS	By MS/MS	By MS/MS	By MS/MS
AGAVFVEETEQVPEGAIVVFSAHGVAPTVHVSASER	HVVDTLAKAGAVFVEE	VHVSASERNLQVIDAT	K	A	G	E	R	N	6	1	0	0	0	1	5	3	2	1	0	0	0	2	2	3	2	0	0	8	0	0	36	0	3675.85	sp|P9WKG1|ISPH1_MYCTU	sp|P9WKG1|ISPH1_MYCTU	77	112	yes	yes	4	3.317e-50	141.9	By MS/MS	By matching	By MS/MS	By MS/MS	By MS/MS	By MS/MS	By MS/MS
AGAVGLVMAEPLTYFFSDPAAR	ARSLRTRKAGAVGLVM	FFSDPAARDFVAGVAQ	K	A	G	A	R	D	5	1	0	1	0	0	1	2	0	0	2	0	1	2	2	1	1	0	1	2	0	0	22	0	2282.14	tr|P96857|P96857_MYCTU	tr|P96857|P96857_MYCTU	67	88	yes	yes	2;3	7.3862e-30	136.51	By MS/MS	By MS/MS	By MS/MS	By MS/MS	By MS/MS	By MS/MS	By MS/MS
AGAVVVGEDLGTVEPWVR	IVALEAHRAGAVVVGE	GTVEPWVRDYLLLRGL	R	A	G	V	R	D	2	1	0	1	0	0	2	3	0	0	1	0	0	0	1	0	1	1	0	5	0	0	18	0	1852.97	sp|P9WK23|MALQ_MYCTU	sp|P9WK23|MALQ_MYCTU	517	534	yes	yes	2	1.5454e-18	117.23					By MS/MS	By MS/MS	By MS/MS
AGCALLGGETAEHPGLIEPDHYDISATGVGVVEADNVLGPDR	GIADGCMRAGCALLGG	DNVLGPDRVKPGDVII	R	A	G	D	R	V	5	1	1	4	1	0	4	7	2	2	4	0	0	0	3	1	2	0	1	4	0	0	42	0	4271.04	tr|I6Y4V6|I6Y4V6_MYCTU	tr|I6Y4V6|I6Y4V6_MYCTU	143	184	yes	yes	4	1.9276e-16	82.654	By MS/MS		By MS/MS	By MS/MS	By MS/MS	By MS/MS	By MS/MS
AGCSLADSITPDELR	TVLIPDQRAGCSLADS	SITPDELRAWKDEHPG	R	A	G	L	R	A	2	1	0	2	1	0	1	1	0	1	2	0	0	0	1	2	1	0	0	0	0	0	15	0	1603.75	sp|P9WJK1|NADA_MYCTU	sp|P9WJK1|NADA_MYCTU	112	126	yes	yes	2	6.2574e-40	179.72	By MS/MS	By MS/MS	By MS/MS	By MS/MS		By MS/MS
AGDAEVGGCMEPPMPGVPNHWHVYFAVDDADATAAK	GQNYRVLKAGDAEVGG	DADATAAKAAAAGGQV	K	A	G	A	K	A	7	0	1	4	1	0	2	4	2	0	0	1	2	1	4	0	1	1	1	4	0	0	36	0	3781.66	sp|P9WIR3|CFP32_MYCTU	sp|P9WIR3|CFP32_MYCTU	185	220	yes	yes	3;4	2.9108e-14	82.317	By MS/MS	By MS/MS	By MS/MS	By MS/MS	By MS/MS	By MS/MS	By MS/MS
AGDEFVADFTGLGLVR	CTFAVEARAGDEFVAD	FTGLGLVRLSFE____	R	A	G	V	R	L	2	1	0	2	0	0	1	3	0	0	2	0	0	2	0	0	1	0	0	2	0	0	16	0	1665.84	tr|I6XHH5|I6XHH5_MYCTU	tr|I6XHH5|I6XHH5_MYCTU	242	257	yes	yes	2;3	0.00052146	53.557	By matching	By MS/MS		By matching	By matching	By MS/MS	By MS/MS
AGDEPIPEPLAVYTTEEIGQVAHAVDELHTR	DGEIAAVRAGDEPIPE	AVDELHTRALLLAGEE	R	A	G	T	R	A	4	1	0	2	0	1	5	2	2	2	2	0	0	0	3	0	3	0	1	3	0	0	31	0	3356.65	tr|Q93IG6|Q93IG6_MYCTU	tr|Q93IG6|Q93IG6_MYCTU	371	401	yes	yes	4	1.4695e-20	100.66	By MS/MS		By MS/MS	By MS/MS		By MS/MS	By MS/MS
AGDGDAVLGLLR	GTLAEAIRAGDGDAVL	DAVLGLLRSGEERIEF	R	A	G	L	R	S	2	1	0	2	0	0	0	3	0	0	3	0	0	0	0	0	0	0	0	1	0	0	12	0	1155.62	sp|P9WHJ1|RECD_MYCTU	sp|P9WHJ1|RECD_MYCTU	347	358	yes	yes	2	4.9206e-07	91.584		By matching		By MS/MS
AGDGFDGAVAGSVVATYMHGPCLAR	VVKGAGNRAGDGFDGA	MHGPCLARNPELADLL	R	A	G	A	R	N	5	1	0	2	1	0	0	5	1	0	1	0	1	1	1	1	1	0	1	3	0	0	25	0	2478.14	tr|I6XI14|I6XI14_MYCTU	tr|I6XI14|I6XI14_MYCTU	172	196	yes	yes	3	1.5124e-54	131.77		By MS/MS	By MS/MS	By MS/MS		By MS/MS	By MS/MS
AGDGPTLIEAVTYR	AEAAARARAGDGPTLI	LIEAVTYRLGPHTTAD	R	A	G	Y	R	L	2	1	0	1	0	0	1	2	0	1	1	0	0	0	1	0	2	0	1	1	0	0	14	0	1461.75	sp|P9WIS3|BKDA_MYCTU	sp|P9WIS3|BKDA_MYCTU	252	265	yes	yes	2	1.078e-05	67.456	By matching	By MS/MS	By MS/MS	By MS/MS	By MS/MS	By MS/MS	By MS/MS
AGDGVINPDGTLLAGPAVLTPDEYNSR	QAAIKAVKAGDGVINP	TPDEYNSRLVAADPES	K	A	G	S	R	L	3	1	2	3	0	0	1	4	0	1	3	0	0	0	3	1	2	0	1	2	0	0	27	0	2711.34	sp|P9WFV3|SYI_MYCTU	sp|P9WFV3|SYI_MYCTU	906	932	yes	yes	2;3	1.1297e-36	96.317	By MS/MS	By MS/MS	By MS/MS	By MS/MS	By MS/MS	By MS/MS	By MS/MS
AGDIAWLTR	RAALDKVKAGDIAWLT	GDIAWLTRPLIDSYHT	K	A	G	T	R	P	2	1	0	1	0	0	0	1	0	1	1	0	0	0	0	0	1	1	0	0	0	0	9	0	1001.53	tr|O06578|O06578_MYCTU	tr|O06578|O06578_MYCTU	158	166	yes	yes	2	0.00477	57.708	By MS/MS	By matching	By matching		By matching		By MS/MS
AGDLAAMLSNLVEHDVLFIDEIHR	TSGPALERAGDLAAML	LFIDEIHRIARPAEEM	R	A	G	H	R	I	3	1	1	3	0	0	2	1	2	2	4	0	1	1	0	1	0	0	0	2	0	0	24	0	2677.35	sp|P9WGW1|RUVB_MYCTU	sp|P9WGW1|RUVB_MYCTU	95	118	yes	yes	4	6.0582e-32	124.14	By MS/MS			By MS/MS	By MS/MS	By MS/MS	By MS/MS
AGDTAVIYGVGGLGINAVQGATAAGCK	AVNAGNLRAGDTAVIY	GATAAGCKYVVVVDPV	R	A	G	C	K	Y	6	0	1	1	1	1	0	7	0	2	1	1	0	0	0	0	2	0	1	3	0	0	27	0	2490.25	sp|P9WQB9|ADHD_MYCTU	sp|P9WQB9|ADHD_MYCTU	184	210	yes	yes	2;3	2.2562e-47	124.25	By MS/MS	By MS/MS	By MS/MS	By MS/MS	By MS/MS	By MS/MS	By MS/MS
AGDTTITIVGNLTADPELR	________________	LTADPELRFTPSGAAV	M	A	G	L	R	F	2	1	1	2	0	0	1	2	0	2	2	0	0	0	1	0	4	0	0	1	0	0	19	0	1956.02	sp|P9WGD5|SSB_MYCTU	sp|P9WGD5|SSB_MYCTU	2	20	yes	yes	2;3	3.2094e-107	269.7	By MS/MS	By MS/MS	By MS/MS	By MS/MS	By MS/MS	By MS/MS	By MS/MS
AGDTVLIHSGTGGVGQAAIAIAR	LHELARIRAGDTVLIH	QAAIAIARAAGAEIFA	R	A	G	A	R	A	5	1	0	1	0	1	0	5	1	3	1	0	0	0	0	1	2	0	0	2	0	0	23	0	2134.15	sp|P9WQE9|PHAS_MYCTU	sp|P9WQE9|PHAS_MYCTU	1565	1587	yes	yes	2;3	1.4835e-136	202.86	By MS/MS	By MS/MS	By MS/MS	By MS/MS	By MS/MS	By MS/MS	By MS/MS
AGDVGAYELAELLSPSLFAEER	DVPVSRMRAGDVGAYE	PSLFAEERIVVLGAAA	R	A	G	E	R	I	4	1	0	1	0	0	4	2	0	0	4	0	0	1	1	2	0	0	1	1	0	0	22	0	2336.15	tr|P71730|P71730_MYCTU	tr|P71730|P71730_MYCTU	39	60	yes	yes	2;3	1.7201e-14	83.692	By MS/MS	By MS/MS	By MS/MS	By MS/MS	By MS/MS	By MS/MS	By MS/MS
AGDVHLPFQLHVLDMAADR	PAAAMYMRAGDVHLPF	VLDMAADRVSHVVAFL	R	A	G	D	R	V	3	1	0	3	0	1	0	1	2	0	3	0	1	1	1	0	0	0	0	2	0	0	19	0	2104.05	sp|P9WGG5|SIGG_MYCTU	sp|P9WGG5|SIGG_MYCTU	330	348	yes	yes	4	6.1098e-36	116.98	By MS/MS	By MS/MS	By MS/MS	By MS/MS	By MS/MS	By MS/MS
AGDVIPEVLGPVVELR	GDTVVIRKAGDVIPEV	LGPVVELRDGSEREFI	K	A	G	L	R	D	1	1	0	1	0	0	2	2	0	1	2	0	0	0	2	0	0	0	0	4	0	0	16	0	1661.94	sp|P9WNV1|DNLJ_MYCTU	sp|P9WNV1|DNLJ_MYCTU	390	405	yes	yes	3	1.1148e-07	75.911	By MS/MS	By MS/MS	By MS/MS	By MS/MS	By MS/MS	By MS/MS	By MS/MS
AGDVLELMTPTGR	TFVANELKAGDVLELM	ELMTPTGRFGTPLDPL	K	A	G	G	R	F	1	1	0	1	0	0	1	2	0	0	2	0	1	0	1	0	2	0	0	1	0	0	13	0	1358.69	tr|P71846|P71846_MYCTU	tr|P71846|P71846_MYCTU	426	438	yes	yes	2	7.042e-11	93.096	By matching	By MS/MS		By MS/MS	By MS/MS	By MS/MS	By MS/MS
AGDVLIVIGTEDGIAGVEQIVEKG	PGPTDVLRAGDVLIVI	VEQIVEKG________	R	A	G	K	G	-	2	0	0	2	0	1	3	5	0	4	1	1	0	0	0	0	1	0	0	4	0	0	24	1	2381.27	tr|O05882|O05882_MYCTU	tr|O05882|O05882_MYCTU	137	160	yes	yes	3	0.0060485	34.715					By matching		By MS/MS
AGDVLPVGEHTDDYPELDQAPVAAIEEHLVELR	AIGPSPLRAGDVLPVG	EEHLVELRVVPGPRDD	R	A	G	L	R	V	4	1	0	4	0	1	5	2	2	1	4	0	0	0	3	0	1	0	1	4	0	0	33	0	3596.76	tr|P95220|P95220_MYCTU	tr|P95220|P95220_MYCTU	146	178	yes	yes	3;4	0.0084392	37.887
AGDWFGSPVNVASR	ASGMAVSRAGDWFGSP	SPVNVASRVTGVARPG	R	A	G	S	R	V	2	1	1	1	0	0	0	2	0	0	0	0	0	1	1	2	0	1	0	2	0	0	14	0	1461.7	sp|P9WMU9|Y1264_MYCTU	sp|P9WMU9|Y1264_MYCTU	310	323	yes	yes	2	0.00038904	57.225		By MS/MS	By MS/MS				By MS/MS
AGDYSLGGEQSGHIVMPALGSTGDGIVTGLR	RYVLEELRAGDYSLGG	DGIVTGLRLMTRMVQT	R	A	G	L	R	L	2	1	0	2	0	1	1	8	1	2	3	0	1	0	1	3	2	0	1	2	0	0	31	0	3014.48	sp|P9WN41|GLMM_MYCTU	sp|P9WN41|GLMM_MYCTU	320	350	yes	yes	3	1.4706e-13	85.441	By MS/MS	By MS/MS	By MS/MS	By MS/MS	By MS/MS	By MS/MS	By MS/MS
AGEAASIVLLTATAMGLACCPITEPLEIAK	DDRLARLRAGEAASIV	TEPLEIAKTRDAVRAE	R	A	G	A	K	T	7	0	0	0	2	0	3	2	0	3	4	1	1	0	2	1	3	0	0	1	0	0	30	0	3070.58	sp|P9WIZ7|Y3131_MYCTU	sp|P9WIZ7|Y3131_MYCTU	260	289	yes	yes	3;4	1.8501e-20	104.6	By matching
AGECEADLDVFDQAGTVLLTVEGLR	ARVTSSSRAGECEADL	LLTVEGLRLAAGISEH	R	A	G	L	R	L	3	1	0	3	1	1	3	3	0	0	4	0	0	1	0	0	2	0	0	3	0	0	25	0	2677.29	sp|Rv1180-Rv1881|pks3-pks4|H37Rv-SAMMtb;sp|A0A089QRB9|MSL3_MYCTU	sp|Rv1180-Rv1881|pks3-pks4|H37Rv-SAMMtb	1148	1172	yes	no	2;3;4	1.2587e-54	110.26	By MS/MS	By MS/MS	By MS/MS	By MS/MS	By MS/MS	By MS/MS	By MS/MS
AGEEVPPLAVAGSDDGHDH	VLAEASERAGEEVPPL	GSDDGHDH________	R	A	G	D	H	-	3	0	0	3	0	0	2	3	2	0	1	0	0	0	2	1	0	0	0	2	0	0	19	0	1871.83	sp|P9WKL9|Y968_MYCTU	sp|P9WKL9|Y968_MYCTU	80	98	yes	yes	2;3	3.8772e-47	153.54	By MS/MS	By MS/MS	By MS/MS	By MS/MS	By MS/MS	By MS/MS	By MS/MS
AGEGDAFISAGVETVSR	RMAFHAIKAGEGDAFI	AGVETVSRFAKGNSDS	K	A	G	S	R	F	3	1	0	1	0	0	2	3	0	1	0	0	0	1	0	2	1	0	0	2	0	0	17	0	1664.8	tr|O53422|O53422_MYCTU	tr|O53422|O53422_MYCTU	106	122	yes	yes	2;3	6.5336e-56	192.86	By MS/MS	By MS/MS	By MS/MS	By MS/MS	By MS/MS	By MS/MS	By MS/MS
AGEGVSYGHTWIAPR	VALVKSIRAGEGVSYG	GHTWIAPRDTNLALLP	R	A	G	P	R	D	2	1	0	0	0	0	1	3	1	1	0	0	0	0	1	1	1	1	1	1	0	0	15	0	1599.78	sp|P9WQA9|ALR_MYCTU	sp|P9WQA9|ALR_MYCTU	267	281	yes	yes	2;3	3.3932e-38	138.77	By MS/MS	By MS/MS	By MS/MS	By MS/MS	By matching	By MS/MS	By MS/MS
AGEIDEAEYVR	RVARAALRAGEIDEAE	IDEAEYVRRMRQEITE	R	A	G	V	R	R	2	1	0	1	0	0	3	1	0	1	0	0	0	0	0	0	0	0	1	1	0	0	11	0	1250.58	sp|P9WK07|METE_MYCTU	sp|P9WK07|METE_MYCTU	455	465	yes	yes	2	7.4855e-18	200.86	By MS/MS	By MS/MS	By MS/MS	By MS/MS	By MS/MS	By MS/MS	By MS/MS
AGEIDEAEYVRR	RVARAALRAGEIDEAE	DEAEYVRRMRQEITEV	R	A	G	R	R	M	2	2	0	1	0	0	3	1	0	1	0	0	0	0	0	0	0	0	1	1	0	0	12	1	1406.68	sp|P9WK07|METE_MYCTU	sp|P9WK07|METE_MYCTU	455	466	yes	yes	3	0.00040386	54.7		By matching	By MS/MS
AGEITAEMAFIAAR	GTQLQRARAGEITAEM	EMAFIAAREDMSAELV	R	A	G	A	R	E	5	1	0	0	0	0	2	1	0	2	0	0	1	1	0	0	1	0	0	0	0	0	14	0	1449.73	sp|P9WG79|THIC_MYCTU	sp|P9WG79|THIC_MYCTU	89	102	yes	yes	2;3	6.0193e-05	79.693	By matching	By matching	By matching	By matching	By matching	By matching	By matching
AGEITHFTGIDSPYQRPK	KGLYAKARAGEITHFT	DSPYQRPKNPDLRLTP	R	A	G	P	K	N	1	1	0	1	0	1	1	2	1	2	0	1	0	1	2	1	2	0	1	0	0	0	18	1	2016.01	sp|P9WNM5|CYSNC_MYCTU	sp|P9WNM5|CYSNC_MYCTU	570	587	yes	yes	3	0.014522	38.01	By matching	By matching	By matching	By matching	By matching	By matching	By MS/MS
AGELLLKPPR	PSLHKGHRAGELLLKP	ELLLKPPRSGLPVIEV	R	A	G	P	R	S	1	1	0	0	0	0	1	1	0	0	3	1	0	0	2	0	0	0	0	0	0	0	10	1	1092.67	tr|P96857|P96857_MYCTU	tr|P96857|P96857_MYCTU	327	336	yes	yes	3	0.0033111	53.751	By MS/MS	By MS/MS	By MS/MS	By MS/MS	By MS/MS	By MS/MS	By MS/MS
AGELLPVEIPEIPEHTPNGSSHR	VGAAIDYKAGELLPVE	TPNGSSHRDGVGQPLP	K	A	G	H	R	D	1	1	1	0	0	0	4	2	2	2	2	0	0	0	4	2	1	0	0	1	0	0	23	0	2478.25	sp|P9WHK7|PYRG_MYCTU	sp|P9WHK7|PYRG_MYCTU	550	572	yes	yes	3;4	0.06781	16.59	By matching	By matching	By matching	By matching	By matching	By matching	By matching
AGELPMSAVDR	DRLEQALRAGELPMSA	LPMSAVDRSVVRVATM	R	A	G	D	R	S	2	1	0	1	0	0	1	1	0	0	1	0	1	0	1	1	0	0	0	1	0	0	11	0	1144.55	tr|L7N6B0|L7N6B0_MYCTU	tr|L7N6B0|L7N6B0_MYCTU	361	371	yes	yes	2	0.00021224	64.711	By MS/MS	By MS/MS	By MS/MS	By MS/MS	By MS/MS	By MS/MS	By MS/MS
AGELTPALAAQQILEIANLTDR	SELERRVRAGELTPAL	EIANLTDR________	R	A	G	D	R	-	5	1	1	1	0	2	2	1	0	2	4	0	0	0	1	0	2	0	0	0	0	0	22	0	2307.24	sp|P9WPZ1|Y1496_MYCTU	sp|P9WPZ1|Y1496_MYCTU	313	334	yes	yes	2;3	1.9538e-50	118.44	By MS/MS	By MS/MS	By MS/MS	By MS/MS	By matching	By matching	By MS/MS
AGELVGLHPEATISR	AVAVQRLRAGELVGLH	HPEATISRSLELREFK	R	A	G	S	R	S	2	1	0	0	0	0	2	2	1	1	2	0	0	0	1	1	1	0	0	1	0	0	15	0	1548.83	tr|O07809|O07809_MYCTU	tr|O07809|O07809_MYCTU	108	122	yes	yes	2;3	1.6652e-16	85.734	By MS/MS	By MS/MS	By MS/MS	By MS/MS	By MS/MS	By MS/MS	By MS/MS
AGELVGVYPEATISR	DAAVRMLKAGELVGVY	YPEATISRSFEIKEFK	K	A	G	S	R	S	2	1	0	0	0	0	2	2	0	1	1	0	0	0	1	1	1	0	1	2	0	0	15	0	1560.81	tr|O07807|O07807_MYCTU	tr|O07807|O07807_MYCTU	109	123	yes	yes	2	1.6156e-23	158.3	By MS/MS	By MS/MS	By MS/MS	By MS/MS	By MS/MS	By MS/MS	By MS/MS
AGEPPLTGSLLIGGAGR	PETLRRYRAGEPPLTG	LLIGGAGRVVEPLRAA	R	A	G	G	R	V	2	1	0	0	0	0	1	5	0	1	3	0	0	0	2	1	1	0	0	0	0	0	17	0	1564.86	tr|I6Y778|I6Y778_MYCTU	tr|I6Y778|I6Y778_MYCTU	39	55	yes	yes	2;3	7.9838e-62	207.54	By MS/MS	By MS/MS	By MS/MS	By MS/MS	By MS/MS	By MS/MS	By MS/MS
AGEPVSLTSTEFELLR	EDSHEVMRAGEPVSLT	STEFELLRFMMHNSKR	R	A	G	L	R	F	1	1	0	0	0	0	3	1	0	0	3	0	0	1	1	2	2	0	0	1	0	0	16	0	1747.9	sp|O69730|TCRX_MYCTU	sp|O69730|TCRX_MYCTU	155	170	yes	yes	2;3	1.6008e-40	171.32	By MS/MS	By MS/MS	By MS/MS	By MS/MS	By MS/MS	By MS/MS	By MS/MS
AGESPFVTFFSK	LLPYTAYKAGESPFVT	PFVTFFSKIGFHGAGD	K	A	G	S	K	I	1	0	0	0	0	0	1	1	0	0	0	1	0	3	1	2	1	0	0	1	0	0	12	0	1315.64	sp|P9WQM9|ANSP1_MYCTU	sp|P9WQM9|ANSP1_MYCTU	277	288	yes	yes	2	0.0027575	46.73	By matching	By matching	By matching	By MS/MS			By matching
AGETIAASDLEEQLLSHPAIFSAAAVGLPDQYLGEK	RVKDVICRAGETIAAS	PDQYLGEKICAAVVFA	R	A	G	E	K	I	7	0	0	2	0	2	4	3	1	2	5	1	0	1	2	3	1	0	1	1	0	0	36	0	3710.87	tr|P71716|P71716_MYCTU	tr|P71716|P71716_MYCTU	459	494	yes	yes	3	0.074807	12.589		By matching
AGETVGAAVMTAAVAAAR	LDVAKDDKAGETVGAA	TAAVAAARRMAQPGDT	K	A	G	A	R	R	8	1	0	0	0	0	1	2	0	0	0	0	1	0	0	0	2	0	0	3	0	0	18	0	1615.84	sp|P9WJL5|MURD_MYCTU	sp|P9WJL5|MURD_MYCTU	439	456	yes	yes	2;3	1.0364e-08	51.359	By MS/MS	By MS/MS	By MS/MS	By MS/MS	By MS/MS	By MS/MS	By MS/MS
AGEVEYVPSSEVDYMDVSPR	PRVLVRRKAGEVEYVP	DYMDVSPRQMVSVATA	K	A	G	P	R	Q	1	1	0	2	0	0	3	1	0	0	0	0	1	0	2	3	0	0	2	4	0	0	20	0	2227.99	sp|P9WGY9|RPOB_MYCTU	sp|P9WGY9|RPOB_MYCTU	565	584	yes	yes	2;3	8.9886e-37	145.49	By MS/MS	By MS/MS	By MS/MS	By MS/MS	By MS/MS	By MS/MS	By MS/MS
AGEVLFEQSTMGDLIYVVSEGEFEIVR	PPETVHVKAGEVLFEQ	EGEFEIVRELADGGEE	K	A	G	V	R	E	1	1	0	1	0	1	5	3	0	2	2	0	1	2	0	2	1	0	1	4	0	0	27	0	3016.47	sp|P9WQI5|Y2564_MYCTU	sp|P9WQI5|Y2564_MYCTU	233	259	yes	yes	3	6.0544e-13	74.274	By matching			By MS/MS	By MS/MS	By MS/MS	By MS/MS
AGEVNMVINTPYGNSGPR	MSAVDAIRAGEVNMVI	PYGNSGPRIDGYEIRS	R	A	G	P	R	I	1	1	3	0	0	0	1	3	0	1	0	0	1	0	2	1	1	0	1	2	0	0	18	0	1874.89	sp|P9WPK3|CARB_MYCTU	sp|P9WPK3|CARB_MYCTU	1042	1059	yes	yes	2	3.5726e-45	157.56	By MS/MS	By MS/MS	By MS/MS	By MS/MS	By MS/MS	By MS/MS	By MS/MS
AGEWVLEDLLVDAEQR	VQLVTHDRAGEWVLED	LLVDAEQRLADEGIGG	R	A	G	Q	R	L	2	1	0	2	0	1	3	1	0	0	3	0	0	0	0	0	0	1	0	2	0	0	16	0	1841.92	sp|P9WNU7|PAFA_MYCTU	sp|P9WNU7|PAFA_MYCTU	81	96	yes	yes	2;3	2.6937e-41	174.68	By MS/MS	By MS/MS	By MS/MS	By MS/MS	By MS/MS	By MS/MS	By MS/MS
AGFDLALLR	SMDADGTKAGFDLALL	GFDLALLRAVRAAVTV	K	A	G	L	R	A	2	1	0	1	0	0	0	1	0	0	3	0	0	1	0	0	0	0	0	0	0	0	9	0	974.555	sp|P9WMM3|HIS6_MYCTU	sp|P9WMM3|HIS6_MYCTU	198	206	yes	yes	2	0.00031099	82.241	By matching					By MS/MS
AGFDPSKPCAWLAEGLVR	DWPKALQKAGFDPSKP	WLAEGLVRYLPARAQD	K	A	G	V	R	Y	3	1	0	1	1	0	1	2	0	0	2	1	0	1	2	1	0	1	0	1	0	0	18	1	1972.98	sp|P9WFH5|Y3874_MYCTU	sp|P9WFH5|Y3874_MYCTU	173	190	yes	yes	3	3.5634e-45	131.11	By matching	By MS/MS	By MS/MS	By MS/MS	By MS/MS	By MS/MS	By MS/MS
AGFEVMVEAGYPAELAYFEVLHELK	GGTEELVKAGFEVMVE	FEVLHELKLIVDLMYE	K	A	G	L	K	L	4	0	0	0	0	0	5	2	1	0	3	1	1	2	1	0	0	0	2	3	0	0	25	0	2811.38	sp|P9WKJ7|ILVC_MYCTU	sp|P9WKJ7|ILVC_MYCTU	210	234	yes	yes	3	2.5328e-24	114.35	By MS/MS	By MS/MS		By MS/MS	By MS/MS	By MS/MS	By MS/MS
AGFGVIDHVGR	TDPTIIARAGFGVIDH	GVIDHVGRALCRDGDG	R	A	G	G	R	A	1	1	0	1	0	0	0	3	1	1	0	0	0	1	0	0	0	0	0	2	0	0	11	0	1126.59	tr|O53319|O53319_MYCTU	tr|O53319|O53319_MYCTU	326	336	yes	yes	3	5.1525e-07	74.944	By MS/MS	By MS/MS	By MS/MS	By MS/MS	By MS/MS	By MS/MS	By MS/MS
AGFHATLPMIDMPQYLDCLTQR	ADVPGGFRAGFHATLP	YLDCLTQRLAATGCEI	R	A	G	Q	R	L	2	1	0	2	1	2	0	1	1	1	3	0	2	1	2	0	2	0	1	0	0	0	22	0	2577.22	sp|P9WP27|DAO_MYCTU	sp|P9WP27|DAO_MYCTU	125	146	yes	yes	3	2.6721e-50	117.55	By MS/MS					By MS/MS
AGFIADPVILDLIEADPQAALDPAGDVLPELIR	CGMAEVVKAGFIADPV	DVLPELIRRAITVKAE	K	A	G	I	R	R	6	1	0	5	0	1	2	2	0	4	5	0	0	1	4	0	0	0	0	2	0	0	33	0	3426.83	sp|P9WPX9|AROB_MYCTU	sp|P9WPX9|AROB_MYCTU	190	222	yes	yes	3;4	3.3335e-09	69.674			By MS/MS			By MS/MS	By MS/MS
AGFQFHHNTIGEALGYATTRPG	AIPSALERAGFQFHHN	GYATTRPG________	R	A	G	P	G	-	3	1	1	0	0	1	1	4	2	1	1	0	0	2	1	0	3	0	1	0	0	0	22	1	2344.13	sp|P9WGP7|Y2216_MYCTU	sp|P9WGP7|Y2216_MYCTU	280	301	yes	yes	3;4	8.9074e-39	107.02	By MS/MS	By MS/MS	By MS/MS	By MS/MS	By MS/MS	By MS/MS	By MS/MS
AGFSDAVHLQGGIVAWAK	EALAAVKKAGFSDAVH	GGIVAWAKQMQPDMVM	K	A	G	A	K	Q	4	0	0	1	0	1	0	3	1	1	1	1	0	1	0	1	0	1	0	2	0	0	18	0	1825.95	sp|P9WMN7|MOEZ_MYCTU	sp|P9WMN7|MOEZ_MYCTU	366	383	yes	yes	3	0.040587	26.146	By MS/MS	By matching	By matching	By MS/MS	By matching	By MS/MS	By matching
AGFSFTSCNDQGDPPYQGTVR	AADLQAVRAGFSFTSC	PPYQGTVRMAFLLQGD	R	A	G	V	R	M	1	1	1	2	1	2	0	3	0	0	0	0	0	2	2	2	2	0	1	1	0	0	21	0	2302.99	sp|P9WK77|LPPJ_MYCTU	sp|P9WK77|LPPJ_MYCTU	79	99	yes	yes	2;3	1.3116e-09	77.078	By MS/MS	By MS/MS	By MS/MS	By MS/MS	By MS/MS	By MS/MS	By MS/MS
AGFSGSAPGFAYLIDGDPSLR	AHTATGWRAGFSGSAP	IDGDPSLRVPRRPERR	R	A	G	L	R	V	3	1	0	2	0	0	0	4	0	1	2	0	0	2	2	3	0	0	1	0	0	0	21	0	2097.02	tr|P95221|P95221_MYCTU	tr|P95221|P95221_MYCTU	124	144	yes	yes	2;3	8.492e-10	75.462			By matching	By MS/MS	By MS/MS	By MS/MS	By MS/MS
AGFTITDIQSLQPHFAR	TIEEHVTKAGFTITDI	SLQPHFARTLDLWAEA	K	A	G	A	R	T	2	1	0	1	0	2	0	1	1	2	1	0	0	2	1	1	2	0	0	0	0	0	17	0	1900.98	sp|P0CH91|MMAA3_MYCTU	sp|P0CH91|MMAA3_MYCTU	224	240	yes	yes	2;3;4	1.0516e-44	153.95	By MS/MS	By MS/MS	By MS/MS	By MS/MS	By MS/MS	By MS/MS	By MS/MS
AGFTVPEPLSLRPHYIK	MMVEHGEKAGFTVPEP	SLRPHYIKTLRIWGDT	K	A	G	I	K	T	1	1	0	0	0	0	1	1	1	1	2	1	0	1	3	1	1	0	1	1	0	0	17	1	1924.06	sp|Q79FX8|MMAA4_MYCTU	sp|Q79FX8|MMAA4_MYCTU	227	243	yes	yes	2;3;4	2.2618e-08	85.28	By MS/MS	By MS/MS	By MS/MS	By MS/MS	By MS/MS	By MS/MS	By MS/MS
AGFVVGDLEIVAELLAVR	SSSLAGYRAGFVVGDL	VAELLAVRKHAGMMVP	R	A	G	V	R	K	3	1	0	1	0	0	2	2	0	1	3	0	0	1	0	0	0	0	0	4	0	0	18	0	1870.06	tr|O50434|O50434_MYCTU	tr|O50434|O50434_MYCTU	230	247	yes	yes	2;3	7.5444e-20	122.45	By MS/MS			By MS/MS	By MS/MS	By MS/MS	By matching
AGFWTAPDPDGGIEEALTR	MRSLETTRAGFWTAPD	GIEEALTRLRTPAEGR	R	A	G	T	R	L	3	1	0	2	0	0	2	3	0	1	1	0	0	1	2	0	2	1	0	0	0	0	19	0	2001.94	sp|P9WPK3|CARB_MYCTU	sp|P9WPK3|CARB_MYCTU	411	429	yes	yes	2	4.5064e-20	120.53	By MS/MS	By MS/MS	By MS/MS	By MS/MS	By MS/MS	By MS/MS	By MS/MS
AGGAGLVVVAAAPGIADELLAALQR	RVLLSTPRAGGAGLVV	ELLAALQRFNGLEPIP	R	A	G	Q	R	F	8	1	0	1	0	1	1	4	0	1	4	0	0	0	1	0	0	0	0	3	0	0	25	0	2302.3	sp|P9WKI9|SUHB_MYCTU	sp|P9WKI9|SUHB_MYCTU	257	281	yes	yes	3	4.7591e-55	121.63	By MS/MS	By MS/MS	By MS/MS	By MS/MS	By MS/MS	By MS/MS	By MS/MS
AGGATTPIGTVPAVEDLDLDGLDVDAADVAAALAVDADEWR	IVDRIEHKAGGATTPI	AVDADEWRQELPLIEE	K	A	G	W	R	Q	10	1	0	8	0	0	2	4	0	1	4	0	0	0	2	0	3	1	0	5	0	0	41	0	4034.96	sp|P9WIH3|PCKG_MYCTU	sp|P9WIH3|PCKG_MYCTU	533	573	yes	yes	3;4	2.1604e-10	61.938	By MS/MS	By MS/MS	By MS/MS	By MS/MS	By MS/MS	By MS/MS	By MS/MS
AGGAVAEVYAEAR	IEPVAPRRAGGAVAEV	AEVYAEARREFGRLPE	R	A	G	A	R	R	5	1	0	0	0	0	2	2	0	0	0	0	0	0	0	0	0	0	1	2	0	0	13	0	1262.63	tr|O06218|O06218_MYCTU	tr|O06218|O06218_MYCTU	15	27	yes	yes	2;3	6.7993e-33	193.52	By MS/MS	By MS/MS	By MS/MS	By MS/MS	By MS/MS	By MS/MS	By MS/MS
AGGGAALGGGGMGMPMGAAHQGQGGAK	IAGLGQGRAGGGAALG	HQGQGGAKSKGSQQED	R	A	G	A	K	S	6	0	0	0	0	2	0	12	1	0	1	1	3	0	1	0	0	0	0	0	0	0	27	0	2253.02	sp|P9WJD9|ESPB_MYCTU	sp|P9WJD9|ESPB_MYCTU	399	425	yes	yes	2;3	2.2367e-08	59.324	By MS/MS	By MS/MS	By MS/MS	By matching	By MS/MS	By matching	By matching
AGGGSINDAYLAGLCGALR	ADLHKAAKAGGGSIND	AGLCGALRRYHEALGV	K	A	G	L	R	R	4	1	1	1	1	0	0	5	0	1	3	0	0	0	0	1	0	0	1	0	0	0	19	0	1834.9	sp|P9WKB3|Y2484_MYCTU	sp|P9WKB3|Y2484_MYCTU	273	291	yes	yes	2	3.2151e-05	59.898	By MS/MS
AGGGTGYAFSHLRPAGDR	GQAAELQRAGGGTGYA	HLRPAGDRVASTGGTA	R	A	G	D	R	V	3	2	0	1	0	0	0	5	1	0	1	0	0	1	1	1	1	0	1	0	0	0	18	1	1788.87	sp|P9WH77|NRDZ_MYCTU	sp|P9WH77|NRDZ_MYCTU	232	249	yes	yes	3;4	2.9769e-18	114.63	By MS/MS	By MS/MS		By MS/MS	By MS/MS
AGGGVDVPIGAPVAGR	AVAVVLHKAGGGVDVP	IGAPVAGRSEANLDQL	K	A	G	G	R	S	3	1	0	1	0	0	0	5	0	1	0	0	0	0	2	0	0	0	0	3	0	0	16	0	1391.75	tr|I6Y0L1|I6Y0L1_MYCTU	tr|I6Y0L1|I6Y0L1_MYCTU	1284	1299	yes	yes	2	0.00066074	51.162		By matching	By matching	By matching
AGGHFEVVSPHAPAGDQPAAIDELER	RAVEEIVRAGGHFEVV	AAIDELERRINAGERD	R	A	G	E	R	R	5	1	0	2	0	1	3	3	2	1	1	0	0	1	3	1	0	0	0	2	0	0	26	0	2669.28	sp|P9WFC7|UVRB_MYCTU	sp|P9WFC7|UVRB_MYCTU	24	49	yes	yes	4	0.0016674	43.696		By MS/MS	By MS/MS
AGGHHSWEDLDDLLLATYSELR	IMHVEGGRAGGHHSWE	LATYSELRSRANITVC	R	A	G	L	R	S	2	1	0	3	0	0	2	2	2	0	5	0	0	0	0	2	1	1	1	0	0	0	22	0	2497.19	tr|P95029|P95029_MYCTU	tr|P95029|P95029_MYCTU	571	592	yes	yes	3;4	6.5499e-78	150.7	By MS/MS	By MS/MS	By matching	By MS/MS	By MS/MS	By MS/MS	By MS/MS
AGGHVAALPAAPRPYR	SELLALYRAGGHVAAL	PAAPRPYRDYIGWLAG	R	A	G	Y	R	D	5	2	0	0	0	0	0	2	1	0	1	0	0	0	3	0	0	0	1	1	0	0	16	1	1602.87	tr|O05819|O05819_MYCTU	tr|O05819|O05819_MYCTU	175	190	yes	yes	4	2.8679e-10	88.552
AGGILISGSAAGNSPIPYNATYAATK	LPGMIERKAGGILISG	NATYAATKAFVNTFSE	K	A	G	T	K	A	6	0	2	0	0	0	0	4	0	3	1	1	0	0	2	3	2	0	2	0	0	0	26	0	2464.26	tr|I6Y9I3|I6Y9I3_MYCTU	tr|I6Y9I3|I6Y9I3_MYCTU	136	161	yes	yes	2	0.050508	33.307			By MS/MS	By MS/MS		By matching
AGGLEGGMTNGQPLR	GVVRSTNRAGGLEGGM	MTNGQPLRVRAAMKPI	R	A	G	L	R	V	1	1	1	0	0	1	1	5	0	0	2	0	1	0	1	0	1	0	0	0	0	0	15	0	1456.71	sp|P9WPY1|AROC_MYCTU	sp|P9WPY1|AROC_MYCTU	295	309	yes	yes	2	9.8235e-17	131.82				By MS/MS	By MS/MS
AGGLLVDVAIDTVPR	VGADMLGRAGGLLVDV	VAIDTVPRGYRIAARP	R	A	G	P	R	G	2	1	0	2	0	0	0	2	0	1	2	0	0	0	1	0	1	0	0	3	0	0	15	0	1494.84	tr|I6YAW3|I6YAW3_MYCTU	tr|I6YAW3|I6YAW3_MYCTU	52	66	yes	yes	2;3	8.3324e-09	65.219	By MS/MS	By matching	By MS/MS	By matching	By MS/MS	By MS/MS	By matching
AGGLVVAEWIR	VLDVVHTRAGGLVVAE	LVVAEWIRGGSLQEVA	R	A	G	I	R	G	2	1	0	0	0	0	1	2	0	1	1	0	0	0	0	0	0	1	0	2	0	0	11	0	1169.66	sp|P9WJK3|MVINL_MYCTU	sp|P9WJK3|MVINL_MYCTU	781	791	yes	yes	2	4.5991e-10	117.89	By MS/MS	By MS/MS	By MS/MS	By MS/MS	By MS/MS	By MS/MS	By MS/MS
AGGMGIPAFYTPAGVGTQVADGGLPWR	GTLAERLRAGGMGIPA	ADGGLPWRYDASGGVA	R	A	G	W	R	Y	4	1	0	1	0	1	0	7	0	1	1	0	1	1	3	0	2	1	1	2	0	0	27	0	2645.31	sp|P9WPW5|SCOA_MYCTU	sp|P9WPW5|SCOA_MYCTU	109	135	yes	yes	2	0.0097025	29.341			By matching		By matching
AGGMIVPLDPAMPGER	AAMLAVLKAGGMIVPL	DPAMPGERVAEILRQT	K	A	G	E	R	V	2	1	0	1	0	0	1	3	0	1	1	0	2	0	3	0	0	0	0	1	0	0	16	0	1609.8	tr|O05819|O05819_MYCTU	tr|O05819|O05819_MYCTU	544	559	yes	yes	2	0.11026	26.627
AGGNSDATAEIAAALAAR	MADRIVARAGGNSDAT	IAAALAARQADWDTGH	R	A	G	A	R	Q	8	1	1	1	0	0	1	2	0	1	1	0	0	0	0	1	1	0	0	0	0	0	18	0	1628.81	sp|P9WLN3|Y2004_MYCTU	sp|P9WLN3|Y2004_MYCTU	450	467	yes	yes	2	9.5068e-53	178.22	By MS/MS	By MS/MS		By MS/MS	By MS/MS		By MS/MS
AGGQVWLMPHNPAFDPIPGNDATVLGK	ATVKTFKRAGGQVWLM	NDATVLGKVVTVIRKV	R	A	G	G	K	V	3	0	2	2	0	1	0	4	1	1	2	1	1	1	4	0	1	1	0	2	0	0	27	0	2801.4	sp|P9WHR7|LEXA_MYCTU	sp|P9WHR7|LEXA_MYCTU	202	228	yes	yes	3	4.6713e-60	115.06	By MS/MS	By MS/MS	By MS/MS	By MS/MS	By MS/MS	By MS/MS	By MS/MS
AGGRPDELTLIAPASAR	TFQQLMQRAGGRPDEL	LIAPASARLLVASALA	R	A	G	A	R	L	4	2	0	1	0	0	1	2	0	1	2	0	0	0	2	1	1	0	0	0	0	0	17	1	1693.91	sp|P9WMQ5|MFD_MYCTU	sp|P9WMQ5|MFD_MYCTU	33	49	yes	yes	3	0.00018321	58.693	By MS/MS	By MS/MS	By MS/MS	By MS/MS	By MS/MS	By MS/MS	By MS/MS
AGGSDLGALETTATR	AAQLLTERAGGSDLGA	ALETTATRSGDVWLLN	R	A	G	T	R	S	3	1	0	1	0	0	1	3	0	0	2	0	0	0	0	1	3	0	0	0	0	0	15	0	1418.7	tr|O53577|O53577_MYCTU	tr|O53577|O53577_MYCTU	198	212	yes	yes	2	2.9781e-45	203.61	By MS/MS	By MS/MS	By MS/MS	By MS/MS	By MS/MS	By MS/MS	By MS/MS
AGGTGLNLTAANHVVHLDR	PIFLLSLKAGGTGLNL	NHVVHLDRWWNPAVEN	K	A	G	D	R	W	3	1	2	1	0	0	0	3	2	0	3	0	0	0	0	0	2	0	0	2	0	0	19	0	1915	tr|I6YCF3|I6YCF3_MYCTU	tr|I6YCF3|I6YCF3_MYCTU	914	932	yes	yes	4	0.0039179	42.118	By MS/MS	By MS/MS	By MS/MS	By MS/MS			By matching
AGGVITSALPSLDSPQ	EQLAAAGRAGGVITSA	LPSLDSPQ________	R	A	G	P	Q	-	2	0	0	1	0	1	0	2	0	1	2	0	0	0	2	3	1	0	0	1	0	0	16	0	1511.78	sp|O69721|TYRA_MYCTU	sp|O69721|TYRA_MYCTU	308	323	yes	yes	2	0.018364	33.89	By MS/MS	By MS/MS	By MS/MS	By MS/MS	By MS/MS	By MS/MS	By MS/MS
AGGVQFSVTGTDELR	RRVLGQRRAGGVQFSV	VTGTDELRQLDAGLVL	R	A	G	L	R	Q	1	1	0	1	0	1	1	3	0	0	1	0	0	1	0	1	2	0	0	2	0	0	15	0	1535.76	sp|P9WJI1|FPRB_MYCTU	sp|P9WJI1|FPRB_MYCTU	388	402	yes	yes	2	0.053134	24.071			By matching	By matching	By matching	By matching
AGGVSAPPFDTFNLGDHVGDDPAAVAANR	IRRVTTTRAGGVSAPP	PAAVAANRARLAAAIG	R	A	G	N	R	A	6	1	2	4	0	0	0	4	1	0	1	0	0	2	3	1	1	0	0	3	0	0	29	0	2837.34	sp|P9WKD5|POLOX_MYCTU	sp|P9WKD5|POLOX_MYCTU	28	56	yes	yes	3	8.3148e-37	104.51	By MS/MS		By MS/MS		By MS/MS	By MS/MS	By MS/MS
AGGVVIPQVFFTNSGQVVK	GHLVAVRRAGGVVIPQ	TNSGQVVKSLPGLLTI	R	A	G	V	K	S	1	0	1	0	0	2	0	3	0	1	0	1	0	2	1	1	1	0	0	5	0	0	19	0	1946.06	sp|O53509|Y2175_MYCTU	sp|O53509|Y2175_MYCTU	61	79	yes	yes	2	0.0071011	39.424
AGHAPVQPADEHVR	GKDGGKRKAGHAPVQP	QPADEHVRPEDTVVAS	K	A	G	V	R	P	3	1	0	1	0	1	1	1	2	0	0	0	0	0	2	0	0	0	0	2	0	0	14	0	1482.73	tr|I6XF31|I6XF31_MYCTU	tr|I6XF31|I6XF31_MYCTU	16	29	yes	yes	2	0.1048	14.419			By MS/MS			By matching
AGHFENEIITVETESGPFR	ERAFAAIRAGHFENEI	ETESGPFRVDEGPRES	R	A	G	F	R	V	1	1	1	0	0	0	4	2	1	2	0	0	0	2	1	1	2	0	0	1	0	0	19	0	2132.02	tr|I6XHJ3|I6XHJ3_MYCTU	tr|I6XHJ3|I6XHJ3_MYCTU	192	210	yes	yes	2;3	2.765e-36	146.76	By MS/MS	By MS/MS	By MS/MS	By MS/MS	By MS/MS	By MS/MS	By MS/MS
AGHGSMVHDQNAVTAVCEAVAR	MRLTARGRAGHGSMVH	AVCEAVARLGRHQFPL	R	A	G	A	R	L	5	1	1	1	1	1	1	2	2	0	0	0	1	0	0	1	1	0	0	4	0	0	22	0	2279.05	tr|L7N684|L7N684_MYCTU	tr|L7N684|L7N684_MYCTU	222	243	yes	yes	4	0.0061757	36.096	By matching	By matching	By MS/MS	By MS/MS	By MS/MS	By matching	By MS/MS
AGHIPTAVHIPWGK	YPEEGALRAGHIPTAV	AVHIPWGKAADESGRF	R	A	G	G	K	A	2	0	0	0	0	0	0	2	2	2	0	1	0	0	2	0	1	1	0	1	0	0	14	0	1482.81	sp|P9WHF7|THT2_MYCTU	sp|P9WHF7|THT2_MYCTU	201	214	yes	yes	2;3;4	2.2512e-16	109.22	By MS/MS	By MS/MS	By MS/MS	By MS/MS	By MS/MS	By MS/MS	By MS/MS
AGHPVVQVAYPDAVAYAR	RDSDIADRAGHPVVQV	PDAVAYARWAGRRLPT	R	A	G	A	R	W	5	1	0	1	0	1	0	1	1	0	0	0	0	0	2	0	0	0	2	4	0	0	18	0	1882.97	tr|I6Y8I5|I6Y8I5_MYCTU	tr|I6Y8I5|I6Y8I5_MYCTU	122	139	yes	yes	2;3	2.7827e-08	72.496	By MS/MS	By matching		By MS/MS	By MS/MS	By matching
AGHRPIVLAGGATGMIGDPR	LTLRRFQRAGHRPIVL	TGMIGDPRDVGERSLN	R	A	G	P	R	D	3	2	0	1	0	0	0	5	1	2	1	0	1	0	2	0	1	0	0	1	0	0	20	1	1945.03	sp|P9WFT1|SYY_MYCTU	sp|P9WFT1|SYY_MYCTU	63	82	yes	yes	3;4	6.4866e-07	46.663	By matching	By MS/MS	By MS/MS	By MS/MS	By MS/MS	By MS/MS	By MS/MS
AGHVGDPEFLPLLR	ALPNAYPRAGHVGDPE	PEFLPLLRRLGRFLPA	R	A	G	L	R	R	1	1	0	1	0	0	1	2	1	0	3	0	0	1	2	0	0	0	0	1	0	0	14	0	1519.81	sp|P9WHP9|TRUA_MYCTU	sp|P9WHP9|TRUA_MYCTU	98	111	yes	yes	3	1.3116e-07	77.185	By MS/MS	By MS/MS	By MS/MS	By MS/MS	By MS/MS	By MS/MS	By MS/MS
AGIAAASYAQGHDFVDMPPNPEAMVVGWVSDILSEHGNER	DINVFGRRAGIAAASY	LSEHGNERVADIRGAL	R	A	G	E	R	V	6	1	2	3	0	1	3	4	2	2	1	0	2	1	3	3	0	1	1	4	0	0	40	0	4236.96	tr|O53370|O53370_MYCTU	tr|O53370|O53370_MYCTU	411	450	yes	yes	4	6.733e-19	88.573	By MS/MS	By MS/MS	By MS/MS	By MS/MS	By MS/MS	By MS/MS	By MS/MS
AGIAALTLVGAAEMR	QGNYSAAKAGIAALTL	LVGAAEMRRYGVTVNA	K	A	G	M	R	R	5	1	0	0	0	0	1	2	0	1	2	0	1	0	0	0	1	0	0	1	0	0	15	0	1442.79	tr|P71853|P71853_MYCTU	tr|P71853|P71853_MYCTU	179	193	yes	yes	2;3	1.8866e-06	71.176	By MS/MS		By MS/MS	By matching	By matching	By MS/MS
AGIADGFVDALFTAPR	WPFSQGERAGIADGFV	DALFTAPRELIHGSDM	R	A	G	P	R	E	4	1	0	2	0	0	0	2	0	1	1	0	0	2	1	0	1	0	0	1	0	0	16	0	1619.83	tr|I6WYU2|I6WYU2_MYCTU	tr|I6WYU2|I6WYU2_MYCTU	138	153	yes	yes	3	0.0045414	35.757		By MS/MS	By matching		By MS/MS
AGIADVEIER	LLSSGLERAGIADVEI	IADVEIERTRDRVRVD	R	A	G	E	R	T	2	1	0	1	0	0	2	1	0	2	0	0	0	0	0	0	0	0	0	1	0	0	10	0	1071.56	sp|P9WH37|RS3_MYCTU	sp|P9WH37|RS3_MYCTU	49	58	yes	yes	2	7.9777e-09	150.36	By MS/MS	By MS/MS	By MS/MS	By MS/MS	By MS/MS	By MS/MS	By MS/MS
AGIAESDLQVIR	LPLYYLRRAGIAESDL	ESDLQVIRFDTDIGKH	R	A	G	I	R	F	2	1	0	1	0	1	1	1	0	2	1	0	0	0	0	1	0	0	0	1	0	0	12	0	1270.69	tr|O33182|O33182_MYCTU	tr|O33182|O33182_MYCTU	135	146	yes	yes	2;3	9.2943e-10	93.111	By MS/MS	By MS/MS	By MS/MS	By MS/MS	By MS/MS	By MS/MS	By MS/MS
AGIATHVAAFWAHGGR	GRGTADDKAGIATHVA	AFWAHGGRPPVGVTVF	K	A	G	G	R	P	5	1	0	0	0	0	0	3	2	1	0	0	0	1	0	0	1	1	0	1	0	0	16	0	1620.83	tr|I6X4J0|I6X4J0_MYCTU	tr|I6X4J0|I6X4J0_MYCTU	142	157	yes	yes	2;3	0.079167	15.539		By matching			By MS/MS	By matching
AGIDGIAAEFGL	ADALTAIRAGIDGIAA	GIAAEFGL________	R	A	G	G	L	-	3	0	0	1	0	0	1	3	0	2	1	0	0	1	0	0	0	0	0	0	0	0	12	0	1132.58	tr|I6Y8B5|I6Y8B5_MYCTU	tr|I6Y8B5|I6Y8B5_MYCTU	220	231	yes	yes	1;2	3.3232e-19	148.99	By MS/MS	By MS/MS	By MS/MS	By MS/MS	By MS/MS	By MS/MS	By MS/MS
AGIDQLTVSEHDILDGIALSLAG	LARELRERAGIDQLTV	GIALSLAG________	R	A	G	A	G	-	3	0	0	3	0	1	1	3	1	3	4	0	0	0	0	2	1	0	0	1	0	0	23	0	2307.2	sp|P96374|PPX2_MYCTU	sp|P96374|PPX2_MYCTU	297	319	yes	yes	2	0.00010875	46.3	By MS/MS	By MS/MS	By matching	By MS/MS	By MS/MS	By MS/MS	By matching
AGIEAQFVAR	FLRDALHKAGIEAQFV	IEAQFVARGEYKSAAN	K	A	G	A	R	G	3	1	0	0	0	1	1	1	0	1	0	0	0	1	0	0	0	0	0	1	0	0	10	0	1060.57	tr|P95072|P95072_MYCTU	tr|P95072|P95072_MYCTU	185	194	yes	yes	2	0.00040155	67.897	By MS/MS	By MS/MS	By MS/MS
AGIELDDGPAFVDDFAVVDAIPGK	RGLGRTLRAGIELDDG	VVDAIPGKTLVRVTLH	R	A	G	G	K	T	4	0	0	5	0	0	1	3	0	2	1	1	0	2	2	0	0	0	0	3	0	0	24	0	2430.2	sp|P9WHQ1|Y1711_MYCTU	sp|P9WHQ1|Y1711_MYCTU	167	190	yes	yes	3	2.4737e-08	41.084	By MS/MS	By MS/MS	By matching	By matching	By matching	By matching	By matching
AGIEVTDTADGPQWSLLGGDTK	EIRGRLKRAGIEVTDT	SLLGGDTK________	R	A	G	T	K	-	2	0	0	3	0	1	1	4	0	1	2	1	0	0	1	1	3	1	0	1	0	0	22	0	2230.08	sp|P9WFW1|SYC_MYCTU	sp|P9WFW1|SYC_MYCTU	448	469	yes	yes	2	8.6545e-08	91.207	By matching	By MS/MS	By MS/MS	By MS/MS	By MS/MS	By MS/MS	By MS/MS
AGIFQGVEPSAIAALTK	________________	SAIAALTKQLQPVDFP	R	A	G	T	K	Q	4	0	0	0	0	1	1	2	0	2	1	1	0	1	1	1	1	0	0	1	0	0	17	0	1671.92	sp|P9WMH3|CRPL_MYCTU	sp|P9WMH3|CRPL_MYCTU	8	24	yes	yes	2;3	1.3497e-17	141.46	By MS/MS	By MS/MS	By MS/MS	By MS/MS	By MS/MS	By MS/MS	By MS/MS
AGIGAGADPAVVDAVAVAADDCGFATLWVGEHVVMVDRPASR	CDVTGTARAGIGAGAD	MVDRPASRYPYSRDGV	R	A	G	S	R	Y	10	2	0	5	1	0	1	5	1	1	1	0	1	1	2	1	1	1	0	8	0	0	42	1	4192.05	tr|P95086|P95086_MYCTU	tr|P95086|P95086_MYCTU	16	57	yes	yes	4	0.12902	1.5741						By MS/MS
AGIKPIIGVEAYIAPGSR	EFYNSATKAGIKPIIG	AYIAPGSRFDTRRILW	K	A	G	S	R	F	3	1	0	0	0	0	1	3	0	4	0	1	0	0	2	1	0	0	1	1	0	0	18	1	1811.03	sp|P9WNT7|DPO3A_MYCTU	sp|P9WNT7|DPO3A_MYCTU	64	81	yes	yes	3	4.7273e-13	86.367	By MS/MS	By MS/MS	By MS/MS	By MS/MS	By MS/MS	By MS/MS	By matching
AGILEPSETSQVR	SAEVLYVRAGILEPSE	PSETSQVRDAIITDTA	R	A	G	V	R	D	1	1	0	0	0	1	2	1	0	1	1	0	0	0	1	2	1	0	0	1	0	0	13	0	1385.72	sp|P9WMH9|Y474_MYCTU	sp|P9WMH9|Y474_MYCTU	84	96	yes	yes	2	3.4822e-16	111.06	By MS/MS	By matching	By MS/MS	By matching	By matching	By MS/MS	By MS/MS
AGIQGADAFAAVSSGDNSNIISAR	FDRDVLLRAGIQGADA	NSNIISARLARETFGV	R	A	G	A	R	L	6	1	2	2	0	1	0	3	0	3	0	0	0	1	0	4	0	0	0	1	0	0	24	0	2291.11	tr|I6XF25|I6XF25_MYCTU	tr|I6XF25|I6XF25_MYCTU	61	84	yes	yes	2;3	8.3637e-24	112.5	By MS/MS	By MS/MS	By MS/MS	By MS/MS	By MS/MS	By MS/MS	By MS/MS
AGIQSEVYMGNLDAVR	TRAVARIKAGIQSEVY	MGNLDAVRDWGYAPEY	K	A	G	V	R	D	2	1	1	1	0	1	1	2	0	1	1	0	1	0	0	1	0	0	1	2	0	0	16	0	1721.84	tr|O07196|O07196_MYCTU	tr|O07196|O07196_MYCTU	445	460	yes	yes	2	1.4302e-40	173.04	By MS/MS	By MS/MS	By MS/MS	By MS/MS	By MS/MS	By MS/MS	By MS/MS
AGIQSGLHAGDVEQVIGGCVTQFGEQSNNISR	VQKAVVDKAGIQSGLH	EQSNNISRVAWLTAGL	K	A	G	S	R	V	2	1	2	1	1	4	2	6	1	3	1	0	0	1	0	3	1	0	0	3	0	0	32	0	3327.59	sp|I6XHI4|FADA5_MYCTU	sp|I6XHI4|FADA5_MYCTU	41	72	yes	yes	3	1.2784e-13	78.642	By MS/MS	By MS/MS	By MS/MS	By MS/MS	By MS/MS	By MS/MS	By MS/MS
AGISDVYELAPAER	PHALAAAKAGISDVYE	YELAPAERIAAERRRY	K	A	G	E	R	I	3	1	0	1	0	0	2	1	0	1	1	0	0	0	1	1	0	0	1	1	0	0	14	0	1489.74	sp|P9WNN3|ECH17_MYCTU	sp|P9WNN3|ECH17_MYCTU	214	227	yes	yes	2	1.4436e-07	76.655	By MS/MS	By MS/MS		By MS/MS	By MS/MS	By MS/MS	By MS/MS
AGITCAVLIPQGK	SAAAYAARAGITCAVL	AVLIPQGKIAMGKLAQ	R	A	G	G	K	I	2	0	0	0	1	1	0	2	0	2	1	1	0	0	1	0	1	0	0	1	0	0	13	0	1326.73	sp|P9WG59|THRC_MYCTU	sp|P9WG59|THRC_MYCTU	107	119	yes	yes	2	2.1264e-07	112.01	By MS/MS			By MS/MS	By MS/MS
AGITDAALIDEALAALLAR	LTSARDMRAGITDAAL	ALAALLARHRSAEVDA	R	A	G	A	R	H	7	1	0	2	0	0	1	1	0	2	4	0	0	0	0	0	1	0	0	0	0	0	19	0	1867.04	sp|P9WJ89|MAZE5_MYCTU	sp|P9WJ89|MAZE5_MYCTU	70	88	yes	yes	2;3	7.9448e-48	151.78	By MS/MS	By MS/MS	By MS/MS	By MS/MS	By MS/MS	By MS/MS	By MS/MS
AGITGSDGASHNGMWDLSMLGIVPGIR	PVTMVLDRAGITGSDG	LGIVPGIRVAAPRDAT	R	A	G	I	R	V	2	1	1	2	0	0	0	6	1	3	2	0	2	0	1	3	1	1	0	1	0	0	27	0	2711.32	sp|P9WNS3|DXS_MYCTU	sp|P9WNS3|DXS_MYCTU	416	442	yes	yes	3	1.6383e-05	34.418	By MS/MS	By MS/MS	By MS/MS	By matching			By matching
AGIVEAIQLCR	SGSGSGDRAGIVEAIQ	VEAIQLCRGLAEGPLI	R	A	G	C	R	G	2	1	0	0	1	1	1	1	0	2	1	0	0	0	0	0	0	0	0	1	0	0	11	0	1228.66	tr|P96267|P96267_MYCTU	tr|P96267|P96267_MYCTU	75	85	yes	yes	2	0.055496	41.427		By matching	By matching		By matching	By MS/MS	By matching
AGIVITGTEVLTGR	________________	GTEVLTGRVQDRNGPW	R	A	G	G	R	V	1	1	0	0	0	0	1	3	0	2	1	0	0	0	0	0	3	0	0	2	0	0	14	0	1385.79	sp|P9WPE3|CINAL_MYCTU	sp|P9WPE3|CINAL_MYCTU	7	20	yes	yes	2	0.00067628	53.013	By MS/MS	By MS/MS	By MS/MS	By MS/MS	By MS/MS	By MS/MS	By matching
AGLAAGQKPTAVIFGCADSR	PSQSVDHRAGLAAGQK	IFGCADSRVAAEIIFD	R	A	G	S	R	V	5	1	0	1	1	1	0	3	0	1	1	1	0	1	1	1	1	0	0	1	0	0	20	1	1989.01	sp|P9WPJ9|MTCA2_MYCTU	sp|P9WPJ9|MTCA2_MYCTU	36	55	yes	yes	3	1.8494e-09	64.295	By MS/MS	By matching	By matching	By matching	By MS/MS	By MS/MS	By matching
AGLDGFASGLADALHGTGVR	NYVYGSAKAGLDGFAS	ALHGTGVRLLIARPGF	K	A	G	V	R	L	4	1	0	2	0	0	0	5	1	0	3	0	0	1	0	1	1	0	0	1	0	0	20	0	1883.95	sp|P9WGR3|Y2073_MYCTU	sp|P9WGR3|Y2073_MYCTU	160	179	yes	yes	3	5.3858e-05	53.909	By MS/MS				By MS/MS	By matching	By matching
AGLDGFYLGLSEALR	NFVYGSTKAGLDGFYL	LGLSEALREYGVRVLV	K	A	G	L	R	E	2	1	0	1	0	0	1	3	0	0	4	0	0	1	0	1	0	0	1	0	0	0	15	0	1580.82	sp|P9WGS9|DPRE2_MYCTU	sp|P9WGS9|DPRE2_MYCTU	165	179	yes	yes	2;3	2.6627e-14	105.03	By MS/MS		By MS/MS		By MS/MS	By MS/MS
AGLDVALAR	IVAGWAEKAGLDVALA	GLDVALARELADAILI	K	A	G	A	R	E	3	1	0	1	0	0	0	1	0	0	2	0	0	0	0	0	0	0	0	1	0	0	9	0	884.508	tr|P95029|P95029_MYCTU	tr|P95029|P95029_MYCTU	305	313	yes	yes	2	8.2221e-06	120.46	By MS/MS	By MS/MS	By MS/MS	By MS/MS	By MS/MS	By matching	By MS/MS
AGLELLAFGGR	SLTGAAQRAGLELLAF	ELLAFGGRFVEIGKAD	R	A	G	G	R	F	2	1	0	0	0	0	1	3	0	0	3	0	0	1	0	0	0	0	0	0	0	0	11	0	1102.61	tr|I6Y231|I6Y231_MYCTU	tr|I6Y231|I6Y231_MYCTU	1642	1652	yes	yes	2	3.0109e-13	154.49	By MS/MS	By MS/MS	By MS/MS	By MS/MS	By MS/MS	By MS/MS	By MS/MS
AGLFLGSGAVIHAMHEEQDMR	LLTHGFFKAGLFLGSG	MHEEQDMRRYGGLRAA	K	A	G	M	R	R	3	1	0	1	0	1	2	3	2	1	2	0	2	1	0	1	0	0	0	1	0	0	21	0	2268.08	sp|P9WIW1|NUOL_MYCTU	sp|P9WIW1|NUOL_MYCTU	349	369	yes	yes	4	0.051078	24.901	By matching		By MS/MS		By MS/MS
AGLGMVDEAHAALPEAHVGFVGVAR	PLLVPVLRAGLGMVDE	VGFVGVARDEQTHQPV	R	A	G	A	R	D	6	1	0	1	0	0	2	4	2	0	2	0	1	1	1	0	0	0	0	4	0	0	25	0	2473.25	sp|P9WFF3|UPP_MYCTU	sp|P9WFF3|UPP_MYCTU	78	102	yes	yes	3;4	0.039118	25.803					By matching
AGLGYEVIVSR	LAEASSSRAGLGYEVI	GYEVIVSRLDDEANIA	R	A	G	S	R	L	1	1	0	0	0	0	1	2	0	1	1	0	0	0	0	1	0	0	1	2	0	0	11	0	1162.63	sp|P9WQ67|Y3778_MYCTU	sp|P9WQ67|Y3778_MYCTU	102	112	yes	yes	2	0.0001028	67.207	By MS/MS	By MS/MS	By MS/MS	By MS/MS	By MS/MS	By MS/MS	By MS/MS
AGLIAPLRPDR	GLIATMRRAGLIAPLR	IAPLRPDRYLRIVAAM	R	A	G	D	R	Y	2	2	0	1	0	0	0	1	0	1	2	0	0	0	2	0	0	0	0	0	0	0	11	1	1177.69	tr|O06831|O06831_MYCTU	tr|O06831|O06831_MYCTU	16	26	yes	yes	3	1.5351e-06	84.658	By MS/MS	By MS/MS	By MS/MS	By MS/MS	By MS/MS	By MS/MS	By MS/MS
AGLLAAEVAQDDVELLWK	IFRGNAGKAGLLAAEV	DDVELLWKLIEQSPGL	K	A	G	W	K	L	4	0	0	2	0	1	2	1	0	0	4	1	0	0	0	0	0	1	0	2	0	0	18	0	1940.03	sp|P9WK95|LEUD_MYCTU	sp|P9WK95|LEUD_MYCTU	108	125	yes	yes	2	2.7268e-08	91.914	By matching	By matching	By MS/MS	By matching	By MS/MS	By MS/MS	By matching
AGLLTDLGVK	MGFVGPERAGLLTDLG	LLTDLGVKFTERGNVA	R	A	G	V	K	F	1	0	0	1	0	0	0	2	0	0	3	1	0	0	0	0	1	0	0	1	0	0	10	0	985.581	sp|P9WN19|GLTD_MYCTU	sp|P9WN19|GLTD_MYCTU	410	419	yes	yes	2	2.3833e-05	78.149	By MS/MS	By MS/MS	By MS/MS	By MS/MS	By MS/MS	By MS/MS	By MS/MS
AGLLTYLDELGFTVEEMVQAER	GIANPRERAGLLTYLD	EEMVQAERRGRLFGLA	R	A	G	E	R	R	2	1	0	1	0	1	4	2	0	0	4	0	1	1	0	0	2	0	1	2	0	0	22	0	2483.23	sp|P9WMU7|Y2212_MYCTU	sp|P9WMU7|Y2212_MYCTU	22	43	yes	yes	3	0.051166	13.188	By matching	By matching	By matching	By matching	By matching	By MS/MS	By matching
AGLNAGLDIDSFAPR	ADGVDYIRAGLNAGLD	DIDSFAPRLSFFWGIG	R	A	G	P	R	L	3	1	1	2	0	0	0	2	0	1	2	0	0	1	1	1	0	0	0	0	0	0	15	0	1515.77	sp|P9WJK5|MUTB_MYCTU	sp|P9WJK5|MUTB_MYCTU	285	299	yes	yes	2	6.7558e-05	61.932	By MS/MS	By MS/MS				By matching	By MS/MS
AGLPAGTLDDAIGQLR	PPERAQVRAGLPAGTL	DDAIGQLRELAANSLL	R	A	G	L	R	E	3	1	0	2	0	1	0	3	0	1	3	0	0	0	1	0	1	0	0	0	0	0	16	0	1566.84	sp|P9WHW5|PSTP_MYCTU	sp|P9WHW5|PSTP_MYCTU	398	413	yes	yes	2;3	9.6374e-13	136.81	By MS/MS	By MS/MS	By MS/MS	By MS/MS	By MS/MS	By MS/MS	By MS/MS
AGLPAHLIPDEITSVSVSADVDAENTLR	KVIQRAQKAGLPAHLI	VDAENTLRTAVLDFID	K	A	G	L	R	T	4	1	1	3	0	0	2	1	1	2	3	0	0	0	2	3	2	0	0	3	0	0	28	0	2889.47	sp|P96379|MAZG_MYCTU	sp|P96379|MAZG_MYCTU	233	260	yes	yes	3	2.1e-28	90.633	By MS/MS	By MS/MS	By MS/MS	By MS/MS	By MS/MS	By MS/MS	By MS/MS
AGLPDGEFFGVIAQLPGASGR	EIVTADLRAGLPDGEF	QLPGASGRITDWSALV	R	A	G	G	R	I	3	1	0	1	0	1	1	5	0	1	2	0	0	2	2	1	0	0	0	1	0	0	21	0	2058.05	sp|P9WN53|GCSP_MYCTU	sp|P9WN53|GCSP_MYCTU	205	225	yes	yes	3	0.10324	7.0315	By matching			By matching	By matching
AGLPGEWPTGYHDR	LAHYGVARAGLPGEWP	WPTGYHDRTQQNTPAW	R	A	G	D	R	T	1	1	0	1	0	0	1	3	1	0	1	0	0	0	2	0	1	1	1	0	0	0	14	0	1554.72	sp|P9WJQ3|NARG_MYCTU	sp|P9WJQ3|NARG_MYCTU	484	497	yes	yes	2;3	1.4687e-07	59.709	By MS/MS	By MS/MS	By MS/MS	By MS/MS	By MS/MS	By MS/MS	By MS/MS
AGLPTSAEDKGAQATVAALATALTLR	TEEQALDRAGLPTSAE	LATALTLRELRAHS__	R	A	G	L	R	E	8	1	0	1	0	1	1	2	0	0	4	1	0	0	1	1	4	0	0	1	0	0	26	1	2496.35	sp|O53168|RIPA_MYCTU	sp|O53168|RIPA_MYCTU	728	753	yes	yes	3	0.072978	25.72	By matching	By matching	By matching		By matching	By matching
AGLQALAWIAHQPEATR	NANPDSMRAGLQALAW	AHQPEATRRSWAVLGE	R	A	G	T	R	R	5	1	0	0	0	2	1	1	1	1	2	0	0	0	1	0	1	1	0	0	0	0	17	0	1831.97	sp|P9WJL1|MURF_MYCTU	sp|P9WJL1|MURF_MYCTU	371	387	yes	yes	2;3	1.7128e-24	125.52	By MS/MS	By MS/MS	By MS/MS	By MS/MS	By MS/MS	By MS/MS	By MS/MS
AGLSELAMMAANR	APINATAKAGLSELAM	LAMMAANRSA______	K	A	G	N	R	S	4	1	1	0	0	0	1	1	0	0	2	0	2	0	0	1	0	0	0	0	0	0	13	0	1333.65	tr|O53507|O53507_MYCTU	tr|O53507|O53507_MYCTU	338	350	yes	yes	2	2.7465e-07	80.688	By MS/MS	By MS/MS	By MS/MS	By MS/MS	By matching	By matching	By MS/MS
AGLTDDALVTAAAEVGYPVLIKPSAGGGGK	PVVPGVARAGLTDDAL	PSAGGGGKGMRLVQDP	R	A	G	G	K	G	6	0	0	2	0	0	1	6	0	1	3	2	0	0	2	1	2	0	1	3	0	0	30	1	2797.49	sp|P9WPQ3|BCCA_MYCTU	sp|P9WPQ3|BCCA_MYCTU	137	166	yes	yes	3;4	0.016574	35.376	By matching	By MS/MS	By MS/MS	By matching	By MS/MS	By MS/MS	By MS/MS
AGLTGGGTATLPR	IRRRPKARAGLTGGGT	GGTATLPRVEDTLTLG	R	A	G	P	R	V	2	1	0	0	0	0	0	4	0	0	2	0	0	0	1	0	3	0	0	0	0	0	13	0	1170.64	sp|P9WFS7|TSAE_MYCTU	sp|P9WFS7|TSAE_MYCTU	14	26	yes	yes	2	1.9091e-16	115.78
AGLTVDDIDLFELNEAFASVVLK	ATRKVLDRAGLTVDDI	AFASVVLKFQKDLNIP	R	A	G	L	K	F	3	0	1	3	0	0	2	1	0	1	4	1	0	2	0	1	1	0	0	3	0	0	23	0	2478.29	sp|O53871|Y0859_MYCTU	sp|O53871|Y0859_MYCTU	314	336	yes	yes	2;3	1.424e-42	189.1	By MS/MS	By MS/MS	By MS/MS	By MS/MS	By MS/MS	By MS/MS	By MS/MS
AGLTWQQVVLLR	RFNELVMRAGLTWQQV	WQQVVLLRAYAKYLRQ	R	A	G	L	R	A	1	1	0	0	0	2	0	1	0	0	3	0	0	0	0	0	1	1	0	2	0	0	12	0	1382.8	sp|O53203|DHE2_MYCTU	sp|O53203|DHE2_MYCTU	653	664	yes	yes	2	2.323e-19	138.4	By MS/MS	By MS/MS	By MS/MS	By MS/MS	By MS/MS	By MS/MS	By MS/MS
AGLVNSPVSVDAADGLR	QLYAALHRAGLVNSPV	VDAADGLRANRIRITA	R	A	G	L	R	A	3	1	1	2	0	0	0	2	0	0	2	0	0	0	1	2	0	0	0	3	0	0	17	0	1639.85	sp|P9WM53|UDGB_MYCTU	sp|P9WM53|UDGB_MYCTU	133	149	yes	yes	2	1.7479e-24	165.35	By MS/MS	By MS/MS	By MS/MS		By MS/MS	By MS/MS	By MS/MS
AGLVQAGASPTEAAAAGTEAGR	GQTRETKRAGLVQAGA	AAGTEAGREALIKTVA	R	A	G	G	R	E	8	1	0	0	0	1	2	4	0	0	1	0	0	0	1	1	2	0	0	1	0	0	22	0	1954.97	tr|P96872|P96872_MYCTU	tr|P96872|P96872_MYCTU	145	166	yes	yes	2	6.4407e-15	99.566	By MS/MS		By MS/MS
AGLVTEVVAHDQLLPTAR	LSATDALRAGLVTEVV	DQLLPTARRVAASIVG	R	A	G	A	R	R	3	1	0	1	0	1	1	1	1	0	3	0	0	0	1	0	2	0	0	3	0	0	18	0	1889.04	tr|I6YEH6|I6YEH6_MYCTU	tr|I6YEH6|I6YEH6_MYCTU	166	183	yes	yes	2;3	6.4189e-57	209.21	By MS/MS	By MS/MS	By MS/MS	By MS/MS	By MS/MS	By MS/MS	By MS/MS
AGMAITDIDLVEINEAFAVQVLGSAR	ASKKALERAGMAITDI	VQVLGSARELGIDEDK	R	A	G	A	R	E	5	1	1	2	0	1	2	2	0	3	2	0	1	1	0	1	1	0	0	3	0	0	26	0	2702.39	tr|O53422|O53422_MYCTU	tr|O53422|O53422_MYCTU	315	340	yes	yes	2;3	2.7007e-19	63.906	By MS/MS				By MS/MS	By MS/MS	By MS/MS
AGMIGITQALAPGLAAK	QTNYATTKAGMIGITQ	LAPGLAAKGITINAVA	K	A	G	A	K	G	5	0	0	0	0	1	0	3	0	2	2	1	1	0	1	0	1	0	0	0	0	0	17	0	1581.89	tr|I6Y778|I6Y778_MYCTU	tr|I6Y778|I6Y778_MYCTU	365	381	yes	yes	2;3	1.6055e-24	178.7	By MS/MS	By MS/MS	By MS/MS	By MS/MS	By MS/MS	By MS/MS	By MS/MS
AGMVAPDETTYAFLR	MSIEAGARAGMVAPDE	ETTYAFLRGRPHAPTG	R	A	G	L	R	G	3	1	0	1	0	0	1	1	0	0	1	0	1	1	1	0	2	0	1	1	0	0	15	0	1640.79	sp|Rv2988c|leuC|SAMMtb;sp|P9WQF5|LEUC_MYCTU	sp|Rv2988c|leuC|SAMMtb	237	251	yes	no	2	1.2345e-23	127.42	By MS/MS	By MS/MS	By MS/MS	By MS/MS	By MS/MS	By MS/MS	By MS/MS
AGNFAVVVGINR	LSGVAAGRAGNFAVVV	AVVVGINRTGRAAQAA	R	A	G	N	R	T	2	1	2	0	0	0	0	2	0	1	0	0	0	1	0	0	0	0	0	3	0	0	12	0	1215.67	sp|P9WKZ7|Y3400_MYCTU	sp|P9WKZ7|Y3400_MYCTU	225	236	yes	yes	2	0.0024105	45.997				By MS/MS		By matching	By MS/MS
AGNITIVELHNHGLTEEPR	QEVIRAMRAGNITIVE	HGLTEEPRLFYMHYWA	R	A	G	P	R	L	1	1	2	0	0	0	3	2	2	2	2	0	0	0	1	0	2	0	0	1	0	0	19	0	2099.08	tr|O53246|O53246_MYCTU	tr|O53246|O53246_MYCTU	272	290	yes	yes	3;4	4.8917e-47	119.8	By MS/MS	By MS/MS	By MS/MS	By MS/MS	By MS/MS	By MS/MS	By MS/MS
AGNMLSVFFGETPVTDFASAR	VVPHQISRAGNMLSVF	VTDFASARASQTWRYP	R	A	G	A	R	A	3	1	1	1	0	0	1	2	0	0	1	0	1	3	1	2	2	0	0	2	0	0	21	0	2216.06	sp|P9WMT5|GRPE_MYCTU	sp|P9WMT5|GRPE_MYCTU	744	764	yes	yes	2;3	7.0219e-10	63.184	By MS/MS	By MS/MS	By MS/MS	By MS/MS	By MS/MS	By MS/MS	By MS/MS
AGNPVGSSYLSEASGLMQSTILPDAQR	EIARANNRAGNPVGSS	TILPDAQRLYQATSAR	R	A	G	Q	R	L	3	1	1	1	0	2	1	3	0	1	3	0	1	0	2	5	1	0	1	1	0	0	27	0	2748.34	tr|P96258|P96258_MYCTU	tr|P96258|P96258_MYCTU	160	186	yes	yes	2	0.052888	25.319		By MS/MS		By MS/MS
AGNSAIAAQVEMEPDLEGMGTTLTAILFAGNR	AKLDAAVRAGNSAIAA	AILFAGNRLGLVHIGD	R	A	G	N	R	L	6	1	2	1	0	1	3	4	0	2	3	0	2	1	1	1	3	0	0	1	0	0	32	0	3247.59	sp|P9WHW5|PSTP_MYCTU	sp|P9WHW5|PSTP_MYCTU	79	110	yes	yes	3	1.1201e-08	65.33	By MS/MS				By MS/MS
AGNTVDGTSLHPICVR	PAAFDSFRAGNTVDGT	SLHPICVRVNNFQAHY	R	A	G	V	R	V	1	1	1	1	1	0	0	2	1	1	1	0	0	0	1	1	2	0	0	2	0	0	16	0	1695.84	tr|O06394|O06394_MYCTU	tr|O06394|O06394_MYCTU	206	221	yes	yes	3	1.0494e-17	105.46	By MS/MS	By MS/MS	By MS/MS	By MS/MS
AGNVVLSSAIGNGVGDDK	AGLVNAARAGNVVLSS	GNGVGDDKLVYTYVPT	R	A	G	D	K	L	2	0	2	2	0	0	0	4	0	1	1	1	0	0	0	2	0	0	0	3	0	0	18	0	1671.84	sp|P9WLA9|Y2411_MYCTU	sp|P9WLA9|Y2411_MYCTU	329	346	yes	yes	2	1.8248e-25	127.78	By MS/MS	By MS/MS	By MS/MS	By MS/MS	By MS/MS	By MS/MS	By MS/MS
AGPALACGNAFVLKPSER	PAMIPLWKAGPALACG	FVLKPSERDPSVPVRL	K	A	G	E	R	D	4	1	1	0	1	0	1	2	0	0	2	1	0	1	2	1	0	0	0	1	0	0	18	1	1856.96	tr|O53816|O53816_MYCTU	tr|O53816|O53816_MYCTU	161	178	yes	yes	3	0.00054826	33.405			By matching	By matching	By MS/MS	By matching
AGPALACGNAFVLKPSERDPSVPVR	PAMIPLWKAGPALACG	RDPSVPVRLAELFIEA	K	A	G	V	R	L	4	2	1	1	1	0	1	2	0	0	2	1	0	1	4	2	0	0	0	3	0	0	25	2	2607.36	tr|O53816|O53816_MYCTU	tr|O53816|O53816_MYCTU	161	185	yes	yes	4	0.0074038	41.087	By matching		By matching		By matching
AGPCGMPILDDAAAWFIGR	KFARCSWRAGPCGMPI	AAAWFIGRTASRSDVG	R	A	G	G	R	T	4	1	0	2	1	0	0	3	0	2	1	0	1	1	2	0	0	1	0	0	0	0	19	0	2016.95	tr|O53254|O53254_MYCTU	tr|O53254|O53254_MYCTU	112	130	yes	yes	2;3	1.4594e-07	77.185
AGPIFTNLLLADEINR	QSGRFEFRAGPIFTNL	LLADEINRTPPKTQAA	R	A	G	N	R	T	2	1	2	1	0	0	1	1	0	2	3	0	0	1	1	0	1	0	0	0	0	0	16	0	1755.95	tr|O53314|O53314_MYCTU	tr|O53314|O53314_MYCTU	99	114	yes	yes	2;3	1.6676e-05	92.19	By MS/MS	By MS/MS	By MS/MS	By MS/MS	By MS/MS	By MS/MS	By MS/MS
AGPPTVHSEIVPAAAVPTLVDMSK	VVEQASLRAGPPTVHS	PTLVDMSKDAVLMVVG	R	A	G	S	K	D	4	0	0	1	0	0	1	1	1	1	1	1	1	0	4	2	2	0	0	4	0	0	24	0	2386.26	sp|P9WFD7|Y2623_MYCTU	sp|P9WFD7|Y2623_MYCTU	86	109	yes	yes	2;3;4	4.8281e-43	201.3	By MS/MS	By MS/MS	By MS/MS	By MS/MS	By MS/MS	By MS/MS	By MS/MS
AGQGATTMAADPLGR	GHAQQALRAGQGATTM	MAADPLGRVLIADTRG	R	A	G	G	R	V	4	1	0	1	0	1	0	3	0	0	1	0	1	0	1	0	2	0	0	0	0	0	15	0	1415.68	tr|O06237|O06237_MYCTU	tr|O06237|O06237_MYCTU	239	253	yes	yes	2	0.0038056	43.991
AGQGSVMVPISAGLATPHE	NFTFKFEKAGQGSVMV	AGLATPHE________	K	A	G	H	E	-	3	0	0	0	0	1	1	3	1	1	1	0	1	0	2	2	1	0	0	2	0	0	19	0	1820.91	sp|P9WK63|LPQE_MYCTU	sp|P9WK63|LPQE_MYCTU	164	182	yes	yes	2;3	3.4556e-36	145.31	By MS/MS	By MS/MS	By MS/MS	By MS/MS	By matching	By MS/MS	By MS/MS
AGQLHMIYEDTASK	FASDVGSRAGQLHMIY	IYEDTASKTNALQEFF	R	A	G	S	K	T	2	0	0	1	0	1	1	1	1	1	1	1	1	0	0	1	1	0	1	0	0	0	14	0	1562.74	sp|P9WNI1|ESXC_MYCTU	sp|P9WNI1|ESXC_MYCTU	23	36	yes	yes	3	0.00041554	53.995	By matching	By matching	By matching		By MS/MS	By matching	By MS/MS
AGQLVAAWTTTADPDIPADLIMLTDGKPALIR	ATMFAALRAGQLVAAW	DGKPALIRAENIVPLY	R	A	G	I	R	A	6	1	0	4	0	1	0	2	0	3	4	1	1	0	3	0	4	1	0	1	0	0	32	1	3333.76	tr|O50459|O50459_MYCTU	tr|O50459|O50459_MYCTU	194	225	yes	yes	3	0.011557	38.925	By matching	By matching	By matching	By matching	By matching	By matching	By matching
AGQLVVMPTDTVYGIGADAFDSSAVAALLSAK	VSAVGAIKAGQLVVMP	VAALLSAKGRGRDMPV	K	A	G	A	K	G	7	0	0	3	0	1	0	3	0	1	3	1	1	1	1	3	2	0	1	4	0	0	32	0	3137.6	sp|P9WGC9|TSAC_MYCTU	sp|P9WGC9|TSAC_MYCTU	26	57	yes	yes	3	1.5328e-08	62.833				By MS/MS	By MS/MS	By MS/MS
AGQPAQPEDLVDLPHLVTAYYSIEPDPDDLAQQVAFGTSGHR	________________	AFGTSGHRGSALTGTF	R	A	G	H	R	G	5	1	0	5	0	4	2	3	2	1	4	0	0	1	5	2	2	0	2	3	0	0	42	0	4517.18	tr|I6Y2G3|I6Y2G3_MYCTU	tr|I6Y2G3|I6Y2G3_MYCTU	7	48	yes	yes	4	1.1739e-16	84.969	By MS/MS	By MS/MS	By MS/MS	By MS/MS	By MS/MS	By MS/MS	By MS/MS
AGQPVSLSPTEFTLLR	EETHEVWKAGQPVSLS	PTEFTLLRYFVINAGT	K	A	G	L	R	Y	1	1	0	0	0	1	1	1	0	0	3	0	0	1	2	2	2	0	0	1	0	0	16	0	1714.93	tr|P71814|P71814_MYCTU	tr|P71814|P71814_MYCTU	168	183	yes	yes	2	3.6157e-18	120.84	By MS/MS	By matching	By MS/MS	By MS/MS	By MS/MS	By MS/MS	By matching
AGRDPATAQVCVYSSAGDPATLHEYR	MLHAAFERAGRDPATA	PATLHEYRRAGVAEVA	R	A	G	Y	R	R	5	2	0	2	1	1	1	2	1	0	1	0	0	0	2	2	2	0	2	2	0	0	26	1	2791.3	tr|O06216|O06216_MYCTU	tr|O06216|O06216_MYCTU	219	244	yes	yes	3;4	1.3961e-88	160.67	By MS/MS	By MS/MS	By MS/MS	By MS/MS	By MS/MS	By MS/MS	By MS/MS
AGRPLHAFEVVATR	________________	AFEVVATRHLAPHMVR	M	A	G	T	R	H	3	2	0	0	0	0	1	1	1	0	1	0	0	1	1	0	1	0	0	2	0	0	14	1	1522.84	sp|P9WL31|Y2895_MYCTU	sp|P9WL31|Y2895_MYCTU	2	15	yes	yes	2;3;4	3.724e-11	95.822	By MS/MS	By MS/MS	By MS/MS	By MS/MS	By MS/MS	By MS/MS	By MS/MS
AGRPTPEMLAYQYLQTLPEMAR	EKTFAAIKAGRPTPEM	QTLPEMARGDANKVWV	K	A	G	A	R	G	3	2	0	0	0	2	2	1	0	0	3	0	2	0	3	0	2	0	2	0	0	0	22	1	2535.26	sp|P9WPR9|Y1488_MYCTU	sp|P9WPR9|Y1488_MYCTU	266	287	yes	yes	3;4	8.2543e-29	124.86	By MS/MS	By MS/MS	By MS/MS	By MS/MS	By MS/MS	By MS/MS	By MS/MS
AGSADTSGGDQPTLGVASLEVAVLDANRPR	RIAVAALRAGSADTSG	VLDANRPRRAFRRITG	R	A	G	P	R	R	5	2	1	3	0	1	1	4	0	0	3	0	0	0	2	3	2	0	0	3	0	0	30	1	2923.46	sp|P9WHU1|PSA_MYCTU	sp|P9WHU1|PSA_MYCTU	190	219	yes	yes	3;4	1.3511e-204	300.25	By MS/MS	By MS/MS	By MS/MS	By MS/MS	By MS/MS	By MS/MS	By MS/MS
AGSDQLVIGSVK	LSKVFSDRAGSDQLVI	QLVIGSVKTNLGHLEA	R	A	G	V	K	T	1	0	0	1	0	1	0	2	0	1	1	1	0	0	0	2	0	0	0	2	0	0	12	0	1172.64	sp|P96202|PPSC_MYCTU	sp|P96202|PPSC_MYCTU	368	379	yes	yes	2	4.9902e-05	71.066		By matching	By matching	By MS/MS	By matching	By matching	By MS/MS
AGSESVLPTAVGAATAIAVADGAPVAPETPAEDADAETLSDSLTTR	VYDALVSRAGSESVLP	LSDSLTTRYMPSGMTR	R	A	G	T	R	Y	12	1	0	4	0	0	4	3	0	1	3	0	0	0	4	4	6	0	0	4	0	0	46	0	4365.13	tr|I6X8D2|I6X8D2_MYCTU	tr|I6X8D2|I6X8D2_MYCTU	1172	1217	yes	yes	3;4;5	1.5541e-59	141.33	By MS/MS	By MS/MS	By MS/MS	By MS/MS	By MS/MS	By MS/MS	By MS/MS
AGSLFVDRPLGDTR	KAGQIHIRAGSLFVDR	DRPLGDTRARTRTGAS	R	A	G	T	R	A	1	2	0	2	0	0	0	2	0	0	2	0	0	1	1	1	1	0	0	1	0	0	14	1	1502.78	tr|O05882|O05882_MYCTU	tr|O05882|O05882_MYCTU	94	107	yes	yes	3	0.055556	22.349	By MS/MS		By matching
AGSLVAWNAEQSGHTQVPFR	PGRYFTVRAGSLVAWN	GHTQVPFRIVGAHTDS	R	A	G	F	R	I	3	1	1	0	0	2	1	2	1	0	1	0	0	1	1	2	1	1	0	2	0	0	20	0	2154.06	sp|P9WHT1|APEB_MYCTU	sp|P9WHT1|APEB_MYCTU	55	74	yes	yes	2;3	9.6394e-48	121.26	By MS/MS	By matching	By MS/MS	By matching	By MS/MS	By MS/MS	By MS/MS
AGSPLNLLR	RGSGTNDKAGSPLNLL	GSPLNLLRWTSARSIK	K	A	G	L	R	W	1	1	1	0	0	0	0	1	0	0	3	0	0	0	1	1	0	0	0	0	0	0	9	0	939.55	tr|O50443|O50443_MYCTU	tr|O50443|O50443_MYCTU	510	518	yes	yes	2	9.9686e-05	89.046	By MS/MS	By MS/MS	By MS/MS	By MS/MS	By matching	By MS/MS	By MS/MS
AGSPNIQMTHTHDELATAR	EAESTMIRAGSPNIQM	HDELATARAYRAAAEF	R	A	G	A	R	A	3	1	1	1	0	1	1	1	2	1	1	0	1	0	1	1	3	0	0	0	0	0	19	0	2048.97	sp|P9WMU7|Y2212_MYCTU	sp|P9WMU7|Y2212_MYCTU	145	163	yes	yes	3;4	3.5221e-47	135.27	By MS/MS	By MS/MS	By MS/MS	By MS/MS	By MS/MS	By MS/MS	By MS/MS
AGSPPTSTEFDADSLAR	VVYLATTKAGSPPTST	FDADSLARGHAELSTF	K	A	G	A	R	G	3	1	0	2	0	0	1	1	0	0	1	0	0	1	2	3	2	0	0	0	0	0	17	0	1720.79	sp|P9WQ57|FAA30_MYCTU	sp|P9WQ57|FAA30_MYCTU	343	359	yes	yes	2	2.5796e-44	159.77	By MS/MS	By MS/MS	By MS/MS	By MS/MS	By MS/MS	By MS/MS	By MS/MS
AGSQTEYGSAVDAALGWQR	AVRLVQGKAGSQTEYG	DAALGWQRDGAEWIHL	K	A	G	Q	R	D	4	1	0	1	0	2	1	3	0	0	1	0	0	0	0	2	1	1	1	1	0	0	19	0	1965.92	sp|P9WMM5|HIS4_MYCTU	sp|P9WMM5|HIS4_MYCTU	24	42	yes	yes	2	2.7278e-06	66.004	By MS/MS		By MS/MS		By MS/MS
AGSTGGPLIAPSILAADFAR	________________	ILAADFARLADEAAAV	M	A	G	A	R	L	5	1	0	1	0	0	0	3	0	2	2	0	0	1	2	2	1	0	0	0	0	0	20	0	1884.01	sp|P9WI51|RPE_MYCTU	sp|P9WI51|RPE_MYCTU	2	21	yes	yes	2	2.4274e-09	111.83	By MS/MS		By matching		By MS/MS	By MS/MS	By matching
AGSVLAVVGELGR	PVLRSGAKAGSVLAVV	AVVGELGRSAAGYALW	K	A	G	G	R	S	2	1	0	0	0	0	1	3	0	0	2	0	0	0	0	1	0	0	0	3	0	0	13	0	1226.7	sp|P9WG71|THIL_MYCTU	sp|P9WG71|THIL_MYCTU	167	179	yes	yes	2	0.0014565	47.288	By matching	By matching	By matching	By matching	By matching	By matching	By MS/MS
AGSVMAPTADALYDFYGR	ERAFRDARAGSVMAPT	ALYDFYGRAVTGLPLF	R	A	G	G	R	A	4	1	0	2	0	0	0	2	0	0	1	0	1	1	1	1	1	0	2	1	0	0	18	0	1903.88	tr|O53926|O53926_MYCTU	tr|O53926|O53926_MYCTU	348	365	yes	yes	2	3.587e-08	72.681
AGTAHPISEDLPTLVR	GVFEAEVKAGTAHPIS	EDLPTLVRTLAATTAL	K	A	G	V	R	T	2	1	0	1	0	0	1	1	1	1	2	0	0	0	2	1	2	0	0	1	0	0	16	0	1675.89	tr|P95100|P95100_MYCTU	tr|P95100|P95100_MYCTU	156	171	yes	yes	2;3	2.8563e-24	95.236	By MS/MS	By MS/MS	By MS/MS	By MS/MS	By MS/MS	By MS/MS	By MS/MS
AGTDALVSAATVASLILR	LRSLRSGKAGTDALVS	TVASLILRENVVALTV	K	A	G	L	R	E	5	1	0	1	0	0	0	1	0	1	3	0	0	0	0	2	2	0	0	2	0	0	18	0	1727.98	sp|P9WPT5|CTPC_MYCTU	sp|P9WPT5|CTPC_MYCTU	154	171	yes	yes	2;3	2.4274e-35	152.94	By MS/MS	By MS/MS	By MS/MS	By MS/MS	By MS/MS	By MS/MS	By MS/MS
AGTDYADLTGELMFCR	PLVAACAKAGTDYADL	TGELMFCRNSIDLYHK	K	A	G	C	R	N	2	1	0	2	1	0	1	2	0	0	2	0	1	1	0	0	2	0	1	0	0	0	16	0	1818.79	sp|P9WGV5|TAER_MYCTU	sp|P9WGV5|TAER_MYCTU	104	119	yes	yes	2	3.1796e-05	90.697	By MS/MS	By MS/MS	By MS/MS	By MS/MS	By matching	By MS/MS	By MS/MS
AGTFNIGADGILMLSQAIR	ERAAMAGKAGTFNIGA	LMLSQAIRRAGRIPVP	K	A	G	I	R	R	3	1	1	1	0	1	0	3	0	3	2	0	1	1	0	1	1	0	0	0	0	0	19	0	1947.02	sp|P9WKT3|Y501_MYCTU	sp|P9WKT3|Y501_MYCTU	250	268	yes	yes	3	5.4274e-06	47.752
AGTFPTVNPATEEVLGVAADADAEDMGR	DGKLSDGRAGTFPTVN	ADAEDMGRAIEAARRA	R	A	G	G	R	A	6	1	1	3	0	0	3	3	0	0	1	0	1	1	2	0	3	0	0	3	0	0	28	0	2803.3	tr|I6X9R9|I6X9R9_MYCTU	tr|I6X9R9|I6X9R9_MYCTU	22	49	yes	yes	3	0.0092499	35.923	By MS/MS	By matching		By matching	By matching	By MS/MS
AGTGLAAISWGLAHER	PADALVARAGTGLAAI	SWGLAHERMSIAGQIA	R	A	G	E	R	M	4	1	0	0	0	0	1	3	1	1	2	0	0	0	0	1	1	1	0	0	0	0	16	0	1608.84	sp|P9WQF9|MBTN_MYCTU	sp|P9WQF9|MBTN_MYCTU	223	238	yes	yes	3	0.0014187	40.962	By matching	By MS/MS	By MS/MS	By matching			By matching
AGTIIGAAQVGLLAAVGR	QPGDVAVRAGTIIGAA	GLLAAVGRERVLVHPR	R	A	G	G	R	E	5	1	0	0	0	1	0	4	0	2	2	0	0	0	0	0	1	0	0	2	0	0	18	0	1636.96	sp|P9WJQ7|MOEA1_MYCTU	sp|P9WJQ7|MOEA1_MYCTU	165	182	yes	yes	2;3	8.286e-13	99.451	By matching	By MS/MS	By MS/MS	By MS/MS	By MS/MS	By MS/MS	By MS/MS
AGTLAASIAGQTLTR	ITISTNPRAGTLAASI	IAGQTLTRALTVVNGK	R	A	G	T	R	A	4	1	0	0	0	1	0	2	0	1	2	0	0	0	0	1	3	0	0	0	0	0	15	0	1429.79	tr|O07424|O07424_MYCTU	tr|O07424|O07424_MYCTU	146	160	yes	yes	2;3	7.8334e-38	163.46	By MS/MS	By MS/MS	By MS/MS	By MS/MS	By MS/MS	By MS/MS	By MS/MS
AGTLATALSAEPAIRPGDR	TYRELWARAGTLATAL	PAIRPGDRVCVLGFNS	R	A	G	D	R	V	5	2	0	1	0	0	1	2	0	1	2	0	0	0	2	1	2	0	0	0	0	0	19	1	1866	tr|Q50631|Q50631_MYCTU	tr|Q50631|Q50631_MYCTU	95	113	yes	yes	2;3	1.9466e-26	121.72	By MS/MS	By MS/MS	By MS/MS	By MS/MS	By MS/MS	By MS/MS	By MS/MS
AGTLLLANTDLLEPTFR	APAAQRVRAGTLLLAN	DLLEPTFRRSVIYIVE	R	A	G	F	R	R	2	1	1	1	0	0	1	1	0	0	5	0	0	1	1	0	3	0	0	0	0	0	17	0	1844	sp|P9WFK5|Y038_MYCTU	sp|P9WFK5|Y038_MYCTU	21	37	yes	yes	2	4.3209e-36	160.52
AGTPPDALFHDEEIDGPAPQR	SDAVVALRAGTPPDAL	IDGPAPQRLRVLALAL	R	A	G	Q	R	L	3	1	0	3	0	1	2	2	1	1	1	0	0	1	4	0	1	0	0	0	0	0	21	0	2232.04	tr|O05899|O05899_MYCTU	tr|O05899|O05899_MYCTU	262	282	yes	yes	2;3	2.1652e-38	107.33	By MS/MS	By MS/MS	By MS/MS	By MS/MS	By MS/MS	By MS/MS	By MS/MS
AGTTFPTDICEPVAVVGIGCR	ALARELVRAGTTFPTD	AVVGIGCRFPGNVTGP	R	A	G	C	R	F	2	1	0	1	2	0	1	3	0	2	0	0	0	1	2	0	3	0	0	3	0	0	21	0	2219.07	sp|P9WQE3|PPSD_MYCTU	sp|P9WQE3|PPSD_MYCTU	26	46	yes	yes	2;3	2.2622e-14	119.01	By MS/MS	By MS/MS	By MS/MS	By MS/MS	By MS/MS	By MS/MS	By matching
AGTTQATPNADGSYSLTGHK	KQGGSDVRAGTTQATP	SYSLTGHKWFTSAPMC	R	A	G	H	K	W	3	0	1	1	0	1	0	3	1	0	1	1	0	0	1	2	4	0	1	0	0	0	20	0	1975.92	tr|I6X9J0|I6X9J0_MYCTU	tr|I6X9J0|I6X9J0_MYCTU	190	209	yes	yes	3	1.6781e-19	108.18	By MS/MS	By MS/MS	By MS/MS	By MS/MS	By MS/MS	By MS/MS	By matching
AGTVAAITEWAQHHDIPLVDLK	YGKAHHGRAGTVAAIT	DIPLVDLKAAVAEQIL	R	A	G	L	K	A	4	0	0	2	0	1	1	1	2	2	2	1	0	0	1	0	2	1	0	2	0	0	22	0	2384.25	sp|P71725|OCTT_MYCTU	sp|P71725|OCTT_MYCTU	179	200	yes	yes	3	8.0604e-21	86.557	By matching	By matching	By MS/MS	By MS/MS	By matching	By matching
AGTVAVPLFAPELPGHAER	CGFYAAIKAGTVAVPL	ELPGHAERLDTALRDS	K	A	G	E	R	L	4	1	0	0	0	0	2	2	1	0	2	0	0	1	3	0	1	0	0	2	0	0	19	0	1931.03	tr|I6Y7V6|I6Y7V6_MYCTU	tr|I6Y7V6|I6Y7V6_MYCTU	115	133	yes	yes	2;3	4.553e-19	111.01	By MS/MS	By MS/MS	By MS/MS	By MS/MS	By MS/MS	By MS/MS	By MS/MS
AGTVLTLDDLVEAIGVDAAR	QPVRMSKRAGTVLTLD	AIGVDAARYSLIRSSV	R	A	G	A	R	Y	4	1	0	3	0	0	1	2	0	1	3	0	0	0	0	0	2	0	0	3	0	0	20	0	1998.06	sp|P9WFW5|SYR_MYCTU	sp|P9WFW5|SYR_MYCTU	379	398	yes	yes	2;3	8.131e-61	129.43	By MS/MS	By MS/MS	By MS/MS	By MS/MS	By MS/MS	By MS/MS	By MS/MS
AGVAAADVLAADLMTHDLTPSALIGASVNGTASLLSAPR	FVGYVAQRAGVAAADV	ASLLSAPRLDNQASCY	R	A	G	P	R	L	10	1	1	3	0	0	0	3	1	1	6	0	1	0	2	4	3	0	0	3	0	0	39	0	3716.94	sp|P9WHT1|APEB_MYCTU	sp|P9WHT1|APEB_MYCTU	190	228	yes	yes	3	0.070118	11.643	By matching			By matching	By matching
AGVAEVALALPSAGR	ATLHEYRRAGVAEVAL	LALPSAGRDQVLAALD	R	A	G	G	R	D	5	1	0	0	0	0	1	2	0	0	2	0	0	0	1	1	0	0	0	2	0	0	15	0	1380.77	tr|O06216|O06216_MYCTU	tr|O06216|O06216_MYCTU	246	260	yes	yes	2;3	5.8507e-12	146.9	By MS/MS	By MS/MS	By MS/MS	By MS/MS	By MS/MS	By MS/MS	By MS/MS
AGVAEVALALPSAGRDQVLAALDR	ATLHEYRRAGVAEVAL	QVLAALDRSAPLVDAF	R	A	G	D	R	S	7	2	0	2	0	1	1	2	0	0	4	0	0	0	1	1	0	0	0	3	0	0	24	1	2362.3	tr|O06216|O06216_MYCTU	tr|O06216|O06216_MYCTU	246	269	yes	yes	3	7.0297e-32	90.084	By matching	By matching	By MS/MS	By MS/MS	By MS/MS		By matching
AGVAGGGEDGKPATEVTITSVLLD	TTLDKIAKAGVAGGGE	TITSVLLD________	K	A	G	L	D	-	3	0	0	2	0	0	2	5	0	1	2	1	0	0	1	1	3	0	0	3	0	0	24	1	2256.15	sp|P9WHW1|PPIB_MYCTU	sp|P9WHW1|PPIB_MYCTU	285	308	yes	yes	2;3	1.2631e-17	103.21	By MS/MS	By MS/MS	By MS/MS	By MS/MS	By MS/MS	By MS/MS	By MS/MS
AGVASTTAPPDGQVPDGTNLDPLFEVLEK	PTLYASGRAGVASTTA	PLFEVLEKHVPPPKGE	R	A	G	E	K	H	3	0	1	3	0	1	2	3	0	0	3	1	0	1	4	1	3	0	0	3	0	0	29	0	2937.46	tr|O06563|O06563_MYCTU	tr|O06563|O06563_MYCTU	181	209	yes	yes	3	2.1259e-05	48.305	By MS/MS		By MS/MS	By MS/MS	By MS/MS	By MS/MS	By MS/MS
AGVDAALVHHYFGTK	SIRAVAAKAGVDAALV	VHHYFGTKQQLFAAAI	K	A	G	T	K	Q	3	0	0	1	0	0	0	2	2	0	1	1	0	1	0	0	1	0	1	2	0	0	15	0	1584.8	tr|O33187|O33187_MYCTU	tr|O33187|O33187_MYCTU	49	63	yes	yes	3;4	2.8244e-05	56.339	By matching	By matching	By matching	By matching	By MS/MS	By MS/MS	By MS/MS
AGVDLANQLR	HDPATPYKAGVDLANQ	VDLANQLRGSLLTFDG	K	A	G	L	R	G	2	1	1	1	0	1	0	1	0	0	2	0	0	0	0	0	0	0	0	1	0	0	10	0	1055.57	sp|P9WHR3|CAEA_MYCTU	sp|P9WHR3|CAEA_MYCTU	470	479	yes	yes	2	8.5006e-08	116.25	By matching	By matching	By MS/MS	By matching	By matching	By MS/MS	By MS/MS
AGVEIAIDDNGSGVPEGER	QLSAVSSRAGVEIAID	SGVPEGERQVVFERFS	R	A	G	E	R	Q	2	1	1	2	0	0	3	4	0	2	0	0	0	0	1	1	0	0	0	2	0	0	19	0	1883.89	sp|P9WGK7|PRRB_MYCTU	sp|P9WGK7|PRRB_MYCTU	372	390	yes	yes	2	4.966e-36	141.32	By MS/MS	By MS/MS	By MS/MS	By matching	By MS/MS	By MS/MS	By MS/MS
AGVEVTVFEPAEALITAGR	GIAEVSARAGVEVTVF	EALITAGRNRIVKSLE	R	A	G	G	R	N	4	1	0	0	0	0	3	2	0	1	1	0	0	1	1	0	2	0	0	3	0	0	19	0	1929.02	sp|P9WNP7|FADB2_MYCTU	sp|P9WNP7|FADB2_MYCTU	27	45	yes	yes	2;3	1.0695e-19	119.17		By MS/MS	By MS/MS	By MS/MS	By MS/MS	By MS/MS	By MS/MS
AGVEYGQLLAVLPLQR	LYLTDIPRAGVEYGQL	LAVLPLQRMLPAGDGH	R	A	G	Q	R	M	2	1	0	0	0	2	1	2	0	0	4	0	0	0	1	0	0	0	1	2	0	0	16	0	1725.98	tr|O05294|O05294_MYCTU	tr|O05294|O05294_MYCTU	28	43	yes	yes	2;3	1.5667e-40	171.67	By MS/MS	By MS/MS	By MS/MS	By MS/MS	By MS/MS	By MS/MS	By MS/MS
AGVFEIDGDAR				A	G	A	R		2	1	0	2	0	0	1	2	0	1	0	0	0	1	0	0	0	0	0	1	0	0	11	0	1148.55		REV__tr|I6Y0L1|I6Y0L1_MYCTU			yes	yes	1	0.13077	24.155
AGVFSDGALAEPADLIAR	LRSRGSMKAGVFSDGA	EPADLIARVRAQQSML	K	A	G	A	R	V	5	1	0	2	0	0	1	2	0	1	2	0	0	1	1	1	0	0	0	1	0	0	18	0	1771.91	sp|P9WPK5|CARA_MYCTU	sp|P9WPK5|CARA_MYCTU	131	148	yes	yes	2	1.1843e-18	159.66	By MS/MS	By MS/MS	By MS/MS	By MS/MS	By MS/MS	By MS/MS	By MS/MS
AGVGEGDSGGVERDDIGMVAASPVASR	________________	AASPVASRVNGKVDAD	M	A	G	S	R	V	4	2	0	3	0	0	2	6	0	1	0	0	1	0	1	3	0	0	0	4	0	0	27	1	2558.2	sp|P9WPI3|ECCA3_MYCTU	sp|P9WPI3|ECCA3_MYCTU	2	28	yes	yes	3	5.582e-05	44.625	By matching	By matching	By matching	By MS/MS	By matching	By matching	By matching
AGVGFGDGTTHLGLPADFLLDADGTVAAVHYGR	LHRNDPERAGVGFGDG	VAAVHYGRHADDQWSV	R	A	G	G	R	H	5	1	0	4	0	0	0	7	2	0	4	0	0	2	1	0	3	0	1	3	0	0	33	0	3269.61	tr|O53923|O53923_MYCTU	tr|O53923|O53923_MYCTU	178	210	yes	yes	3;4	1.6353e-37	124.03	By MS/MS	By MS/MS	By MS/MS	By MS/MS	By MS/MS	By MS/MS	By MS/MS
AGVGHIVVDSMTEIER	SELTAAVKAGVGHIVV	DSMTEIERLDAIAGEA	K	A	G	E	R	L	1	1	0	1	0	0	2	2	1	2	0	0	1	0	0	1	1	0	0	3	0	0	16	0	1711.86	sp|P9WIU7|DCDA_MYCTU	sp|P9WIU7|DCDA_MYCTU	129	144	yes	yes	2	1.633e-08	86.814		By MS/MS			By MS/MS		By matching
AGVGLDNVDVDAATAR	PKLKIVARAGVGLDNV	DVDAATARGVLVVNAP	R	A	G	A	R	G	4	1	1	3	0	0	0	2	0	0	1	0	0	0	0	0	1	0	0	3	0	0	16	0	1542.76	sp|P9WNX3|SERA_MYCTU	sp|P9WNX3|SERA_MYCTU	72	87	yes	yes	2	0.05488	26.969					By MS/MS		By matching
AGVKDVILESAITTIMDFEDSVAAVDAADK	SQVGTTDRAGVKDVIL	AAVDAADKVLGYRNWL	R	A	G	D	K	V	6	0	0	5	0	0	2	1	0	3	1	2	1	1	0	2	2	0	0	4	0	0	30	1	3093.54	sp|P9WK17|MASZ_MYCTU	sp|P9WK17|MASZ_MYCTU	255	284	yes	yes	3	7.2821e-19	91.66	By MS/MS			By MS/MS	By MS/MS
AGVLVEAEHLVEILEPALAK	GFMVEFDRAGVLVEAE	ILEPALAKQMLRHFGV	R	A	G	A	K	Q	4	0	0	0	0	0	4	1	1	1	4	1	0	0	1	0	0	0	0	3	0	0	20	0	2100.18	tr|I6Y0L1|I6Y0L1_MYCTU	tr|I6Y0L1|I6Y0L1_MYCTU	371	390	yes	yes	3	3.4525e-27	99.508	By matching	By MS/MS	By MS/MS	By MS/MS	By matching	By matching	By MS/MS
AGVMTPVSACASGAEAIAR	VGLERHAKAGVMTPVS	SGAEAIARAWQQIVLG	K	A	G	A	R	A	6	1	0	0	1	0	1	2	0	1	0	0	1	0	1	2	1	0	0	2	0	0	19	0	1817.88	sp|P9WQD7|FAB2_MYCTU	sp|P9WQD7|FAB2_MYCTU	161	179	yes	yes	2;3	2.3011e-76	217.12	By MS/MS	By MS/MS	By MS/MS	By MS/MS	By MS/MS	By MS/MS	By MS/MS
AGVMTPVSACSSGSEAIAHAWR	IGLQLGARAGVMTPVS	EAIAHAWRQIVMGDAD	R	A	G	W	R	Q	5	1	0	0	1	0	1	2	1	1	0	0	1	0	1	4	1	1	0	2	0	0	22	0	2244.04	sp|P9WQD9|FAB1_MYCTU	sp|P9WQD9|FAB1_MYCTU	162	183	yes	yes	2;3	1.3743e-90	160.13	By MS/MS	By MS/MS	By MS/MS	By MS/MS	By MS/MS	By MS/MS	By MS/MS
AGVPATALYVALGTEADER	NPVLECLRAGVPATAL	LGTEADERLTECVARA	R	A	G	E	R	L	5	1	0	1	0	0	2	2	0	0	2	0	0	0	1	0	2	0	1	2	0	0	19	0	1902.97	sp|P9WFY5|Y3579_MYCTU	sp|P9WFY5|Y3579_MYCTU	82	100	yes	yes	2;3	4.3129e-13	94.728	By MS/MS	By MS/MS	By MS/MS	By MS/MS	By MS/MS	By MS/MS	By MS/MS
AGVPLIEIVTK	GSLIDYNRAGVPLIEI	PLIEIVTKPIVGAGAR	R	A	G	T	K	P	1	0	0	0	0	0	1	1	0	2	1	1	0	0	1	0	1	0	0	2	0	0	11	0	1138.7	sp|P9WN61|GATB_MYCTU	sp|P9WN61|GATB_MYCTU	176	186	yes	yes	2	0.035211	33.875							By MS/MS
AGVPLIEIVTKPIVGAGAR	GSLIDYNRAGVPLIEI	PIVGAGARAPQIARSY	R	A	G	A	R	A	3	1	0	0	0	0	1	3	0	3	1	1	0	0	2	0	1	0	0	3	0	0	19	1	1860.12	sp|P9WN61|GATB_MYCTU	sp|P9WN61|GATB_MYCTU	176	194	yes	yes	2;3	1.777e-26	123.14	By MS/MS	By MS/MS	By MS/MS	By MS/MS	By MS/MS	By MS/MS	By MS/MS
AGVPPFYVMDVWLAAAER	MTDRVALRAGVPPFYV	VWLAAAERQRTHGDLV	R	A	G	E	R	Q	4	1	0	1	0	0	1	1	0	0	1	0	1	1	2	0	0	1	1	3	0	0	18	0	1991	tr|P96847|P96847_MYCTU	tr|P96847|P96847_MYCTU	9	26	yes	yes	2;3	1.2183e-12	67.902	By MS/MS		By MS/MS			By MS/MS
AGVPVFAPHPGASPESGPGDPVAVAAAGLAEAR	QLQVVGERAGVPVFAP	AAGLAEARAKHFDVVI	R	A	G	A	R	A	9	1	0	1	0	0	2	5	1	0	1	0	0	1	6	2	0	0	0	4	0	0	33	0	3021.53	sp|P9WGD7|SRP54_MYCTU	sp|P9WGD7|SRP54_MYCTU	154	186	yes	yes	4	0.0075842	32.072	By matching				By matching	By matching
AGVQPLHDELATIDSAADATELAAALGTLQR	LDEEAVERAGVQPLHD	AALGTLQRAGVGGGIG	R	A	G	Q	R	A	8	1	0	3	0	2	2	2	1	1	5	0	0	0	1	1	3	0	0	1	0	0	31	0	3117.59	tr|I6X8R2|I6X8R2_MYCTU	tr|I6X8R2|I6X8R2_MYCTU	96	126	yes	yes	3;4	6.008e-91	198.28	By MS/MS	By MS/MS	By MS/MS	By MS/MS	By MS/MS	By MS/MS	By MS/MS
AGVQVPAMLR	TPVLGSWRAGVQVPAM	VQVPAMLRSGWYRLPT	R	A	G	L	R	S	2	1	0	0	0	1	0	1	0	0	1	0	1	0	1	0	0	0	0	2	0	0	10	0	1040.58	sp|P9WNL5|EMBC_MYCTU	sp|P9WNL5|EMBC_MYCTU	856	865	yes	yes	2	0.042423	36.701	By MS/MS	By MS/MS		By MS/MS	By MS/MS		By MS/MS
AGVQVTLLEK	VLGLLLARAGVQVTLL	VQVTLLEKHGDFLRDF	R	A	G	E	K	H	1	0	0	0	0	1	1	1	0	0	2	1	0	0	0	0	1	0	0	2	0	0	10	0	1056.62	tr|O65936|O65936_MYCTU	tr|O65936|O65936_MYCTU	74	83	yes	yes	2	9.6649e-05	73.233	By MS/MS	By matching	By matching	By matching	By MS/MS	By MS/MS	By MS/MS
AGVSDPNRPTGAFMFLGPTGVGK	SDAVRRSRAGVSDPNR	LGPTGVGKTELAKALA	R	A	G	G	K	T	2	1	1	1	0	0	0	5	0	0	1	1	1	2	3	1	2	0	0	2	0	0	23	1	2275.14	sp|P9WPD1|CLPB_MYCTU	sp|P9WPD1|CLPB_MYCTU	591	613	yes	yes	2;3	1.2438e-23	114.92	By MS/MS	By MS/MS	By MS/MS	By MS/MS	By MS/MS	By MS/MS	By MS/MS
AGVSEPNAMVLATVADGKPVTR	RWLNDAQRAGVSEPNA	ADGKPVTRSVLCKILD	R	A	G	T	R	S	4	1	1	1	0	0	1	2	0	0	1	1	1	0	2	1	2	0	0	4	0	0	22	1	2182.14	sp|P9WIJ1|PDXH_MYCTU	sp|P9WIJ1|PDXH_MYCTU	55	76	yes	yes	2;3	6.9276e-21	112.36	By MS/MS	By MS/MS	By MS/MS	By MS/MS	By MS/MS	By MS/MS	By MS/MS
AGVSSFGISGTNAHVIIEAVPVVPR	PAGARTRRAGVSSFGI	EAVPVVPRREAGWAGP	R	A	G	P	R	R	3	1	1	0	0	0	1	3	1	3	0	0	0	1	2	3	1	0	0	5	0	0	25	0	2476.34	tr|I6XD69|I6XD69_MYCTU	tr|I6XD69|I6XD69_MYCTU	439	463	yes	no	3	4.8149e-24	107.9	By MS/MS	By matching	By matching	By matching	By matching	By matching	By matching
AGVSSFGVSGTNAHVVIEQAPDPMAAAGTEPQR	PTTGRPRRAGVSSFGV	AAGTEPQRGPVPAVST	R	A	G	Q	R	G	6	1	1	1	0	2	2	4	1	1	0	0	1	1	3	3	2	0	0	4	0	0	33	0	3250.57	sp|P96202|PPSC_MYCTU	sp|P96202|PPSC_MYCTU	444	476	yes	yes	3	0.0050854	34.313		By MS/MS	By MS/MS		By matching
AGVSVVSGGTDVHLVLVDLR	LMAPDVAKAGVSVVSG	HLVLVDLRDSPLDGQA	K	A	G	L	R	D	1	1	0	2	0	0	0	3	1	0	3	0	0	0	0	2	1	0	0	6	0	0	20	0	1992.1	sp|P9WGI9|GLYA1_MYCTU	sp|P9WGI9|GLYA1_MYCTU	317	336	yes	yes	2;3	1.4646e-27	101.17	By MS/MS	By MS/MS	By MS/MS	By MS/MS	By MS/MS	By MS/MS	By MS/MS
AGVTGLVLNSPFLDLQGPAILR	RQRGEITRAGVTGLVL	LQGPAILRLPLTSAFF	R	A	G	L	R	L	2	1	1	1	0	1	0	3	0	1	5	0	0	1	2	1	1	0	0	2	0	0	22	0	2250.27	tr|O05805|O05805_MYCTU	tr|O05805|O05805_MYCTU	155	176	yes	yes	3	1.0263e-07	40.158	By MS/MS	By MS/MS	By MS/MS	By MS/MS	By MS/MS	By MS/MS	By MS/MS
AGVTLYLTGAR	EVTEAAAKAGVTLYLT	TLYLTGARHFAH____	K	A	G	A	R	H	2	1	0	0	0	0	0	2	0	0	2	0	0	0	0	0	2	0	1	1	0	0	11	0	1120.62	sp|P9WHM7|PUR9_MYCTU	sp|P9WHM7|PUR9_MYCTU	509	519	yes	yes	2	2.6503e-06	109.02	By MS/MS	By MS/MS	By matching	By matching	By MS/MS	By matching	By matching
AGVTVVHCSASAPHREQYSDPEKPILR	ASPLAVGRAGVTVVHC	DPEKPILRVAHGAIER	R	A	G	L	R	V	3	2	0	1	1	1	2	1	2	1	1	1	0	0	3	3	1	0	1	3	0	0	27	2	3003.5	sp|P9WNA9|ECCC3_MYCTU	sp|P9WNA9|ECCC3_MYCTU	335	361	yes	yes	4;5	2.2573e-08	62.237	By matching	By MS/MS	By MS/MS	By MS/MS
AGVVLLAGAETWR	CLDIQRGRAGVVLLAG	LAGAETWRTRTGLRAK	R	A	G	W	R	T	3	1	0	0	0	0	1	2	0	0	2	0	0	0	0	0	1	1	0	2	0	0	13	0	1341.74	tr|P95148|P95148_MYCTU	tr|P95148|P95148_MYCTU	108	120	yes	yes	2	0.0029053	57.347						By MS/MS	By MS/MS
AGVVPPAEEDDPAEWK	LRGMQYEKAGVVPPAE	EDDPAEWKVFLNLLRT	K	A	G	W	K	V	3	0	0	2	0	0	3	1	0	0	0	1	0	0	3	0	0	1	0	2	0	0	16	0	1708.79	sp|P9WGV3|SAHH_MYCTU	sp|P9WGV3|SAHH_MYCTU	173	188	yes	yes	2	7.115e-33	140.78	By MS/MS	By MS/MS	By MS/MS	By MS/MS	By MS/MS	By MS/MS	By MS/MS
AGVVPPAEEDDPAEWKVFLNLLR	LRGMQYEKAGVVPPAE	KVFLNLLRTRFETDKD	K	A	G	L	R	T	3	1	1	2	0	0	3	1	0	0	3	1	0	1	3	0	0	1	0	3	0	0	23	1	2564.33	sp|P9WGV3|SAHH_MYCTU	sp|P9WGV3|SAHH_MYCTU	173	195	yes	yes	3	1.0032e-16	93.322	By MS/MS	By MS/MS	By MS/MS	By matching	By matching	By MS/MS	By MS/MS
AGWAAAAGEPLLQPLR	APVLAAQKAGWAAAAG	EPLLQPLRTLFEPIML	K	A	G	L	R	T	5	1	0	0	0	1	1	2	0	0	3	0	0	0	2	0	0	1	0	0	0	0	16	0	1619.88	sp|P9WH21|Y3818_MYCTU	sp|P9WH21|Y3818_MYCTU	322	337	yes	yes	2	5.2829e-39	166.86	By MS/MS	By MS/MS	By MS/MS	By MS/MS	By MS/MS	By MS/MS	By MS/MS
AGWEERPLQSVPPGVPTAPPAADPQR	DVFVAADRAGWEERPL	PPAADPQRSIDLINQL	R	A	G	Q	R	S	4	2	0	1	0	2	2	2	0	0	1	0	0	0	7	1	1	1	0	2	0	0	26	1	2722.38	tr|O05861|O05861_MYCTU	tr|O05861|O05861_MYCTU	146	171	yes	yes	3	3.1681e-36	122.79	By MS/MS	By MS/MS	By MS/MS	By MS/MS	By MS/MS	By MS/MS	By MS/MS
AGWLAITGPK	AYRVAGYRAGWLAITG	WLAITGPKEHASSFIE	R	A	G	P	K	E	2	0	0	0	0	0	0	2	0	1	1	1	0	0	1	0	1	1	0	0	0	0	10	0	1012.57	sp|P9WQ91|AAT_MYCTU	sp|P9WQ91|AAT_MYCTU	274	283	yes	yes	2	0.036028	38.303	By matching	By matching	By MS/MS				By matching
AGWLSVYVPSAEVLHHK	DLGDRLGKAGWLSVYV	SAEVLHHKAHSTGRDP	K	A	G	H	K	A	2	0	0	0	0	0	1	1	2	0	2	1	0	0	1	2	0	1	1	3	0	0	17	0	1891.99	sp|P9WMY3|WBBL_MYCTU	sp|P9WMY3|WBBL_MYCTU	221	237	yes	yes	3;4	8.6764e-08	55.011	By MS/MS	By MS/MS	By MS/MS	By MS/MS	By MS/MS	By matching	By matching
AGWNYGETTEAFGTTYEIPPATLPPGEYR	EANVLALKAGWNYGET	TLPPGEYRQISGNTAL	K	A	G	Y	R	Q	3	1	1	0	0	0	4	4	0	1	1	0	0	1	4	0	5	1	3	0	0	0	29	0	3187.48	sp|O53182|KORA_MYCTU	sp|O53182|KORA_MYCTU	224	252	yes	yes	3	3.4845e-05	43.612	By MS/MS	By MS/MS		By matching	By MS/MS	By MS/MS	By MS/MS
AGWVEHNPVEIWER	EHEQILPRAGWVEHNP	NPVEIWERTASVLISV	R	A	G	E	R	T	1	1	1	0	0	0	3	1	1	1	0	0	0	0	1	0	0	2	0	2	0	0	14	0	1720.83	sp|P9WPK1|GLPK_MYCTU	sp|P9WPK1|GLPK_MYCTU	53	66	yes	yes	3	0.017215	34.82	By matching	By matching	By matching	By matching	By matching	By matching	By matching
AGWVGLFTGDAR	QAAAAHDRAGWVGLFT	GLFTGDARVEDPVGSQ	R	A	G	A	R	V	2	1	0	1	0	0	0	3	0	0	1	0	0	1	0	0	1	1	0	1	0	0	12	0	1248.63	tr|O53486|O53486_MYCTU	tr|O53486|O53486_MYCTU	26	37	yes	yes	2	5.4873e-07	79.128	By matching			By MS/MS	By MS/MS	By MS/MS
AGWVLPADAIADFAAGR	GENTESDRAGWVLPAD	IADFAAGRNFLLPPTW	R	A	G	G	R	N	6	1	0	2	0	0	0	2	0	1	1	0	0	1	1	0	0	1	0	1	0	0	17	0	1699.87	tr|O53287|O53287_MYCTU	tr|O53287|O53287_MYCTU	205	221	yes	yes	2;3	2.1214e-08	108.56	By matching	By matching	By matching	By matching	By MS/MS	By MS/MS	By MS/MS
AGWVPWSADSAPMVFSATK	VWKGWADRAGWVPWSA	PMVFSATKGMTATVIH	R	A	G	T	K	G	4	0	0	1	0	0	0	1	0	0	0	1	1	1	2	3	1	2	0	2	0	0	19	0	2006.96	tr|P71778|P71778_MYCTU	tr|P71778|P71778_MYCTU	73	91	yes	yes	2	9.7223e-09	76.262		By MS/MS	By MS/MS	By MS/MS	By matching
AGYDAPFPDKTYQAGAR	HRVPAGVRAGYDAPFP	KTYQAGARAFPRLVPT	R	A	G	A	R	A	4	1	0	2	0	1	0	2	0	0	0	1	0	1	2	0	1	0	2	0	0	0	17	1	1826.86	sp|P9WMS3|DHMA1_MYCTU	sp|P9WMS3|DHMA1_MYCTU	194	210	yes	yes	2	0.018085	41.401	By MS/MS
AGYGGVIGVGQGSSRPPR	IDEKALKKAGYGGVIG	QGSSRPPRLVRLIHRG	K	A	G	P	R	L	1	2	0	0	0	1	0	6	0	1	0	0	0	0	2	2	0	0	1	2	0	0	18	1	1713.89	sp|P9WHT3|AMPA_MYCTU	sp|P9WHT3|AMPA_MYCTU	236	253	yes	yes	2;3	1.8837e-34	185.37	By MS/MS	By MS/MS	By MS/MS	By MS/MS	By MS/MS	By MS/MS	By MS/MS
AGYPRDELEDVVHR	________________	ELEDVVHRWLQANRTA	M	A	G	H	R	W	1	2	0	2	0	0	2	1	1	0	1	0	0	0	1	0	0	0	1	2	0	0	14	1	1654.81	tr|I6XW93|I6XW93_MYCTU	tr|I6XW93|I6XW93_MYCTU	2	15	yes	yes	3;4	2.1269e-07	73.91	By MS/MS	By MS/MS	By MS/MS	By MS/MS	By MS/MS	By MS/MS	By MS/MS
AGYPTACFVSINR	TDAVLMSRAGYPTACF	ACFVSINRHKSVANYH	R	A	G	N	R	H	2	1	1	0	1	0	0	1	0	1	0	0	0	1	1	1	1	0	1	1	0	0	13	0	1454.7	tr|O06803|O06803_MYCTU	tr|O06803|O06803_MYCTU	378	390	yes	yes	2	3.2063e-07	74.562	By MS/MS	By MS/MS	By MS/MS	By MS/MS	By MS/MS	By MS/MS	By MS/MS
AGYRPQLIVGDPDQISTEVLK	TGADVLRKAGYRPQLI	QISTEVLKCGAQVVLP	K	A	G	L	K	C	1	1	0	2	0	2	1	2	0	2	2	1	0	0	2	1	1	0	1	2	0	0	21	1	2298.22	tr|O33198|O33198_MYCTU	tr|O33198|O33198_MYCTU	222	242	yes	yes	3	1.5849e-28	97.488	By MS/MS	By MS/MS	By MS/MS	By MS/MS	By matching	By MS/MS	By MS/MS
AGYVVLTPNMYAR	LISERIARAGYVVLTP	LTPNMYARGGRARCIT	R	A	G	A	R	G	2	1	1	0	0	0	0	1	0	0	1	0	1	0	1	0	1	0	2	2	0	0	13	0	1453.74	tr|O86353|O86353_MYCTU	tr|O86353|O86353_MYCTU	52	64	yes	yes	2	2.8253e-07	76.228	By MS/MS	By matching	By matching	By MS/MS	By MS/MS	By MS/MS	By MS/MS
AHADVVLISGHDGGTGATPLTSMK	TVAAGVSKAHADVVLI	ATPLTSMKHAGAPWEL	K	A	H	M	K	H	3	0	0	2	0	0	0	4	2	1	2	1	1	0	1	2	3	0	0	2	0	0	24	0	2334.16	sp|P96218|GLTB_MYCTU	sp|P96218|GLTB_MYCTU	1050	1073	yes	yes	4	6.0208e-12	77.681	By MS/MS	By MS/MS	By MS/MS	By MS/MS			By MS/MS
AHAEVITVPVLAPPAK	IWVRPTERAHAEVITV	PVLAPPAKTGAGTWAV	R	A	H	A	K	T	4	0	0	0	0	0	1	0	1	1	1	1	0	0	3	0	1	0	0	3	0	0	16	0	1611.93	sp|P9WL97|Y2567_MYCTU	sp|P9WL97|Y2567_MYCTU	513	528	yes	yes	2;3	1.3304e-05	65.219	By MS/MS	By matching	By MS/MS	By matching	By matching	By MS/MS	By MS/MS
AHAGPPGPVQAFIDR	LGQLLRSRAHAGPPGP	PVQAFIDRGVDCVHAN	R	A	H	D	R	G	3	1	0	1	0	1	0	2	1	1	0	0	0	1	3	0	0	0	0	1	0	0	15	0	1531.79	sp|P71838|Y0785_MYCTU	sp|P71838|Y0785_MYCTU	390	404	yes	yes	3	3.7107e-32	103.13	By MS/MS	By MS/MS	By MS/MS	By MS/MS	By MS/MS	By MS/MS	By MS/MS
AHAIALAETLPTACVLGDVDALADR	TGDARKIKAHAIALAE	DVDALADRLTSIRDRA	K	A	H	D	R	L	7	1	0	3	1	0	1	1	1	1	4	0	0	0	1	0	2	0	0	2	0	0	25	0	2562.31	tr|I6XF60|I6XF60_MYCTU	tr|I6XF60|I6XF60_MYCTU	119	143	yes	yes	2;3	5.3743e-98	155.76	By MS/MS	By MS/MS	By MS/MS	By MS/MS	By MS/MS	By MS/MS	By MS/MS
AHALAIGDDLVGR	PLTIPEIRAHALAIGD	IGDDLVGRGVKALVIA	R	A	H	G	R	G	3	1	0	2	0	0	0	2	1	1	2	0	0	0	0	0	0	0	0	1	0	0	13	0	1306.7	sp|P9WPW9|MURI_MYCTU	sp|P9WPW9|MURI_MYCTU	54	66	yes	yes	2;3	5.0493e-11	72.006	By MS/MS	By matching	By matching	By matching	By MS/MS	By MS/MS	By matching
AHAMTVYAPQWK	VGRLVGSRAHAMTVYA	TVYAPQWKGADAFDDA	R	A	H	W	K	G	3	0	0	0	0	1	0	0	1	0	0	1	1	0	1	0	1	1	1	1	0	0	12	0	1401.69	sp|P9WMZ3|PIMB_MYCTU	sp|P9WMZ3|PIMB_MYCTU	34	45	yes	yes	3	0.071454	15.558		By matching
AHAPADVVEVLTA	NALRTAQRAHAPADVV	DVVEVLTA________	R	A	H	T	A	-	4	0	0	1	0	0	1	0	1	0	1	0	0	0	1	0	1	0	0	3	0	0	13	0	1291.68	tr|O06279|O06279_MYCTU	tr|O06279|O06279_MYCTU	291	303	yes	yes	2	5.8256e-12	104.06	By MS/MS	By matching	By matching	By MS/MS	By MS/MS	By matching	By matching
AHATQIDPNAEFFAAPLAWQER	SQRDDALRAHATQIDP	APLAWQERLWPTEEFE	R	A	H	E	R	L	6	1	1	1	0	2	2	0	1	1	1	0	0	2	2	0	1	1	0	0	0	0	22	0	2482.2	sp|P9WJN1|MCA_MYCTU	sp|P9WJN1|MCA_MYCTU	238	259	yes	yes	3	0.00011599	47.728	By MS/MS	By matching		By MS/MS	By matching	By MS/MS	By matching
AHATSGEESAPVTIDAAYR	LDALVSERAHATSGEE	VTIDAAYRRVRKAAKA	R	A	H	Y	R	R	5	1	0	1	0	0	2	1	1	1	0	0	0	0	1	2	2	0	1	1	0	0	19	0	1944.92	sp|P9WLH9|Y2226_MYCTU	sp|P9WLH9|Y2226_MYCTU	373	391	yes	yes	2;3	7.2279e-132	286.65	By MS/MS	By MS/MS	By MS/MS	By MS/MS	By MS/MS	By MS/MS	By MS/MS
AHATSGEESAPVTIDAAYRR	LDALVSERAHATSGEE	TIDAAYRRVRKAAKAA	R	A	H	R	R	V	5	2	0	1	0	0	2	1	1	1	0	0	0	0	1	2	2	0	1	1	0	0	20	1	2101.02	sp|P9WLH9|Y2226_MYCTU	sp|P9WLH9|Y2226_MYCTU	373	392	yes	yes	3;4	3.3796e-37	110.34	By MS/MS	By MS/MS	By MS/MS	By MS/MS	By MS/MS	By MS/MS	By matching
AHAVAVPPMFSDLASAPTR	RIDLTALRAHAVAVPP	DLASAPTRRQVDDSVA	R	A	H	T	R	R	5	1	0	1	0	0	0	0	1	0	1	0	1	1	3	2	1	0	0	2	0	0	19	0	1936.98	tr|I6XD69|I6XD69_MYCTU	tr|I6XD69|I6XD69_MYCTU	1915	1933	yes	yes	3	0.016251	31.402
AHAVENSPGFLGFQLLRPVK	LEKRFAHRAHAVENSP	FQLLRPVKGEERYFVV	R	A	H	V	K	G	2	1	1	0	0	1	1	2	1	0	3	1	0	2	2	1	0	0	0	2	0	0	20	1	2179.19	sp|P9WKH3|MHUD_MYCTU	sp|P9WKH3|MHUD_MYCTU	27	46	yes	yes	3	0.077278	25.356		By matching	By matching	By matching	By matching	By matching	By matching
AHAVENSPGFLGFQLLRPVKGEER	LEKRFAHRAHAVENSP	RPVKGEERYFVVTHWE	R	A	H	E	R	Y	2	2	1	0	0	1	3	3	1	0	3	1	0	2	2	1	0	0	0	2	0	0	24	2	2650.4	sp|P9WKH3|MHUD_MYCTU	sp|P9WKH3|MHUD_MYCTU	27	50	yes	yes	4	0.00013687	44.683	By matching	By matching	By matching	By matching	By matching	By matching	By matching
AHAVLVDHLIPPMAR	EGTQAKRRAHAVLVDH	HLIPPMARAETYGDIA	R	A	H	A	R	A	3	1	0	1	0	0	0	0	2	1	2	0	1	0	2	0	0	0	0	2	0	0	15	0	1638.9	tr|O53498|O53498_MYCTU	tr|O53498|O53498_MYCTU	569	583	yes	yes	3	0.00030744	55.196				By MS/MS			By matching
AHAYEILSSIR	GADLSAARAHAYEILS	YEILSSIRLPGGHFRS	R	A	H	I	R	L	2	1	0	0	0	0	1	0	1	2	1	0	0	0	0	2	0	0	1	0	0	0	11	0	1258.67	sp|P9WHM9|PUR2_MYCTU	sp|P9WHM9|PUR2_MYCTU	391	401	yes	yes	2;3	1.1207e-06	81.263	By matching	By MS/MS	By matching	By matching	By matching	By matching	By MS/MS
AHCPLLCTDDPLPGTVPVANVIGK	RTHSADSRAHCPLLCT	PVANVIGKARLIVWPP	R	A	H	G	K	A	2	0	1	2	2	0	0	2	1	1	3	1	0	0	4	0	2	0	0	3	0	0	24	0	2543.29	sp|P9WKA1|LEP_MYCTU	sp|P9WKA1|LEP_MYCTU	248	271	yes	yes	2;3	8.0205e-24	84.946	By matching	By matching	By MS/MS	By matching	By MS/MS	By MS/MS	By MS/MS
AHDEMYPGPDGVVR	TARRRGSRAHDEMYPG	PGPDGVVRSTNRAGGL	R	A	H	V	R	S	1	1	0	2	0	0	1	2	1	0	0	0	1	0	2	0	0	0	1	2	0	0	14	0	1541.69	sp|P9WPY1|AROC_MYCTU	sp|P9WPY1|AROC_MYCTU	277	290	yes	yes	2;3	1.584e-28	138.76	By MS/MS	By MS/MS	By MS/MS	By MS/MS	By MS/MS	By MS/MS	By MS/MS
AHDLGLDRPILAR	PQAVIDAKAHDLGLDR	LDRPILARYANWVSHA	K	A	H	A	R	Y	2	2	0	2	0	0	0	1	1	1	3	0	0	0	1	0	0	0	0	0	0	0	13	1	1445.81	sp|P9WFZ7|Y1283_MYCTU	sp|P9WFZ7|Y1283_MYCTU	53	65	yes	yes	3;4	7.0653e-17	119.74	By MS/MS	By MS/MS	By MS/MS	By MS/MS	By MS/MS	By MS/MS	By MS/MS
AHELAVLATSTLEGAILLAR	ADGIPPDRAHELAVLA	EGAILLARVRRDLTPL	R	A	H	A	R	V	5	1	0	0	0	0	2	1	1	1	5	0	0	0	0	1	2	0	0	1	0	0	20	0	2048.16	sp|P9WME1|Y196_MYCTU	sp|P9WME1|Y196_MYCTU	147	166	yes	yes	3	9.5603e-07	67.995				By MS/MS			By MS/MS
AHGAALLEAGHPVLLESYLDGPEVSLFCVVDR	TADRDVARAHGAALLE	SLFCVVDRTVVVPLLP	R	A	H	D	R	T	4	1	0	2	1	0	3	3	2	0	6	0	0	1	2	2	0	0	1	4	0	0	32	0	3433.73	sp|P9WHM9|PUR2_MYCTU	sp|P9WHM9|PUR2_MYCTU	169	200	yes	yes	3;4	4.6845e-76	177.6	By MS/MS	By MS/MS	By matching	By MS/MS	By MS/MS	By MS/MS	By matching
AHGAQVMIEGPGHIPMHK	GELTKIAKAHGAQVMI	PGHIPMHKIVENVRLE	K	A	H	H	K	I	2	0	0	0	0	1	1	3	3	2	0	1	2	0	2	0	0	0	0	1	0	0	18	0	1908.95	sp|P9WG79|THIC_MYCTU	sp|P9WG79|THIC_MYCTU	332	349	yes	yes	4;5	1.678e-08	80.411	By MS/MS	By MS/MS	By MS/MS	By MS/MS	By MS/MS	By matching	By MS/MS
AHGETVSAVAELIGDALFVQLHAPLR	VDCVVQVRAHGETVSA	VQLHAPLRGVARGQTL	R	A	H	L	R	G	5	1	0	1	0	1	2	2	2	1	4	0	0	1	1	1	1	0	0	3	0	0	26	0	2713.46	sp|P9WJS5|MNMA_MYCTU	sp|P9WJS5|MNMA_MYCTU	302	327	yes	yes	4	1.3667e-19	98.74	By MS/MS				By MS/MS
AHGGQAHAFTCDVTDSASVEHTVK	DELVTEIRAHGGQAHA	ASVEHTVKDILGRFDH	R	A	H	V	K	D	4	0	0	2	1	1	1	2	3	0	0	1	0	1	0	2	3	0	0	3	0	0	24	0	2524.14	tr|O50417|O50417_MYCTU	tr|O50417|O50417_MYCTU	398	421	yes	yes	4	0.041304	10.629			By MS/MS		By matching		By matching
AHGIAFETSWLDPFTEFR	ADVAADLRAHGIAFET	LDPFTEFRFPRIGTAV	R	A	H	F	R	F	2	1	0	1	0	0	2	1	1	1	1	0	0	3	1	1	2	1	0	0	0	0	18	0	2123.01	tr|Q50732|Q50732_MYCTU	tr|Q50732|Q50732_MYCTU	932	949	yes	yes	3	1.0203e-12	77.324	By MS/MS	By matching	By matching	By MS/MS	By MS/MS	By MS/MS	By MS/MS
AHGIYVPGQMTVTGFDGVPEALSR	LSAMDYLRAHGIYVPG	GVPEALSRGLTTVAQP	R	A	H	S	R	G	2	1	0	1	0	1	1	4	1	1	1	0	1	1	2	1	2	0	1	3	0	0	24	0	2501.24	tr|P96857|P96857_MYCTU	tr|P96857|P96857_MYCTU	288	311	yes	yes	3	3.6625e-42	99.11	By MS/MS	By MS/MS	By MS/MS			By MS/MS	By MS/MS
AHGVAVVILEGR	AMALIHKRAHGVAVVI	AVVILEGRPIGLVRES	R	A	H	G	R	P	2	1	0	0	0	0	1	2	1	1	1	0	0	0	0	0	0	0	0	3	0	0	12	0	1219.7	sp|P9WKI3|Y1843_MYCTU	sp|P9WKI3|Y1843_MYCTU	120	131	yes	yes	3	3.0946e-10	100.88	By MS/MS	By MS/MS	By MS/MS	By MS/MS	By MS/MS	By MS/MS	By MS/MS
AHGVAVVILEGRPIGLVR	AMALIHKRAHGVAVVI	GRPIGLVRESSCLGVD	R	A	H	V	R	E	2	2	0	0	0	0	1	3	1	2	2	0	0	0	1	0	0	0	0	4	0	0	18	1	1855.12	sp|P9WKI3|Y1843_MYCTU	sp|P9WKI3|Y1843_MYCTU	120	137	yes	yes	3;4	3.044e-12	88.73	By matching		By matching	By matching	By matching	By MS/MS
AHHLDIEPVAVSDTDPR	TVRIASERAHHLDIEP	AVSDTDPRKPEELEAE	R	A	H	P	R	K	2	1	0	3	0	0	1	0	2	1	1	0	0	0	2	1	1	0	0	2	0	0	17	0	1870.92	sp|P9WGF3|SMC_MYCTU	sp|P9WGF3|SMC_MYCTU	311	327	yes	yes	3;4	1.6589e-17	84.14	By MS/MS	By MS/MS	By MS/MS	By MS/MS	By MS/MS	By matching	By MS/MS
AHHVGLAVAYNAWHYYQVTGDR	WTPDPSDRAHHVGLAV	YYQVTGDRQYLVDCGA	R	A	H	D	R	Q	4	1	1	1	0	1	0	2	3	0	1	0	0	0	0	0	1	1	3	3	0	0	22	0	2527.21	sp|P9WN15|Y2006_MYCTU	sp|P9WN15|Y2006_MYCTU	961	982	yes	yes	3	0.094995	13.731	By MS/MS	By matching	By matching	By MS/MS	By matching	By matching	By matching
AHIAEVAEHGGMAQAISDGIPK	HRLARRARAHIAEVAE	AISDGIPKLRIEEAAA	R	A	H	P	K	L	5	0	0	1	0	1	2	3	2	3	0	1	1	0	1	1	0	0	0	1	0	0	22	0	2201.09	sp|P9WJK5|MUTB_MYCTU	sp|P9WJK5|MUTB_MYCTU	438	459	yes	yes	3	0.035329	26.84		By MS/MS	By MS/MS	By matching	By matching	By matching
AHIATGGYAALVAPGTGTAHR	DEIFAMLRAHIATGGY	PGTGTAHRVVERLSES	R	A	H	H	R	V	6	1	0	0	0	0	0	4	2	1	1	0	0	0	1	0	3	0	1	1	0	0	21	0	1991.03	sp|P9WMQ5|MFD_MYCTU	sp|P9WMQ5|MFD_MYCTU	420	440	yes	yes	4	0.065045	23.215		By matching	By MS/MS				By matching
AHISEYGGDPDFIAITGGSAGGHLSSLAALTPNDPR	KRALAWVKAHISEYGG	ALTPNDPRFQPGFEEA	K	A	H	P	R	F	5	1	1	3	0	0	1	6	2	3	3	0	0	1	3	4	2	0	1	0	0	0	36	0	3563.73	tr|Q50681|Q50681_MYCTU	tr|Q50681|Q50681_MYCTU	243	278	yes	yes	3;4	1.8695e-38	124.25	By MS/MS	By MS/MS	By MS/MS	By MS/MS	By MS/MS	By MS/MS	By MS/MS
AHLAPFLPGHPFAPELPK	GVGPVAVRAHLAPFLP	PFAPELPKGYPVSSAP	R	A	H	P	K	G	3	0	0	0	0	0	1	1	2	0	3	1	0	2	5	0	0	0	0	0	0	0	18	0	1938.05	sp|P9WN53|GCSP_MYCTU	sp|P9WN53|GCSP_MYCTU	712	729	yes	yes	3;4	3.0733e-13	76.713	By MS/MS	By MS/MS	By MS/MS	By MS/MS	By MS/MS	By MS/MS	By MS/MS
AHLAYGEIMDLAVGLGGTITGEHGVGR	ADAAMLERAHLAYGEI	TGEHGVGRLKRPWLAG	R	A	H	G	R	L	3	1	0	1	0	0	2	7	2	2	3	0	1	0	0	0	2	0	1	2	0	0	27	0	2693.36	tr|Q11061|Q11061_MYCTU	tr|Q11061|Q11061_MYCTU	392	418	yes	yes	4	1.0303e-73	121.38	By MS/MS				By MS/MS	By MS/MS	By MS/MS
AHLDVTDSGSGMLVPVHWGTFR	MNPEEAVRAHLDVTDS	PVHWGTFRLAPHPWGE	R	A	H	F	R	L	1	1	0	2	0	0	0	3	2	0	2	0	1	1	1	2	2	1	0	3	0	0	22	0	2381.16	sp|P9WKP3|Y906_MYCTU	sp|P9WKP3|Y906_MYCTU	304	325	yes	yes	4	0.089348	20.426			By matching	By matching
AHLLPVFR	ARQMFEERAHLLPVFR	AHLLPVFRLRYLPTPL	R	A	H	F	R	L	1	1	0	0	0	0	0	0	1	0	2	0	0	1	1	0	0	0	0	1	0	0	8	0	951.565	sp|P9WKB1|Y3087_MYCTU	sp|P9WKB1|Y3087_MYCTU	51	58	yes	yes	2	0.0015571	84.359	By MS/MS	By MS/MS	By MS/MS	By MS/MS	By matching	By MS/MS	By MS/MS
AHLPDVALLDYR	AAALELIKAHLPDVAL	DVALLDYRMPGMDGAQ	K	A	H	Y	R	M	2	1	0	2	0	0	0	0	1	0	3	0	0	0	1	0	0	0	1	1	0	0	12	0	1381.74	sp|P9WGM5|NARL_MYCTU	sp|P9WGM5|NARL_MYCTU	52	63	yes	yes	3	6.8015e-08	87.363	By MS/MS		By MS/MS		By MS/MS	By MS/MS	By MS/MS
AHMEEDTGKLTHIGSETGR	TWRVEIERAHMEEDTG	HIGSETGRIHGATGSL	R	A	H	G	R	I	1	1	0	1	0	0	3	3	2	1	1	1	1	0	0	1	3	0	0	0	0	0	19	1	2067.96	sp|P9WN61|GATB_MYCTU	sp|P9WN61|GATB_MYCTU	144	162	yes	yes	3;4;5	1.904e-47	133.47	By matching	By matching	By MS/MS	By matching	By MS/MS	By MS/MS	By MS/MS
AHNHDVLVAALAGTAQHAR	PPPDLVERAHNHDVLV	AGTAQHARRHAAAGVD	R	A	H	A	R	R	6	1	1	1	0	1	0	1	3	0	2	0	0	0	0	0	1	0	0	2	0	0	19	0	1951.01	sp|O06179|Y1533_MYCTU	sp|O06179|Y1533_MYCTU	159	177	yes	yes	4	8.4032e-19	105.99	By MS/MS	By MS/MS	By MS/MS	By MS/MS	By MS/MS	By MS/MS	By MS/MS
AHPADVLPLWVAEMDVK	QRTSMKWRAHPADVLP	WVAEMDVKLPPTVADA	R	A	H	V	K	L	3	0	0	2	0	0	1	0	1	0	2	1	1	0	2	0	0	1	0	3	0	0	17	0	1889.97	sp|P9WQ83|CBL_MYCTU	sp|P9WQ83|CBL_MYCTU	25	41	yes	yes	3	4.7769e-08	79.805	By MS/MS	By MS/MS	By MS/MS	By MS/MS	By MS/MS	By MS/MS	By MS/MS
AHPDAELFVHPECGCATSALYLAGEGAFPAER	DELADQARAHPDAELF	EGAFPAERVKILSTGG	R	A	H	E	R	V	7	1	0	1	2	0	4	3	2	0	3	0	0	2	3	1	1	0	1	1	0	0	32	0	3442.57	sp|P9WJK1|NADA_MYCTU	sp|P9WJK1|NADA_MYCTU	218	249	yes	yes	3;4	2.1653e-19	94.946	By MS/MS	By MS/MS	By MS/MS	By MS/MS	By matching	By matching	By matching
AHPDVFDVLLQVLDEGR	VLFDEIEKAHPDVFDV	LQVLDEGRLTDGHGRT	K	A	H	G	R	L	1	1	0	3	0	1	1	1	1	0	3	0	0	1	1	0	0	0	0	3	0	0	17	0	1921.99	sp|P9WPD1|CLPB_MYCTU	sp|P9WPD1|CLPB_MYCTU	684	700	yes	yes	2;3	1.5314e-69	176.91	By MS/MS	By MS/MS	By MS/MS	By MS/MS	By MS/MS	By MS/MS	By MS/MS
AHPGNYSSVDYVWLR	AVTPAAERAHPGNYSS	SVDYVWLRADIADPLE	R	A	H	L	R	A	1	1	1	1	0	0	0	1	1	0	1	0	0	0	1	2	0	1	2	2	0	0	15	0	1762.84	sp|P9WKB1|Y3087_MYCTU	sp|P9WKB1|Y3087_MYCTU	306	320	yes	yes	2;3	1.5638e-32	114.64	By MS/MS	By MS/MS	By MS/MS	By MS/MS	By MS/MS	By MS/MS	By MS/MS
AHPLISQAVVVGDAK	AVLEDQLRAHPLISQA	AVVVGDAKPFIGALIT	R	A	H	A	K	P	3	0	0	1	0	1	0	1	1	1	1	1	0	0	1	1	0	0	0	3	0	0	15	0	1503.84	sp|O53521|FAC15_MYCTU	sp|O53521|FAC15_MYCTU	484	498	yes	yes	2	8.1007e-07	80.318	By MS/MS	By MS/MS	By MS/MS	By MS/MS	By MS/MS	By MS/MS	By MS/MS
AHQEIYNSLLQVLEDGR	VLFDEIEKAHQEIYNS	LQVLEDGRLTDGQGRT	K	A	H	G	R	L	1	1	1	1	0	2	2	1	1	1	3	0	0	0	0	1	0	0	1	1	0	0	17	0	1984	sp|P9WPC9|CLPC1_MYCTU	sp|P9WPC9|CLPC1_MYCTU	630	646	yes	yes	2;3	6.8305e-62	209.39	By MS/MS	By MS/MS	By MS/MS	By MS/MS	By MS/MS	By MS/MS	By MS/MS
AHQSGALTVLDACQSVPHQPVDLHELGVDFAAFSGHK	PVSELVSRAHQSGALT	FAAFSGHKMLGPNGIG	R	A	H	H	K	M	5	0	0	3	1	3	1	3	4	0	4	1	0	2	2	3	1	0	0	4	0	0	37	0	3937.92	sp|P9WQ69|CSD_MYCTU	sp|P9WQ69|CSD_MYCTU	197	233	yes	yes	5	2.2691e-21	90.303	By MS/MS		By MS/MS	By MS/MS	By MS/MS	By MS/MS	By MS/MS
AHSGAPAVATMFTAAGEHLVGAPDIK	WADAEALKAHSGAPAV	LVGAPDIKLLQPVPAG	K	A	H	I	K	L	7	0	0	1	0	0	1	3	2	1	1	1	1	1	2	1	2	0	0	2	0	0	26	0	2518.26	tr|O33291|O33291_MYCTU	tr|O33291|O33291_MYCTU	62	87	yes	yes	3	0.13015	2.1945	By matching			By matching			By matching
AHSVDSSDFAFQMAGALALR	RVTLLDGKAHSVDSSD	MAGALALREAAAATKV	K	A	H	L	R	E	5	1	0	2	0	1	0	1	1	0	2	0	1	2	0	3	0	0	0	1	0	0	20	0	2093	sp|P9WNM9|EFGL_MYCTU	sp|P9WNM9|EFGL_MYCTU	593	612	yes	yes	3	1.1392e-36	97.352	By MS/MS		By matching	By MS/MS	By MS/MS	By MS/MS	By MS/MS
AHTAAIIWSDELDGDHSYLDR	KLGYPLSRAHTAAIIW	GDHSYLDRAADLFCHA	R	A	H	D	R	A	3	1	0	4	0	0	1	1	2	2	2	0	0	0	0	2	1	1	1	0	0	0	21	0	2384.1	tr|O05296|O05296_MYCTU	tr|O05296|O05296_MYCTU	199	219	yes	yes	3;4	2.1772e-50	128.14	By MS/MS	By MS/MS	By MS/MS	By MS/MS	By MS/MS	By MS/MS	By MS/MS
AHTLLTTVAEPVAVVPSTLDGDAVMAQVR	FEVPPGDRAHTLLTTV	DAVMAQVRASALQTAM	R	A	H	V	R	A	5	1	0	2	0	1	1	1	1	0	3	0	1	0	2	1	4	0	0	6	0	0	29	0	2960.56	sp|P9WFP3|Y1842_MYCTU	sp|P9WFP3|Y1842_MYCTU	282	310	yes	yes	3	2.9297e-38	88.278	By MS/MS	By MS/MS	By MS/MS	By MS/MS	By MS/MS
AHTSVNAVNLEVLPAPEYSSAQR	LSHYNDIRAHTSVNAV	PEYSSAQRALSDADWH	R	A	H	Q	R	A	4	1	2	0	0	1	2	0	1	0	2	0	0	0	2	3	1	0	1	3	0	0	23	0	2452.23	sp|P9WJC5|ESPI_MYCTU	sp|P9WJC5|ESPI_MYCTU	490	512	yes	yes	2;3	1.0636e-16	88.684	By MS/MS	By MS/MS	By MS/MS	By MS/MS	By MS/MS	By MS/MS	By MS/MS
AHTVAADLAHPEVTAQLAGQAVGAFGK	QIRAAGRRAHTVAADL	QAVGAFGKLDIVVNNV	R	A	H	G	K	L	8	0	0	1	0	2	1	3	2	0	2	1	0	1	1	0	2	0	0	3	0	0	27	0	2629.36	sp|P9WGQ5|Y927C_MYCTU	sp|P9WGQ5|Y927C_MYCTU	61	87	yes	yes	4	8.5533e-13	72.399	By matching		By MS/MS			By MS/MS
AHTVMAEGGCAAAMGNANPK	VCKSLFGKAHTVMAEG	AMGNANPKDNWKTHFG	K	A	H	P	K	D	6	0	2	0	1	0	1	3	1	0	0	1	2	0	1	0	1	0	0	1	0	0	20	0	1956.86	tr|O53670|O53670_MYCTU	tr|O53670|O53670_MYCTU	45	64	yes	yes	3	1.69e-27	94.366	By MS/MS	By MS/MS	By MS/MS	By MS/MS	By MS/MS	By MS/MS	By MS/MS
AHVGALLDSVDSAVELVEQLTAEPR	LEPLRGSKAHVGALLD	EQLTAEPR________	K	A	H	P	R	-	4	1	0	2	0	1	3	1	1	0	4	0	0	0	1	2	1	0	0	4	0	0	25	0	2618.36	sp|P9WNU9|DOP_MYCTU	sp|P9WNU9|DOP_MYCTU	481	505	yes	yes	3;4	1.0166e-68	183.24	By MS/MS	By MS/MS	By MS/MS	By MS/MS	By MS/MS	By MS/MS	By MS/MS
AHVPLSEMFGYVGDLR	RAGARVVRAHVPLSEM	FGYVGDLRSKTQGRAN	R	A	H	L	R	S	1	1	0	1	0	0	1	2	1	0	2	0	1	1	1	1	0	0	1	2	0	0	16	0	1789.88	sp|P9WNM7|EFG_MYCTU	sp|P9WNM7|EFG_MYCTU	652	667	yes	yes	2;3	4.1995e-39	167.55	By MS/MS	By MS/MS	By MS/MS	By MS/MS	By MS/MS	By MS/MS	By MS/MS
AHYDGLPVEFVAEAICTLGTHSPDR	DAHGNRQRAHYDGLPV	LGTHSPDRFVTYHVMN	R	A	H	D	R	F	3	1	0	2	1	0	2	2	2	1	2	0	0	1	2	1	2	0	1	2	0	0	25	0	2754.31	tr|Q50631|Q50631_MYCTU	tr|Q50631|Q50631_MYCTU	1021	1045	yes	yes	3;4	1.5162e-42	141.45	By MS/MS	By MS/MS	By MS/MS	By MS/MS	By MS/MS	By MS/MS	By MS/MS
AIAADGGCDADDAPAFVAAAVAAFALSR	PALLAQARAIAADGGC	VAAFALSREPVEKSWY	R	A	I	S	R	E	12	1	0	4	1	0	0	2	0	1	1	0	0	2	1	1	0	0	0	2	0	0	28	0	2663.26	sp|P9WL01|Y3292_MYCTU	sp|P9WL01|Y3292_MYCTU	167	194	yes	yes	2;3	1.3291e-104	153.87	By MS/MS	By MS/MS	By MS/MS	By matching	By matching	By MS/MS	By MS/MS
AIAALDGWVTDAVEYGGHDAGAPK	ADDLDTPKAIAALDGW	GHDAGAPKLVATAIDA	K	A	I	P	K	L	6	0	0	3	0	0	1	4	1	1	1	1	0	0	1	0	1	1	1	2	0	0	24	0	2383.14	sp|P9WJM9|MSHC_MYCTU	sp|P9WJM9|MSHC_MYCTU	377	400	yes	yes	3	1.7654e-17	100.64	By MS/MS	By MS/MS	By MS/MS	By MS/MS	By MS/MS	By MS/MS	By MS/MS
AIACGADAVVLGTPLAESAEALGEGWFWPAAAAHPSLPR	HTSGELAKAIACGADA	AAHPSLPRGALLQIAV	K	A	I	P	R	G	11	1	0	1	1	0	3	4	1	1	4	0	0	1	4	2	1	2	0	2	0	0	39	0	3928.96	sp|P9WKI5|Y3410_MYCTU	sp|P9WKI5|Y3410_MYCTU	278	316	yes	yes	3;4	1.0863e-40	130.89	By MS/MS	By MS/MS	By MS/MS	By MS/MS	By MS/MS	By MS/MS	By MS/MS
AIADAILVGTGTVLADDPALTAR	RLDLHRRRAIADAILV	DDPALTARLADGSLAP	R	A	I	A	R	L	6	1	0	3	0	0	0	2	0	2	3	0	0	0	1	0	3	0	0	2	0	0	23	0	2223.21	sp|P9WPH1|RIBD_MYCTU	sp|P9WPH1|RIBD_MYCTU	192	214	yes	yes	2;3	9.0279e-12	98.694	By MS/MS	By MS/MS	By MS/MS	By MS/MS	By MS/MS	By MS/MS	By MS/MS
AIADEIKADILEHGVDSR	KSYAQQWRAIADEIKA	LEHGVDSRGVFTQRYG	R	A	I	S	R	G	3	1	0	3	0	0	2	1	1	3	1	1	0	0	0	1	0	0	0	1	0	0	18	1	1951	sp|P71741|TREH_MYCTU	sp|P71741|TREH_MYCTU	507	524	yes	yes	3;4	2.8215e-08	78.021	By MS/MS	By MS/MS	By MS/MS	By MS/MS	By matching	By MS/MS	By MS/MS
AIADIEAYPQWISEYK	ADPGEVMKAIADIEAY	PQWISEYKEVEILEAD	K	A	I	Y	K	E	3	0	0	1	0	1	2	0	0	3	0	1	0	0	1	1	0	1	2	0	0	0	16	0	1895.93	tr|O53519|O53519_MYCTU	tr|O53519|O53519_MYCTU	21	36	yes	yes	2;3	1.5875e-34	154.15	By MS/MS	By MS/MS	By MS/MS	By MS/MS	By MS/MS	By MS/MS	By MS/MS
AIADIEAYPQWISEYKEVEILEADDEGYPK	ADPGEVMKAIADIEAY	ADDEGYPKRARMLMDA	K	A	I	P	K	R	4	0	0	3	0	1	6	1	0	4	1	2	0	0	2	1	0	1	3	1	0	0	30	1	3483.66	tr|O53519|O53519_MYCTU	tr|O53519|O53519_MYCTU	21	50	yes	yes	3;4	3.2694e-27	116.94	By MS/MS	By MS/MS	By MS/MS	By MS/MS	By MS/MS	By MS/MS	By MS/MS
AIADIEAYPQWISEYKEVEILEADDEGYPKR	ADPGEVMKAIADIEAY	DDEGYPKRARMLMDAA	K	A	I	K	R	A	4	1	0	3	0	1	6	1	0	4	1	2	0	0	2	1	0	1	3	1	0	0	31	2	3639.76	tr|O53519|O53519_MYCTU	tr|O53519|O53519_MYCTU	21	51	yes	yes	3;4	4.2619e-48	144.4	By MS/MS	By MS/MS	By MS/MS	By MS/MS	By MS/MS	By MS/MS	By MS/MS
AIADSGNSVTQTAAVIGTAQYLSPEQAR	VMDFGIARAIADSGNS	YLSPEQARGDSVDARS	R	A	I	A	R	G	6	1	1	1	0	3	1	2	0	2	1	0	0	0	1	3	3	0	1	2	0	0	28	0	2818.41	sp|P9WI81|PKNB_MYCTU	sp|P9WI81|PKNB_MYCTU	162	189	yes	yes	3	6.8258e-27	110.89	By matching	By MS/MS	By MS/MS	By MS/MS	By matching	By matching	By MS/MS
AIADTFGPCEPAQWDVR	EDALRIVRAIADTFGP	EPAQWDVRRSVEPKYP	R	A	I	V	R	R	3	1	0	2	1	1	1	1	0	1	0	0	0	1	2	0	1	1	0	1	0	0	17	0	1931.88	tr|I6YDK7|I6YDK7_MYCTU	tr|I6YDK7|I6YDK7_MYCTU	255	271	yes	yes	2	4.1695e-34	151.55	By MS/MS	By MS/MS	By MS/MS	By MS/MS	By MS/MS	By MS/MS	By MS/MS
AIADVYLANAR	VEDAAKKKAIADVYLA	DVYLANARGYLSGPAP	K	A	I	A	R	G	4	1	1	1	0	0	0	0	0	1	1	0	0	0	0	0	0	0	1	1	0	0	11	0	1175.63	tr|O50397|O50397_MYCTU	tr|O50397|O50397_MYCTU	64	74	yes	yes	2	5.9882e-15	184.04	By MS/MS	By MS/MS	By MS/MS	By MS/MS	By matching	By MS/MS	By MS/MS
AIAEAAGVSAALVIHHFGSK	HGFGVGLRAIAEAAGV	VIHHFGSKEGLRKACD	R	A	I	S	K	E	6	0	0	0	0	0	1	2	2	2	1	1	0	1	0	2	0	0	0	2	0	0	20	0	1948.05	tr|O86312|O86312_MYCTU	tr|O86312|O86312_MYCTU	31	50	yes	yes	4	0.027007	28.178					By matching	By MS/MS	By matching
AIAEAEEAALLAR	PLGINRERAIAEAEEA	EEAALLARPTIEMRGL	R	A	I	A	R	P	6	1	0	0	0	0	3	0	0	1	2	0	0	0	0	0	0	0	0	0	0	0	13	0	1326.71	sp|P9WJH1|NUOB_MYCTU	sp|P9WJH1|NUOB_MYCTU	162	174	yes	yes	2	2.1204e-27	152.04	By MS/MS	By MS/MS	By MS/MS	By MS/MS	By MS/MS	By MS/MS	By MS/MS
AIAEAEEAALLARPTIEMR	PLGINRERAIAEAEEA	ARPTIEMRGLLR____	R	A	I	M	R	G	6	2	0	0	0	0	4	0	0	2	2	0	1	0	1	0	1	0	0	0	0	0	19	1	2054.08	sp|P9WJH1|NUOB_MYCTU	sp|P9WJH1|NUOB_MYCTU	162	180	yes	yes	3	2.2351e-13	100.77	By MS/MS	By MS/MS	By MS/MS
AIAFAEENAIPINVTK	DYAWTREKAIAFAEEN	AIPINVTKRSPFSIDQ	K	A	I	T	K	R	4	0	2	0	0	0	2	0	0	3	0	1	0	1	1	0	1	0	0	1	0	0	16	0	1699.91	sp|P9WPW7|ASSY_MYCTU	sp|P9WPW7|ASSY_MYCTU	155	170	yes	yes	2	1.5715e-40	171.62	By MS/MS	By MS/MS	By MS/MS	By MS/MS	By MS/MS	By MS/MS	By MS/MS
AIAFAEQTGDAIAPEEGAYAFETLLR	GAWGQIGRAIAFAEQT	YAFETLLRHNRAYSGY	R	A	I	L	R	H	7	1	0	1	0	1	4	2	0	2	2	0	0	2	1	0	2	0	1	0	0	0	26	0	2753.35	sp|O53901|PKS5_MYCTU	sp|O53901|PKS5_MYCTU	1947	1972	yes	yes	3	1.6006e-08	32.657							By matching
AIAGFVEMFDELR	MLNTRAEKAIAGFVEM	VEMFDELRGRLDDDLG	K	A	I	L	R	G	2	1	0	1	0	0	2	1	0	1	1	0	1	2	0	0	0	0	0	1	0	0	13	0	1496.73	sp|P9WMQ1|UVRD1_MYCTU	sp|P9WMQ1|UVRD1_MYCTU	485	497	yes	yes	2	0.0022053	45.077		By MS/MS	By matching
AIAGPGTITLYEVGTVK	KLVVEPGRAIAGPGTI	LYEVGTVKDVDVSATA	R	A	I	V	K	D	2	0	0	0	0	0	1	3	0	2	1	1	0	0	1	0	3	0	1	2	0	0	17	0	1688.93	sp|P9WIU7|DCDA_MYCTU	sp|P9WIU7|DCDA_MYCTU	304	320	yes	yes	2	1.9899e-11	95.417	By MS/MS				By MS/MS	By MS/MS
AIAHQANPTNPGDSLLPDVQNLR	RMLHAAAKAIAHQANP	LPDVQNLRAISTTVAE	K	A	I	L	R	A	3	1	3	2	0	2	0	1	1	1	3	0	0	0	3	1	1	0	0	1	0	0	23	0	2440.25	sp|P9WK25|MAOX_MYCTU	sp|P9WK25|MAOX_MYCTU	485	507	yes	yes	3	9.0279e-12	75.797	By MS/MS	By matching	By matching	By matching	By MS/MS	By matching	By MS/MS
AIALDPPLILADEPTAHLDFIQVEEVLR	QQRVAVARAIALDPPL	IQVEEVLRLIRELADG	R	A	I	L	R	L	4	1	0	3	0	1	3	0	1	3	5	0	0	1	3	0	1	0	0	2	0	0	28	0	3097.67	sp|P9WQK5|Y073_MYCTU	sp|P9WQK5|Y073_MYCTU	157	184	yes	yes	3;4	2.5755e-36	123.14	By MS/MS	By MS/MS	By MS/MS	By MS/MS	By MS/MS	By MS/MS	By MS/MS
AIALDPQLILADEPTAHLDFIQVEEVLR	QQRVAVARAIALDPQL	IQVEEVLRLIRSLAQG	R	A	I	L	R	L	4	1	0	3	0	2	3	0	1	3	5	0	0	1	2	0	1	0	0	2	0	0	28	0	3128.68	sp|P9WQI5|Y2564_MYCTU	sp|P9WQI5|Y2564_MYCTU	157	184	yes	yes	3;4	1.0414e-88	193.09	By MS/MS	By MS/MS	By MS/MS	By MS/MS	By MS/MS	By MS/MS	By MS/MS
AIALISSPHPAALR	LLHSRLVRAIALISSP	SPHPAALRRSTLTRRD	R	A	I	L	R	R	4	1	0	0	0	0	0	0	1	2	2	0	0	0	2	2	0	0	0	0	0	0	14	0	1415.82	tr|I6YCQ4|I6YCQ4_MYCTU	tr|I6YCQ4|I6YCQ4_MYCTU	146	159	yes	yes	3	0.0010367	31.827	By MS/MS		By MS/MS	By MS/MS	By MS/MS	By MS/MS	By MS/MS
AIALQSEEIYNK	NLEANKDRAIALQSEE	QSEEIYNKYMHYLTGC	R	A	I	N	K	Y	2	0	1	0	0	1	2	0	0	2	1	1	0	0	0	1	0	0	1	0	0	0	12	0	1377.71	sp|Q6MX39|UMAA_MYCTU	sp|Q6MX39|UMAA_MYCTU	249	260	yes	yes	2	1.0863e-13	158.37	By MS/MS	By MS/MS	By MS/MS	By MS/MS	By MS/MS	By MS/MS	By MS/MS
AIAPSVLAALADTPVVVVNGAR	________________	VVVVNGARQVGKTTLV	R	A	I	A	R	Q	6	1	1	1	0	0	0	1	0	1	2	0	0	0	2	1	1	0	0	5	0	0	22	0	2103.21	tr|I6WYU2|I6WYU2_MYCTU	tr|I6WYU2|I6WYU2_MYCTU	7	28	yes	yes	3	0.064869	29.276
AIAQAAVVPADVGMVEGHGTATR	AQTRLLRRAIAQAAVV	EGHGTATRLGDRTELR	R	A	I	T	R	L	6	1	0	1	0	1	1	3	1	1	0	0	1	0	1	0	2	0	0	4	0	0	23	0	2220.13	tr|P71718|P71718_MYCTU	tr|P71718|P71718_MYCTU	294	316	yes	yes	3	5.1745e-32	101.29	By MS/MS	By MS/MS	By MS/MS	By MS/MS
AIAQEAGVDDFLAEATPEDK	GDNPATAKAIAQEAGV	AEATPEDKLALIKREQ	K	A	I	D	K	L	5	0	0	3	0	1	3	1	0	1	1	1	0	1	1	0	1	0	0	1	0	0	20	0	2088.99	sp|P9WPU3|KDPB_MYCTU	sp|P9WPU3|KDPB_MYCTU	507	526	yes	yes	2	4.237e-09	99.941					By MS/MS	By MS/MS	By MS/MS
AIAQLNFANAR	GLDDTHLRAIAQLNFA	QLNFANARRNPNAQTR	R	A	I	A	R	R	4	1	2	0	0	1	0	0	0	1	1	0	0	1	0	0	0	0	0	0	0	0	11	0	1187.64	tr|I6XWJ8|I6XWJ8_MYCTU	tr|I6XWJ8|I6XWJ8_MYCTU	176	186	yes	yes	2	0.028628	38.086	By matching		By MS/MS	By matching
AIAQNAADIEAMGAR	TPQDVGRKAIAQNAAD	DIEAMGARATAFVVGF	K	A	I	A	R	A	6	1	1	1	0	1	1	1	0	2	0	0	1	0	0	0	0	0	0	0	0	0	15	0	1500.74	sp|P9WG71|THIL_MYCTU	sp|P9WG71|THIL_MYCTU	82	96	yes	yes	2	0.087138	29.544
AIAQYDVNVVGLTLSK	GWGATMRRAIAQYDVN	VVGLTLSKNQAAHVQK	R	A	I	S	K	N	2	0	1	1	0	1	0	1	0	1	2	1	0	0	0	1	1	0	1	3	0	0	16	0	1689.93	sp|Q79FX6|MMAA2_MYCTU	sp|Q79FX6|MMAA2_MYCTU	82	97	yes	yes	2;3	1.323e-39	170	By MS/MS	By MS/MS	By MS/MS	By MS/MS	By MS/MS	By MS/MS	By MS/MS
AIATEIGRPVMVK	TDTAEGAKAIATEIGR	IGRPVMVKAQVKIGGR	K	A	I	V	K	A	2	1	0	0	0	0	1	1	0	2	0	1	1	0	1	0	1	0	0	2	0	0	13	1	1383.79	sp|P9WGC5|SUCC_MYCTU	sp|P9WGC5|SUCC_MYCTU	33	45	yes	yes	2;3	7.8457e-33	229.73	By MS/MS	By MS/MS	By MS/MS	By MS/MS	By MS/MS	By MS/MS	By MS/MS
AIAVQPDVLLMDEPCSSLDPISTMAIEDLISELK	QQRLCIARAIAVQPDV	EDLISELKQQYTIVIV	R	A	I	L	K	Q	3	0	0	4	1	1	3	0	0	4	5	1	2	0	3	4	1	0	0	2	0	0	34	0	3712.85	sp|P9WQL1|PSTB1_MYCTU	sp|P9WQL1|PSTB1_MYCTU	162	195	yes	yes	3	6.425e-07	55.366	By MS/MS			By MS/MS		By MS/MS
AIAWCQEHITSAHPNFQFEVSDIYNSLYNPK	AGFDISQKAIAWCQEH	YNSLYNPKGKYQSLDF	K	A	I	P	K	G	3	0	3	1	1	2	2	0	2	3	1	1	0	2	2	3	1	1	2	1	0	0	31	0	3678.72	sp|P9WLW9|Y1498_MYCTU	sp|P9WLW9|Y1498_MYCTU	98	128	yes	yes	4	0.11475	11.588	By matching		By matching		By MS/MS
AIAWYLAMAR	PAGEACARAIAWYLAM	AWYLAMARRSQGNESA	R	A	I	A	R	R	4	1	0	0	0	0	0	0	0	1	1	0	1	0	0	0	0	1	1	0	0	0	10	0	1164.61	sp|P9WPH9|ECCA1_MYCTU	sp|P9WPH9|ECCA1_MYCTU	207	216	yes	yes	2	0.00087236	74.127	By MS/MS	By MS/MS	By MS/MS	By MS/MS	By MS/MS	By MS/MS	By MS/MS
AICDSAGVDDAKEYNSVR	WGEIARRKAICDSAGV	AKEYNSVRARMRARGQ	K	A	I	V	R	A	3	1	1	3	1	0	1	1	0	1	0	1	0	0	0	2	0	0	1	2	0	0	18	1	1968.88	sp|P9WNA5|ECCC5_MYCTU	sp|P9WNA5|ECCC5_MYCTU	577	594	yes	yes	2;3	4.3995e-35	152.37	By MS/MS	By MS/MS	By MS/MS	By MS/MS	By MS/MS	By MS/MS	By MS/MS
AICPGEGACGGMYTANTMASAAEALGMSLPGSAAPPATDR	ADVDAIERAICPGEGA	AAPPATDRRRDGFARR	R	A	I	D	R	R	10	1	1	1	2	0	2	6	0	1	2	0	3	0	4	3	3	0	1	0	0	0	40	0	3881.72	sp|P9WKJ5|ILVD_MYCTU	sp|P9WKJ5|ILVD_MYCTU	206	245	yes	yes	3	3.0304e-06	50.35	By MS/MS						By MS/MS
AICPWEGFTDAYR	ALQPPALRAICPWEGF	EGFTDAYRDLAFPGGI	R	A	I	Y	R	D	2	1	0	1	1	0	1	1	0	1	0	0	0	1	1	0	1	1	1	0	0	0	13	0	1584.7	tr|O05316|O05316_MYCTU	tr|O05316|O05316_MYCTU	200	212	yes	yes	2	0.065272	26.971
AICSPMALAS	HAIVQFVKAICSPMAL	CSPMALAS________	K	A	I	A	S	-	3	0	0	0	1	0	0	0	0	1	1	0	1	0	1	2	0	0	0	0	0	0	10	0	1019.48	sp|P9WJA3|HRP1_MYCTU	sp|P9WJA3|HRP1_MYCTU	134	143	yes	yes	1	0.00057186	71.296
AIDAAETLDAETTDSDATSLAAAVLR	LCALPIERAIDAAETL	SLAAAVLRIHAERGQT	R	A	I	L	R	I	8	1	0	4	0	0	2	0	0	1	3	0	0	0	0	2	4	0	0	1	0	0	26	0	2590.26	tr|I6Y498|I6Y498_MYCTU	tr|I6Y498|I6Y498_MYCTU	297	322	yes	yes	2;3	1.7195e-19	108.89	By MS/MS	By MS/MS	By MS/MS	By MS/MS	By MS/MS	By MS/MS	By MS/MS
AIDAMTPIGR	EPLQTGIKAIDAMTPI	DAMTPIGRGQRQLIIG	K	A	I	G	R	G	2	1	0	1	0	0	0	1	0	2	0	0	1	0	1	0	1	0	0	0	0	0	10	0	1043.54	sp|P9WPU7|ATPA_MYCTU	sp|P9WPU7|ATPA_MYCTU	155	164	yes	yes	2	1.081e-09	179.68	By MS/MS	By MS/MS	By MS/MS	By MS/MS	By MS/MS	By MS/MS	By MS/MS
AIDASPAGVFVDFNPSDIR	GTAQRLKRAIDASPAG	DFNPSDIRAGRPAVTY	R	A	I	I	R	A	3	1	1	3	0	0	0	1	0	2	0	0	0	2	2	2	0	0	0	2	0	0	19	0	1989.98	tr|O06263|O06263_MYCTU	tr|O06263|O06263_MYCTU	328	346	yes	yes	3	0.12741	8.6445					By MS/MS
AIDCQRGQEVTVVGTLR	VLNAGAQRAIDCQRGQ	VTVVGTLRSVETNGKG	R	A	I	L	R	S	1	2	0	1	1	2	1	2	0	1	1	0	0	0	0	0	2	0	0	3	0	0	17	1	1900.98	tr|O07196|O07196_MYCTU	tr|O07196|O07196_MYCTU	38	54	yes	yes	2	0.09792	20.953					By MS/MS
AIDDDLAGLDLGR	AFELTAAKAIDDDLAG	LAGLDLGRIKTILCGS	K	A	I	G	R	I	2	1	0	4	0	0	0	2	0	1	3	0	0	0	0	0	0	0	0	0	0	0	13	0	1342.67	sp|P9WQ47|FAC23_MYCTU	sp|P9WQ47|FAC23_MYCTU	280	292	yes	yes	2	4.3348e-11	118.28	By MS/MS	By MS/MS	By MS/MS	By MS/MS	By MS/MS	By MS/MS	By MS/MS
AIDDFLAGPEHIFSILESALPQVHR	STVAIQNKAIDDFLAG	SALPQVHRIRKSYPDA	K	A	I	H	R	I	3	1	0	2	0	1	2	1	2	3	3	0	0	2	2	2	0	0	0	1	0	0	25	0	2774.44	sp|O53585|GLFT2_MYCTU	sp|O53585|GLFT2_MYCTU	461	485	yes	yes	3;4	1.1293e-17	99.441	By MS/MS	By MS/MS		By MS/MS	By MS/MS	By MS/MS	By MS/MS
AIDDGDTGYPYGTEYAEAVR	TVADALRRAIDDGDTG	TEYAEAVREFACQRWQ	R	A	I	V	R	E	3	1	0	3	0	0	2	3	0	1	0	0	0	0	1	0	2	0	3	1	0	0	20	0	2161.94	sp|P9WQ83|CBL_MYCTU	sp|P9WQ83|CBL_MYCTU	53	72	yes	yes	2	5.7065e-20	117.2	By MS/MS	By MS/MS	By MS/MS	By MS/MS	By MS/MS	By MS/MS	By MS/MS
AIDEFWIGSADMMHR	HSRILHFRAIDEFWIG	GSADMMHRNLDRRVEV	R	A	I	H	R	N	2	1	0	2	0	0	1	1	1	2	0	0	2	1	0	1	0	1	0	0	0	0	15	0	1777.79	sp|P9WHV9|PPK_MYCTU	sp|P9WHV9|PPK_MYCTU	660	674	yes	yes	2;3	1.5501e-11	97.214	By MS/MS	By MS/MS	By MS/MS	By MS/MS	By MS/MS	By MS/MS	By MS/MS
AIDLEDTEGLIAADR	________________	EGLIAADRGALLRAAS	R	A	I	D	R	G	3	1	0	3	0	0	2	1	0	2	2	0	0	0	0	0	1	0	0	0	0	0	15	0	1600.79	tr|O05899|O05899_MYCTU	tr|O05899|O05899_MYCTU	6	20	yes	yes	2	1.2341e-07	102.97	By MS/MS
AIDLFKPLASK	VDIEAGDRAIDLFKPL	LFKPLASKATRPEVRG	R	A	I	S	K	A	2	0	0	1	0	0	0	0	0	1	2	2	0	1	1	1	0	0	0	0	0	0	11	1	1201.71	tr|I6Y4V6|I6Y4V6_MYCTU	tr|I6Y4V6|I6Y4V6_MYCTU	32	42	yes	yes	2;3	6.2324e-06	96.113	By MS/MS	By MS/MS	By MS/MS	By MS/MS	By MS/MS	By MS/MS	By MS/MS
AIDLIDEAGAR	NDRFLPDKAIDLIDEA	LIDEAGARMRIRRMTA	K	A	I	A	R	M	3	1	0	2	0	0	1	1	0	2	1	0	0	0	0	0	0	0	0	0	0	0	11	0	1142.59	sp|P9WPC9|CLPC1_MYCTU	sp|P9WPC9|CLPC1_MYCTU	399	409	yes	yes	1;2	1.0115e-17	150.36	By MS/MS	By MS/MS	By MS/MS	By MS/MS	By MS/MS	By MS/MS	By MS/MS
AIDLTPAAVGPAVIPPANLR	KYAEAGIRAIDLTPAA	VIPPANLREHLDAPNV	R	A	I	L	R	E	5	1	1	1	0	0	0	1	0	2	2	0	0	0	4	0	1	0	0	2	0	0	20	0	1955.12	sp|P9WQH3|ACDH_MYCTU	sp|P9WQH3|ACDH_MYCTU	95	114	yes	yes	2	4.3374e-09	75.045	By MS/MS	By MS/MS	By MS/MS	By MS/MS	By matching	By MS/MS	By matching
AIDLVDEAASR	TARFLPDKAIDLVDEA	LVDEAASRLRMEIDSR	K	A	I	S	R	L	3	1	0	2	0	0	1	0	0	1	1	0	0	0	0	1	0	0	0	1	0	0	11	0	1158.59	sp|P9WPD1|CLPB_MYCTU	sp|P9WPD1|CLPB_MYCTU	391	401	yes	yes	1;2	4.7668e-08	131.22	By MS/MS	By MS/MS	By MS/MS	By MS/MS	By MS/MS	By MS/MS
AIDMLESLGAEHLANR	YEAVDYHRAIDMLESL	GAEHLANRTYGTLSEG	R	A	I	N	R	T	3	1	1	1	0	0	2	1	1	1	3	0	1	0	0	1	0	0	0	0	0	0	16	0	1738.87	tr|I6YF11|I6YF11_MYCTU	tr|I6YF11|I6YF11_MYCTU	141	156	yes	yes	2;3	7.3737e-39	139.58	By MS/MS	By MS/MS	By MS/MS	By MS/MS	By MS/MS	By MS/MS	By MS/MS
AIDPGFFSAR	TVTDVTPRAIDPGFFS	DPGFFSARKLPDGLSF	R	A	I	A	R	K	2	1	0	1	0	0	0	1	0	1	0	0	0	2	1	1	0	0	0	0	0	0	10	0	1079.54	tr|O05582|O05582_MYCTU	tr|O05582|O05582_MYCTU	87	96	yes	yes	2	0.020638	44.318						By MS/MS
AIDPNSIGAVTEPMLFEWTDR	________________	MLFEWTDRDTLLYAIG	M	A	I	D	R	D	2	1	1	2	0	0	2	1	0	2	1	0	1	1	2	1	2	1	0	1	0	0	21	0	2361.13	tr|I6YBZ8|I6YBZ8_MYCTU	tr|I6YBZ8|I6YBZ8_MYCTU	2	22	yes	yes	4	0.12724	7.8971
AIDTAQIQPYDGHVTLYMADR	RTSYLDNRAIDTAQIQ	VTLYMADRYHDDAIMF	R	A	I	D	R	Y	3	1	0	3	0	2	0	1	1	2	1	0	1	0	1	0	2	0	2	1	0	0	21	0	2377.14	tr|I6X8D2|I6X8D2_MYCTU	tr|I6X8D2|I6X8D2_MYCTU	1642	1662	yes	yes	2;3	2.7541e-64	145.02	By MS/MS	By MS/MS	By MS/MS	By MS/MS	By MS/MS	By MS/MS	By MS/MS
AIDTESNLGQYL	GKSSSASRAIDTESNL	ESNLGQYL________	R	A	I	Y	L	-	1	0	1	1	0	1	1	1	0	1	2	0	0	0	0	1	1	0	1	0	0	0	12	0	1322.64	sp|P9WQN5|ARC_MYCTU	sp|P9WQN5|ARC_MYCTU	598	609	yes	yes	2	3.3982e-05	90.601	By MS/MS	By MS/MS	By MS/MS	By MS/MS	By matching	By MS/MS	By matching
AIDVEIGDVVMGAK	AQAGHRIKAIDVEIGD	GDVVMGAKLFADGYTG	K	A	I	A	K	L	2	0	0	2	0	0	1	2	0	2	0	1	1	0	0	0	0	0	0	3	0	0	14	0	1415.73	tr|I6Y4U4|I6Y4U4_MYCTU	tr|I6Y4U4|I6Y4U4_MYCTU	406	419	yes	yes	2	1.0129e-05	76.332		By MS/MS	By MS/MS	By MS/MS	By matching	By MS/MS	By MS/MS
AIDVSQPTLNAFR	ELVRRSLRAIDVSQPT	QPTLNAFRVVLTESAL	R	A	I	F	R	V	2	1	1	1	0	1	0	0	0	1	1	0	0	1	1	1	1	0	0	1	0	0	13	0	1430.75	sp|P9WQ99|AMIA2_MYCTU	sp|P9WQ99|AMIA2_MYCTU	47	59	yes	yes	2	2.5906e-07	84.17						By matching	By MS/MS
AIEAIAAALR	TTRAILDRAIEAIAAA	EAIAAALRDIID____	R	A	I	L	R	D	5	1	0	0	0	0	1	0	0	2	1	0	0	0	0	0	0	0	0	0	0	0	10	0	997.592	tr|O53620|O53620_MYCTU	tr|O53620|O53620_MYCTU	377	386	yes	yes	2	7.6581e-09	161.11	By matching	By matching	By MS/MS	By matching	By MS/MS	By MS/MS	By MS/MS
AIEGTAYSDVNAMLVNPGQSIYTAQQPGQTLPVGAAEK	SLAADPGKAIEGTAYS	LPVGAAEKAVIRGELF	K	A	I	E	K	A	6	0	2	1	0	4	2	4	0	2	2	1	1	0	3	2	3	0	2	3	0	0	38	0	3888.92	sp|P9WGL1|MPRB_MYCTU	sp|P9WGL1|MPRB_MYCTU	79	116	yes	yes	3	0.097655	7.5373			By matching			By MS/MS
AIEILQTGVIR	GGEAGVNRAIEILQTG	ILQTGVIRTMRLLGVT	R	A	I	I	R	T	1	1	0	0	0	1	1	1	0	3	1	0	0	0	0	0	1	0	0	1	0	0	11	0	1211.72	sp|P9WND5|LLDD_MYCTU	sp|P9WND5|LLDD_MYCTU	373	383	yes	yes	1;2;3	4.3198e-28	222.18	By MS/MS	By MS/MS	By MS/MS	By MS/MS	By MS/MS	By MS/MS	By MS/MS
AIEIPDGSPDDPGAAETVYGLGNR	VRSFLSSRAIEIPDGS	TVYGLGNRKNDMLHKL	R	A	I	N	R	K	3	1	1	3	0	0	2	4	0	2	1	0	0	0	3	1	1	0	1	1	0	0	24	0	2413.14	sp|P9WKZ7|Y3400_MYCTU	sp|P9WKZ7|Y3400_MYCTU	94	117	yes	yes	2;3	9.3263e-68	129.32	By MS/MS	By MS/MS	By MS/MS	By MS/MS	By MS/MS	By MS/MS	By MS/MS
AIELITLR	QDIQDARKAIELITLR	AIELITLRGFHRDRDL	K	A	I	L	R	G	1	1	0	0	0	0	1	0	0	2	2	0	0	0	0	0	1	0	0	0	0	0	8	0	927.575	tr|L7N686|L7N686_MYCTU	tr|L7N686|L7N686_MYCTU	171	178	yes	yes	2	0.078998	40.098					By MS/MS
AIENALTLILGLPTGPER	ALKPATMRAIENALTL	GLPTGPERGEAATHSP	R	A	I	E	R	G	2	1	1	0	0	0	2	2	0	2	4	0	0	0	2	0	2	0	0	0	0	0	18	0	1877.06	sp|P0CL62|MAZF7_MYCTU	sp|P0CL62|MAZF7_MYCTU	102	119	yes	yes	3	0.021205	28.626	By matching	By matching	By MS/MS	By matching	By matching	By MS/MS	By MS/MS
AIENGEIEIGGR	TGPGESWKAIENGEIE	GEIEIGGRLPINPSGG	K	A	I	G	R	L	1	1	1	0	0	0	3	3	0	3	0	0	0	0	0	0	0	0	0	0	0	0	12	0	1256.64	tr|I6XWJ8|I6XWJ8_MYCTU	tr|I6XWJ8|I6XWJ8_MYCTU	332	343	yes	yes	2	5.3446e-05	70.552	By MS/MS
AIENYDVNVIGITLSR	GWGGGLQRAIENYDVN	VIGITLSRNQFEYSKA	R	A	I	S	R	N	1	1	2	1	0	0	1	1	0	3	1	0	0	0	0	1	1	0	1	2	0	0	16	0	1775.94	sp|Q6MX39|UMAA_MYCTU	sp|Q6MX39|UMAA_MYCTU	81	96	yes	yes	2	4.4416e-45	200.79	By MS/MS	By MS/MS	By MS/MS	By MS/MS	By MS/MS	By MS/MS	By MS/MS
AIESAGLRPGADVALALDAAATEFFTDGTGYVFEGTTR	AALDLISRAIESAGLR	YVFEGTTRTADQMTEF	R	A	I	T	R	T	8	2	0	3	0	0	3	5	0	1	3	0	0	3	1	1	5	0	1	2	0	0	38	1	3859.89	sp|P9WNL1|ENO_MYCTU	sp|P9WNL1|ENO_MYCTU	224	261	yes	yes	3;4;5	2.2773e-40	128.88	By MS/MS	By MS/MS	By MS/MS	By MS/MS	By MS/MS	By MS/MS	By MS/MS
AIESGLVDLNVHDLR	LRQSLPGKAIESGLVD	DLNVHDLRRWTHDVHH	K	A	I	L	R	R	1	1	1	2	0	0	1	1	1	1	3	0	0	0	0	1	0	0	0	2	0	0	15	0	1649.87	sp|P9WFY7|TRMD_MYCTU	sp|P9WFY7|TRMD_MYCTU	24	38	yes	yes	3	0.0013247	44.196	By MS/MS			By MS/MS	By MS/MS	By matching	By MS/MS
AIEVSVLR	________________	AIEVSVLRVFTDSDGN	M	A	I	L	R	V	1	1	0	0	0	0	1	0	0	1	1	0	0	0	0	1	0	0	0	2	0	0	8	0	885.528	sp|P9WL43|Y2716_MYCTU	sp|P9WL43|Y2716_MYCTU	2	9	yes	yes	2	0.011496	57.281			By matching	By matching		By matching	By matching
AIEVTSEEVYNR	TLQSNKDKAIEVTSEE	TSEEVYNRYMKYLRGC	K	A	I	N	R	Y	1	1	1	0	0	0	3	0	0	1	0	0	0	0	0	1	1	0	1	2	0	0	12	0	1408.68	sp|Q79FX8|MMAA4_MYCTU	sp|Q79FX8|MMAA4_MYCTU	259	270	yes	yes	2;3	1.4387e-54	258	By MS/MS	By MS/MS	By MS/MS	By MS/MS	By MS/MS	By MS/MS	By MS/MS
AIEWLHTVR	FPDDLTDKAIEWLHTV	IEWLHTVRAQNATKPW	K	A	I	V	R	A	1	1	0	0	0	0	1	0	1	1	1	0	0	0	0	0	1	1	0	1	0	0	9	0	1123.61	tr|O65931|O65931_MYCTU	tr|O65931|O65931_MYCTU	388	396	yes	yes	3	0.00012284	73.233		By MS/MS	By MS/MS			By MS/MS
AIFDALR	AGRYVLDRAIFDALRR	RAIFDALRRIDQGAGG	R	A	I	L	R	R	2	1	0	1	0	0	0	0	0	1	1	0	0	1	0	0	0	0	0	0	0	0	7	0	804.449	tr|O05576|O05576_MYCTU	tr|O05576|O05576_MYCTU	225	231	yes	yes	2	0.00048361	117.7			By MS/MS	By MS/MS			By MS/MS
AIFDLVPGDSILEGALGLR	TFTLSGQRAIFDLVPG	LEGALGLRSDAPYACM	R	A	I	L	R	S	2	1	0	2	0	0	1	3	0	2	4	0	0	1	1	1	0	0	0	1	0	0	19	0	1955.07	tr|P71846|P71846_MYCTU	tr|P71846|P71846_MYCTU	607	625	yes	yes	2;3	6.2733e-13	91.62	By MS/MS	By MS/MS	By matching	By MS/MS	By MS/MS	By matching	By MS/MS
AIFGAGGSELDELR	ITLNAILRAIFGAGGS	GSELDELRRLIPPWVT	R	A	I	L	R	R	2	1	0	1	0	0	2	3	0	1	2	0	0	1	0	1	0	0	0	0	0	0	14	0	1433.72	sp|P9WPM3|CP138_MYCTU	sp|P9WPM3|CP138_MYCTU	161	174	yes	yes	2	0.00024075	62.694		By MS/MS
AIFGAGGSELDELRR	ITLNAILRAIFGAGGS	SELDELRRLIPPWVTL	R	A	I	R	R	L	2	2	0	1	0	0	2	3	0	1	2	0	0	1	0	1	0	0	0	0	0	0	15	1	1589.82	sp|P9WPM3|CP138_MYCTU	sp|P9WPM3|CP138_MYCTU	161	175	yes	yes	2	0.046327	46.73		By matching		By matching
AIFHLPGLTAAVDELQR	EGGTFLQRAIFHLPGL	AAVDELQRDFGSTVAD	R	A	I	Q	R	D	3	1	0	1	0	1	1	1	1	1	3	0	0	1	1	0	1	0	0	1	0	0	17	0	1850.01	sp|P9WHM3|PURU_MYCTU	sp|P9WHM3|PURU_MYCTU	77	93	yes	yes	2;3	2.3617e-44	125.28	By MS/MS	By MS/MS	By matching	By matching	By MS/MS	By MS/MS	By matching
AIFINSVWAPR	LLHEPELRAIFINSVW	INSVWAPRLRIVESIL	R	A	I	P	R	L	2	1	1	0	0	0	0	0	0	2	0	0	0	1	1	1	0	1	0	1	0	0	11	0	1272.7	tr|O50423|O50423_MYCTU	tr|O50423|O50423_MYCTU	124	134	yes	yes	3	0.11498	15.539							By matching
AIGEVFDLRPGAIIR	EDPVKIEKAIGEVFDL	LRPGAIIRDLNLLRPI	K	A	I	I	R	D	2	2	0	1	0	0	1	2	0	3	1	0	0	1	1	0	0	0	0	1	0	0	15	1	1625.93	sp|P9WGV1|METK_MYCTU	sp|P9WGV1|METK_MYCTU	349	363	yes	yes	2;3	1.5569e-40	195.25	By MS/MS	By MS/MS	By MS/MS	By MS/MS	By MS/MS	By MS/MS	By MS/MS
AIGHGWGNAPTDEADAEK	HGRVVLNRAIGHGWGN	TDEADAEKIPVTTDTP	R	A	I	E	K	I	4	0	1	2	0	0	2	3	1	1	0	1	0	0	1	0	1	1	0	0	0	0	18	0	1837.82	tr|P72041|P72041_MYCTU	tr|P72041|P72041_MYCTU	67	84	yes	yes	2;3	2.3235e-12	89.358	By MS/MS	By MS/MS	By MS/MS	By MS/MS	By MS/MS	By MS/MS	By MS/MS
AIGLVMPQLK	PTSTGAAKAIGLVMPQ	GLVMPQLKGKLDGYAL	K	A	I	L	K	G	1	0	0	0	0	1	0	1	0	1	2	1	1	0	1	0	0	0	0	1	0	0	10	0	1068.64	sp|P9WN83|G3P_MYCTU	sp|P9WN83|G3P_MYCTU	221	230	yes	yes	1;2	7.3023e-08	117.16	By MS/MS	By MS/MS	By MS/MS	By MS/MS	By MS/MS	By MS/MS	By MS/MS
AIGMVFQRPNPFPAMSIR	IDPVGVRRAIGMVFQR	PFPAMSIRNNVVAGLK	R	A	I	I	R	N	2	2	1	0	0	1	0	1	0	2	0	0	2	2	3	1	0	0	0	1	0	0	18	1	2031.05	sp|P9WQL1|PSTB1_MYCTU	sp|P9WQL1|PSTB1_MYCTU	86	103	yes	yes	3	3.9371e-18	112.8		By matching			By MS/MS	By MS/MS	By matching
AIGPGGLFLALPGAR	GTVEFDSRAIGPGGLF	FLALPGARADGHDHAA	R	A	I	A	R	A	3	1	0	0	0	0	0	4	0	1	3	0	0	1	2	0	0	0	0	0	0	0	15	0	1408.82	sp|P9WJL1|MURF_MYCTU	sp|P9WJL1|MURF_MYCTU	40	54	yes	yes	2	0.01547	52.167	By matching	By matching	By matching	By MS/MS	By MS/MS	By matching	By matching
AIGSDVVVECGDIAQPDTADR	LETIELVRAIGSDVVV	AQPDTADRLVTAATAT	R	A	I	D	R	L	3	1	0	4	1	1	1	2	0	2	0	0	0	0	1	1	1	0	0	3	0	0	21	0	2187.01	sp|O53901|PKS5_MYCTU	sp|O53901|PKS5_MYCTU	1813	1833	yes	yes	2	2.5986e-14	95.264			By MS/MS		By matching
AIGTTSLGHDLPNVLR	IAGRIVGKAIGTTSLG	HDLPNVLRILDDLPEP	K	A	I	L	R	I	1	1	1	1	0	0	0	2	1	1	3	0	0	0	1	1	2	0	0	1	0	0	16	0	1662.91	sp|P9WNH3|Y2715_MYCTU	sp|P9WNH3|Y2715_MYCTU	181	196	yes	yes	3	5.0198e-17	87.932	By MS/MS	By MS/MS	By MS/MS	By MS/MS	By matching	By matching	By MS/MS
AIGTVFQDPMSALTPVYTVGDQIAEAIEVHQPR	AMSRFRGKAIGTVFQD	AIEVHQPRVGKKAARR	K	A	I	P	R	V	4	1	0	2	0	3	2	2	1	3	1	0	1	1	3	1	3	0	1	4	0	0	33	0	3552.79	sp|P9WQJ5|Y1281_MYCTU	sp|P9WQJ5|Y1281_MYCTU	90	122	yes	yes	3;4	5.8378e-28	114.03	By MS/MS	By MS/MS	By MS/MS	By MS/MS	By MS/MS	By MS/MS	By MS/MS
AIGVAEGVVVI	ERWYRDLRAIGVAEGV	VAEGVVVI________	R	A	I	V	I	-	2	0	0	0	0	0	1	2	0	2	0	0	0	0	0	0	0	0	0	4	0	0	11	0	1025.61	tr|P95187|P95187_MYCTU	tr|P95187|P95187_MYCTU	458	468	yes	yes	2	8.0097e-08	102.72	By MS/MS	By MS/MS	By MS/MS	By MS/MS	By MS/MS	By MS/MS	By MS/MS
AIGVDDYMR	GVALTDRKAIGVDDYM	IGVDDYMRTNVGHIYA	K	A	I	M	R	T	1	1	0	2	0	0	0	1	0	1	0	0	1	0	0	0	0	0	1	1	0	0	9	0	1038.48	sp|P9WHH9|DLDH_MYCTU	sp|P9WHH9|DLDH_MYCTU	290	298	yes	yes	2	0.0068544	56.011	By MS/MS	By MS/MS	By MS/MS	By MS/MS	By matching	By MS/MS	By MS/MS
AIGVDLMFDHIK	AELRETFRAIGVDLMF	DLMFDHIKQSLHEFGT	R	A	I	I	K	Q	1	0	0	2	0	0	0	1	1	2	1	1	1	1	0	0	0	0	0	1	0	0	12	0	1357.71	sp|P9WFW5|SYR_MYCTU	sp|P9WFW5|SYR_MYCTU	228	239	yes	yes	3	8.7924e-07	56.205	By MS/MS	By MS/MS	By MS/MS	By MS/MS	By MS/MS	By MS/MS	By MS/MS
AIGYEAAYAGTSFATPDK	GHATEYDRAIGYEAAY	TSFATPDKLGTLRYGS	R	A	I	D	K	L	5	0	0	1	0	0	1	2	0	1	0	1	0	1	1	1	2	0	2	0	0	0	18	0	1831.86	tr|P71897|P71897_MYCTU	tr|P71897|P71897_MYCTU	279	296	yes	yes	2	4.7605e-18	108.32	By MS/MS	By MS/MS	By MS/MS	By MS/MS	By matching	By MS/MS	By matching
AIGYTSIYEDVEHVALVR	PTRHGEFRAIGYTSIY	VEHVALVRGEIAGPNA	R	A	I	V	R	G	2	1	0	1	0	0	2	1	1	2	1	0	0	0	0	1	1	0	2	3	0	0	18	0	2034.04	sp|P9WHF1|RIBBA_MYCTU	sp|P9WHF1|RIBBA_MYCTU	226	243	yes	yes	2;3	5.1367e-35	120.63	By MS/MS	By MS/MS	By MS/MS	By MS/MS	By MS/MS	By MS/MS	By MS/MS
AIHAGYRPDPATGAVNVPIYASSTFAQDGVGGLR	GISGPATRAIHAGYRP	QDGVGGLRGGFEYART	R	A	I	L	R	G	6	2	1	2	0	1	0	5	1	2	1	0	0	1	3	2	2	0	2	3	0	0	34	1	3427.73	sp|P9WGB7|METB_MYCTU	sp|P9WGB7|METB_MYCTU	18	51	yes	yes	3;4	7.7449e-28	110.23	By MS/MS	By MS/MS	By MS/MS	By MS/MS	By MS/MS	By MS/MS	By MS/MS
AIHGETAPYNDIVSWNWTELPSALGVTNHLAFR	NDGYTVERAIHGETAP	VTNHLAFRAQTYGQLD	R	A	I	F	R	A	4	1	3	1	0	0	2	2	2	2	3	0	0	1	2	2	3	2	1	2	0	0	33	0	3678.82	sp|P9WG37|KDC_MYCTU	sp|P9WG37|KDC_MYCTU	481	513	yes	yes	4	6.2972e-28	115.05					By MS/MS
AIIDQLPDEDIVYVGDTGNGPYGPLTIPEIR	VGGLTVARAIIDQLPD	PLTIPEIRAHALAIGD	R	A	I	I	R	A	1	1	1	4	0	1	2	4	0	5	2	0	0	0	4	0	2	0	2	2	0	0	31	0	3339.69	sp|P9WPW9|MURI_MYCTU	sp|P9WPW9|MURI_MYCTU	23	53	yes	yes	3	0.0038287	34.839	By matching		By MS/MS	By matching	By matching	By matching	By matching
AIKPWLVGGR	RCVLERFRAIKPWLVG	KPWLVGGRVHAPFWEV	R	A	I	G	R	V	1	1	0	0	0	0	0	2	0	1	1	1	0	0	1	0	0	1	0	1	0	0	10	1	1095.66	tr|I6Y1G8|I6Y1G8_MYCTU	tr|I6Y1G8|I6Y1G8_MYCTU	227	236	yes	yes	3	2.34e-05	72.928					By MS/MS		By MS/MS
AILAAAVEGAQVDFDTASR	GAPMPAPRAILAAAVE	VDFDTASRIESRYFAS	R	A	I	S	R	I	6	1	0	2	0	1	1	1	0	1	1	0	0	1	0	1	1	0	0	2	0	0	19	0	1903.96	tr|O53872|O53872_MYCTU	tr|O53872|O53872_MYCTU	263	281	yes	yes	2;3	1.2609e-26	105.66	By MS/MS	By MS/MS	By MS/MS	By MS/MS	By MS/MS	By MS/MS	By MS/MS
AILANLATSLFEHGR	GGSSSHQKAILANLAT	TSLFEHGRITTTEPKA	K	A	I	G	R	I	3	1	1	0	0	0	1	1	1	1	3	0	0	1	0	1	1	0	0	0	0	0	15	0	1611.87	sp|P9WHD3|RL17_MYCTU	sp|P9WHD3|RL17_MYCTU	19	33	yes	yes	2;3	8.3255e-50	255.19	By MS/MS	By MS/MS	By MS/MS	By MS/MS	By MS/MS	By MS/MS	By MS/MS
AILDEWK	KVAGDRLRAILDEWKT	RAILDEWKTISGVDRK	R	A	I	W	K	T	1	0	0	1	0	0	1	0	0	1	1	1	0	0	0	0	0	1	0	0	0	0	7	0	873.46	tr|I6XF60|I6XF60_MYCTU	tr|I6XF60|I6XF60_MYCTU	199	205	yes	yes	2	0.046881	60.799	By matching	By matching	By matching	By matching	By matching	By matching	By MS/MS
AILDHQAGTVISYGPPASHHLR	RGKRQFRRAILDHQAG	PPASHHLRWLASANGL	R	A	I	L	R	W	3	1	0	1	0	1	0	2	3	2	2	0	0	0	2	2	1	0	1	1	0	0	22	0	2339.21	sp|P9WJQ5|MOEA2_MYCTU	sp|P9WJQ5|MOEA2_MYCTU	354	375	yes	yes	4;5	2.3898e-14	62.064	By MS/MS	By MS/MS	By MS/MS	By MS/MS	By MS/MS	By MS/MS
AILEGADEQVHVR	KLPAKARKAILEGADE	ADEQVHVRYRNRYGRT	K	A	I	V	R	Y	2	1	0	1	0	1	2	1	1	1	1	0	0	0	0	0	0	0	0	2	0	0	13	0	1435.74	sp|P9WQK7|UVRA_MYCTU	sp|P9WQK7|UVRA_MYCTU	353	365	yes	yes	2;3	3.0954e-27	140.31	By MS/MS	By MS/MS	By MS/MS	By MS/MS	By MS/MS	By MS/MS	By MS/MS
AILGAFASAR	RRKSTPNRAILGAFAS	LGAFASARGTRWVATI	R	A	I	A	R	G	4	1	0	0	0	0	0	1	0	1	1	0	0	1	0	1	0	0	0	0	0	0	10	0	975.55	sp|P9WNL7|EMBB_MYCTU	sp|P9WNL7|EMBB_MYCTU	15	24	yes	yes	2	0.034974	38.567	By MS/MS				By matching
AILGIGAGWFELEHR	LDVVSAGRAILGIGAG	GWFELEHRQLGFEFGT	R	A	I	H	R	Q	2	1	0	0	0	0	2	3	1	2	2	0	0	1	0	0	0	1	0	0	0	0	15	0	1667.88	tr|P95159|P95159_MYCTU	tr|P95159|P95159_MYCTU	108	122	yes	yes	3	1.9627e-11	88.507	By MS/MS		By MS/MS	By MS/MS		By MS/MS
AILGIGVGER	LHLLTRGRAILGIGVG	LGIGVGEREGNEPYGV	R	A	I	E	R	E	1	1	0	0	0	0	1	3	0	2	1	0	0	0	0	0	0	0	0	1	0	0	10	0	983.576	sp|P9WIB7|PHKR_MYCTU	sp|P9WIB7|PHKR_MYCTU	121	130	yes	yes	2	0.0079217	45.738
AILGLAVDTLMISPGAAR	SVFELQARAILGLAVD	MISPGAARVINPDHTA	R	A	I	A	R	V	4	1	0	1	0	0	0	2	0	2	3	0	1	0	1	1	1	0	0	1	0	0	18	0	1767.99	tr|P95197|P95197_MYCTU	tr|P95197|P95197_MYCTU	331	348	yes	yes	2;3	5.8521e-09	89.629	By MS/MS	By MS/MS	By MS/MS	By MS/MS	By MS/MS	By MS/MS	By MS/MS
AILGMLPK	HPDRVVEKAILGMLPK	AILGMLPKNRLSRQIQ	K	A	I	P	K	N	1	0	0	0	0	0	0	1	0	1	2	1	1	0	1	0	0	0	0	0	0	0	8	0	841.51	sp|P9WHE1|RL13_MYCTU	sp|P9WHE1|RL13_MYCTU	104	111	yes	yes	1;2	0.0022826	88.201	By MS/MS	By MS/MS	By MS/MS	By MS/MS	By MS/MS	By MS/MS	By MS/MS
AILHATIQAYR	MSTSDRVRAILHATIQ	HATIQAYRGAPAYRQR	R	A	I	Y	R	G	3	1	0	0	0	1	0	0	1	2	1	0	0	0	0	0	1	0	1	0	0	0	11	0	1255.7	sp|P9WJ95|INIC_MYCTU	sp|P9WJ95|INIC_MYCTU	9	19	yes	yes	3	0.0014351	37.584
AILHFEDFGPANAR	TAQRLFPRAILHFEDF	DFGPANARKILDTYGT	R	A	I	A	R	K	3	1	1	1	0	0	1	1	1	1	1	0	0	2	1	0	0	0	0	0	0	0	14	0	1556.77	sp|P9WK25|MAOX_MYCTU	sp|P9WK25|MAOX_MYCTU	235	248	yes	yes	2;3	1.7556e-07	50.532		By matching			By MS/MS		By MS/MS
AILIEAVSR	RINFATSRAILIEAVS	ILIEAVSRMSRSLLER	R	A	I	S	R	M	2	1	0	0	0	0	1	0	0	2	1	0	0	0	0	1	0	0	0	1	0	0	9	0	970.581	sp|P9WQ83|CBL_MYCTU	sp|P9WQ83|CBL_MYCTU	390	398	yes	yes	2	0.066844	36.395	By matching		By MS/MS	By matching		By MS/MS	By MS/MS
AILLTDSDSPTYVQLINPLVDAAAVSGETQQK	FARLPAGRAILLTDSD	VSGETQQKGSQS____	R	A	I	Q	K	G	4	0	1	3	0	3	1	1	0	2	4	1	0	0	2	3	3	0	1	3	0	0	32	0	3356.74	sp|P9WNA9|ECCC3_MYCTU	sp|P9WNA9|ECCC3_MYCTU	1295	1326	yes	yes	3	1.8906e-27	110.17	By MS/MS	By MS/MS	By MS/MS	By MS/MS	By MS/MS	By MS/MS	By MS/MS
AILPGMQELVR	WHKICVERAILPGMQE	PGMQELVRRIGDDERR	R	A	I	V	R	R	1	1	0	0	0	1	1	1	0	1	2	0	1	0	1	0	0	0	0	1	0	0	11	0	1225.69	sp|P9WH69|RIR2H_MYCTU	sp|P9WH69|RIR2H_MYCTU	186	196	yes	yes	2	4.2815e-13	130.75		By matching	By MS/MS	By MS/MS	By MS/MS		By MS/MS
AIMEEVLLPVMYDIPSR	GTGARGLRAIMEEVLL	VMYDIPSRDDVAKVVV	R	A	I	S	R	D	1	1	0	1	0	0	2	0	0	2	2	0	2	0	2	1	0	0	1	2	0	0	17	0	1975.02	sp|P9WPB9|CLPX_MYCTU	sp|P9WPB9|CLPX_MYCTU	374	390	yes	yes	2;3	1.6459e-17	93.754	By MS/MS	By MS/MS	By MS/MS	By MS/MS	By MS/MS		By matching
AIMEEVLLPVMYDIPSRDDVAK	GTGARGLRAIMEEVLL	PSRDDVAKVVVTKETV	R	A	I	A	K	V	2	1	0	3	0	0	2	0	0	2	2	1	2	0	2	1	0	0	1	3	0	0	22	1	2503.27	sp|P9WPB9|CLPX_MYCTU	sp|P9WPB9|CLPX_MYCTU	374	395	yes	yes	2;3	4.8617e-21	75.064	By MS/MS	By MS/MS	By MS/MS	By MS/MS			By matching
AINLELPR	________________	AINLELPRKLQAIIVK	M	A	I	P	R	K	1	1	1	0	0	0	1	0	0	1	2	0	0	0	1	0	0	0	0	0	0	0	8	0	924.539	tr|P95186|P95186_MYCTU	tr|P95186|P95186_MYCTU	2	9	yes	yes	2	0.00019179	143.85	By MS/MS	By MS/MS	By MS/MS	By MS/MS	By MS/MS	By MS/MS	By MS/MS
AINLLSTHGNTVAVAAADFSPEEQQGSSQIGSALLPATAPR	PDGPLTGRAINLLSTH	LLPATAPRRLSPRVVA	R	A	I	P	R	R	8	1	2	1	0	3	2	3	1	2	4	0	0	1	3	5	3	0	0	2	0	0	41	0	4089.08	tr|O05436|O05436_MYCTU	tr|O05436|O05436_MYCTU	390	430	yes	yes	3	0.06514	11.321		By MS/MS	By MS/MS	By MS/MS			By matching
AINNALGGNRPAVYAPK	VGDLAEGRAINNALGG	RPAVYAPKSALGHSVG	R	A	I	P	K	S	4	1	3	0	0	0	0	2	0	1	1	1	0	0	2	0	0	0	1	1	0	0	17	1	1724.93	sp|P9WQD7|FAB2_MYCTU	sp|P9WQD7|FAB2_MYCTU	325	341	yes	yes	2;3	4.0495e-56	199.7	By MS/MS	By MS/MS	By MS/MS	By MS/MS	By MS/MS	By MS/MS	By MS/MS
AINQPPLAVTTHPFDTR	KTNAEALRAINQPPLA	TTHPFDTRRGELAPQP	R	A	I	T	R	R	2	1	1	1	0	1	0	0	1	1	1	0	0	1	3	0	3	0	0	1	0	0	17	0	1876.98	sp|P9WP69|COX2_MYCTU	sp|P9WP69|COX2_MYCTU	337	353	yes	yes	2;3	1.3981e-24	128.31	By MS/MS	By MS/MS	By MS/MS	By MS/MS	By MS/MS	By MS/MS	By MS/MS
AINSAVFPGQQGGPLMHVIAGK	VGKQQYAKAINSAVFP	LMHVIAGKAVALKIAA	K	A	I	G	K	A	3	0	1	0	0	2	0	4	1	2	1	1	1	1	2	1	0	0	0	2	0	0	22	0	2191.16	sp|P9WGI9|GLYA1_MYCTU	sp|P9WGI9|GLYA1_MYCTU	258	279	yes	yes	2;3	4.9299e-64	131.48	By MS/MS	By MS/MS	By MS/MS	By MS/MS	By MS/MS	By MS/MS	By MS/MS
AIPIVDVPVQLIVNSQDPYVRPYGYDQTAR	FSSSRRGRAIPIVDVP	YGYDQTARWVPRLWRR	R	A	I	A	R	W	2	2	1	3	0	3	0	1	0	3	1	0	0	0	4	1	1	0	3	5	0	0	30	1	3385.77	sp|P9WGS3|EPHD_MYCTU	sp|P9WGS3|EPHD_MYCTU	237	266	yes	yes	3;4	9.8064e-20	103.16	By MS/MS	By MS/MS	By MS/MS	By MS/MS	By MS/MS	By MS/MS	By MS/MS
AIPQDLVDETVR	EEMARLGRAIPQDLVD	DLVDETVRTTLLRGRL	R	A	I	V	R	T	1	1	0	2	0	1	1	0	0	1	1	0	0	0	1	0	1	0	0	2	0	0	12	0	1354.71	sp|P9WFJ1|Y153_MYCTU	sp|P9WFJ1|Y153_MYCTU	285	296	yes	yes	2	7.6501e-05	67.207
AIPVQSEDAFGGTLAAALPVICSHWYGLIPPIK	SVVVEQSRAIPVQSED	YGLIPPIKEVRDQTGA	R	A	I	I	K	E	5	0	0	1	1	1	1	3	1	4	3	1	0	1	4	2	1	1	1	2	0	0	33	0	3490.83	tr|O53408|O53408_MYCTU	tr|O53408|O53408_MYCTU	12	44	yes	yes	3	0.071772	14.58		By matching	By matching		By matching	By matching	By matching
AIPVVQLGTGNVGVHSLR	________________	NVGVHSLRALIADPEF	M	A	I	L	R	A	1	1	1	0	0	1	0	3	1	1	2	0	0	0	1	1	1	0	0	4	0	0	18	0	1816.03	tr|I6WZS8|I6WZS8_MYCTU	tr|I6WZS8|I6WZS8_MYCTU	2	19	yes	yes	2;3	1.6381e-45	131.82	By MS/MS	By matching	By matching	By matching	By matching	By matching	By matching
AIPWDTELDFVYR				A	I	Y	R		1	1	0	2	0	0	1	0	0	1	1	0	0	1	1	0	1	1	1	1	0	0	13	0	1623.79		REV__tr|I6Y0L1|I6Y0L1_MYCTU			yes	yes	3	0.1096	8.5965					By matching		By matching
AIQDETGIRPTWSPESYPDAVEDVR	FTDDDFKRAIQDETGI	PDAVEDVRQSLRRIEV	R	A	I	V	R	Q	2	2	0	3	0	1	3	1	0	2	0	0	0	0	3	2	2	1	1	2	0	0	25	1	2830.34	sp|P9WPJ7|MTCA1_MYCTU	sp|P9WPJ7|MTCA1_MYCTU	104	128	yes	yes	3	6.1218e-55	166.49	By MS/MS	By MS/MS	By MS/MS	By MS/MS	By MS/MS	By MS/MS	By MS/MS
AIQGVDSIVMR	LKYQVETRAIQGVDSI	GVDSIVMRTGDPNGAC	R	A	I	M	R	T	1	1	0	1	0	1	0	1	0	2	0	0	1	0	0	1	0	0	0	2	0	0	11	0	1187.63	tr|O86337|O86337_MYCTU	tr|O86337|O86337_MYCTU	123	133	yes	yes	2	2.9145e-13	141.48	By matching				By MS/MS	By MS/MS
AIQLAGLAPGDIDHVNAHATGTQVGDLAEGR	RAGHAITRAIQLAGLA	VGDLAEGRAINNALGG	R	A	I	G	R	A	6	1	1	3	0	2	1	5	2	2	3	0	0	0	1	0	2	0	0	2	0	0	31	0	3066.55	sp|P9WQD7|FAB2_MYCTU	sp|P9WQD7|FAB2_MYCTU	294	324	yes	yes	3;4	3.8838e-107	204.25	By MS/MS	By MS/MS	By MS/MS	By MS/MS	By MS/MS	By MS/MS	By MS/MS
AIQLHPLVCEAFNADFDGDQMAVHLPLSAEAQAEAR	EPMLVEGKAIQLHPLV	AEAQAEARILMLSSNN	K	A	I	A	R	I	8	1	1	3	1	3	3	1	2	1	4	0	1	2	2	1	0	0	0	2	0	0	36	0	3933.88	sp|P9WGY7|RPOC_MYCTU	sp|P9WGY7|RPOC_MYCTU	521	556	yes	yes	3;4;5	4.4529e-78	179.54	By MS/MS	By MS/MS	By MS/MS	By MS/MS	By MS/MS	By MS/MS	By MS/MS
AIQSAGETGDFRPNPSR	KTLMAIWRAIQSAGET	DFRPNPSRLCDWCPHQ	R	A	I	S	R	L	2	2	1	1	0	1	1	2	0	1	0	0	0	1	2	2	1	0	0	0	0	0	17	1	1801.87	tr|O33254|O33254_MYCTU	tr|O33254|O33254_MYCTU	232	248	yes	yes	3	9.4424e-12	76.85	By MS/MS	By MS/MS	By MS/MS	By MS/MS	By MS/MS	By MS/MS	By MS/MS
AIQSFLESGVDLDDVLR	PLSSAERRAIQSFLES	VDLDDVLRRAVRLLAQ	R	A	I	L	R	R	1	1	0	3	0	1	1	1	0	1	3	0	0	1	0	2	0	0	0	2	0	0	17	0	1875.96	sp|P9WMK3|HRCA_MYCTU	sp|P9WMK3|HRCA_MYCTU	93	109	yes	yes	3	0.082373	13.655				By MS/MS
AIQTAPVQDAIAGR	ELQPIWSKAIQTAPVQ	VQDAIAGRTTYRQETI	K	A	I	G	R	T	4	1	0	1	0	2	0	1	0	2	0	0	0	0	1	0	1	0	0	1	0	0	14	0	1409.76	sp|P9WPE3|CINAL_MYCTU	sp|P9WPE3|CINAL_MYCTU	177	190	yes	yes	2	9.8449e-24	136.5	By MS/MS	By MS/MS	By MS/MS	By MS/MS	By MS/MS	By MS/MS	By MS/MS
AIQTLTNAPVNHVGMTVAIDDLPPLIWHAELGDK	RGRSRPDRAIQTLTNA	WHAELGDKLLDVWTGT	R	A	I	D	K	L	4	0	2	3	0	1	1	2	2	3	4	1	1	0	3	0	3	1	0	3	0	0	34	0	3648.9	tr|O06570|O06570_MYCTU	tr|O06570|O06570_MYCTU	86	119	yes	yes	3;4	2.5184e-13	77.733	By MS/MS	By MS/MS	By MS/MS	By MS/MS	By MS/MS	By MS/MS	By MS/MS
AIQVFLAK	________________	AIQVFLAKATTTVITG	M	A	I	A	K	A	2	0	0	0	0	1	0	0	0	1	1	1	0	1	0	0	0	0	0	1	0	0	8	0	888.543	tr|P96874|P96874_MYCTU	tr|P96874|P96874_MYCTU	2	9	yes	yes	1;2	0.0014229	107.32	By MS/MS	By MS/MS	By MS/MS	By MS/MS	By MS/MS	By MS/MS	By MS/MS
AIQVHGAAGVSDDTPLAR	VACDVIDRAIQVHGAA	SDDTPLARLYGWHRAM	R	A	I	A	R	L	4	1	0	2	0	1	0	2	1	1	1	0	0	0	1	1	1	0	0	2	0	0	18	0	1776.91	tr|P96831|P96831_MYCTU	tr|P96831|P96831_MYCTU	347	364	yes	yes	2;3	3.7597e-45	176.91	By MS/MS	By MS/MS	By MS/MS	By MS/MS	By MS/MS	By MS/MS	By MS/MS
AIRPSYGMAEATVYVATR	APFNLDPKAIRPSYGM	ATVYVATRKAGQPPKI	K	A	I	T	R	K	4	2	0	0	0	0	1	1	0	1	0	0	1	0	1	1	2	0	2	2	0	0	18	1	1954.99	sp|P9WQ45|FAD25_MYCTU	sp|P9WQ45|FAD25_MYCTU	328	345	yes	yes	3	4.8511e-18	91.637	By MS/MS	By MS/MS	By MS/MS	By MS/MS	By MS/MS	By MS/MS
AISETYPPGSTFK	PASPLTNRAISETYPP	YPPGSTFKVITTAAAL	R	A	I	F	K	V	1	0	0	0	0	0	1	1	0	1	0	1	0	1	2	2	2	0	1	0	0	0	13	0	1396.69	sp|P9WKD1|PBPA_MYCTU	sp|P9WKD1|PBPA_MYCTU	213	225	yes	yes	2	0.0011155	50.292	By MS/MS	By MS/MS	By MS/MS	By MS/MS	By matching
AISFRPTADLVDDIGPDVR	________________	DDIGPDVRSCDLQFRQ	M	A	I	V	R	S	2	2	0	4	0	0	0	1	0	2	1	0	0	1	2	1	1	0	0	2	0	0	19	1	2056.06	sp|P9WGY3|RRAAH_MYCTU	sp|P9WGY3|RRAAH_MYCTU	2	20	yes	yes	2;3	1.0931e-75	166.6	By MS/MS	By MS/MS	By MS/MS	By MS/MS	By MS/MS	By MS/MS	By MS/MS
AISLASSPAAGTPSDR	IQVVADNRAISLASSP	AAGTPSDRWTRHVTAQ	R	A	I	D	R	W	4	1	0	1	0	0	0	1	0	1	1	0	0	0	2	4	1	0	0	0	0	0	16	0	1499.76	sp|P9WQE7|PPSA_MYCTU	sp|P9WQE7|PPSA_MYCTU	1081	1096	yes	yes	2	1.626e-13	133.05	By matching			By MS/MS	By matching	By MS/MS	By MS/MS
AISLDLPAQAEELR	RTAAGVTRAISLDLPA	PAQAEELRARIRSDAA	R	A	I	L	R	A	3	1	0	1	0	1	2	0	0	1	3	0	0	0	1	1	0	0	0	0	0	0	14	0	1524.81	tr|I6X654|I6X654_MYCTU	tr|I6X654|I6X654_MYCTU	352	365	yes	yes	2	7.2223e-34	199.68	By MS/MS	By MS/MS	By MS/MS	By MS/MS	By MS/MS	By MS/MS	By MS/MS
AISLLLR	TKQAEAYRAISLLLRR	RAISLLLRRPPGREAY	R	A	I	L	R	R	1	1	0	0	0	0	0	0	0	1	3	0	0	0	0	1	0	0	0	0	0	0	7	0	784.517	sp|P9WPU7|ATPA_MYCTU	sp|P9WPU7|ATPA_MYCTU	283	289	yes	yes	1;2	8.6589e-05	196.36	By MS/MS	By MS/MS	By MS/MS	By MS/MS	By MS/MS	By MS/MS	By MS/MS
AISTTVAEAVYR	LPDVQNLRAISTTVAE	TVAEAVYRAAVQDGVA	R	A	I	Y	R	A	3	1	0	0	0	0	1	0	0	1	0	0	0	0	0	1	2	0	1	2	0	0	12	0	1279.68	sp|P9WK25|MAOX_MYCTU	sp|P9WK25|MAOX_MYCTU	508	519	yes	yes	2	0.011211	42.336	By MS/MS	By matching	By matching		By matching	By MS/MS	By matching
AITAEHGALLILDEVMTGFR	PGFNAALRAITAEHGA	DEVMTGFRVSRSGWYG	R	A	I	F	R	V	3	1	0	1	0	0	2	2	1	2	3	0	1	1	0	0	2	0	0	1	0	0	20	0	2156.13	sp|P9WMT5|GRPE_MYCTU	sp|P9WMT5|GRPE_MYCTU	619	638	yes	yes	2;3	2.5588e-76	156.13	By MS/MS	By MS/MS	By MS/MS	By MS/MS	By MS/MS	By MS/MS	By MS/MS
AITALLNLEHR	RSRDIVDKAITALLNL	ALLNLEHRGAQGAEPR	K	A	I	H	R	G	2	1	1	0	0	0	1	0	1	1	3	0	0	0	0	0	1	0	0	0	0	0	11	0	1249.71	sp|P96218|GLTB_MYCTU	sp|P96218|GLTB_MYCTU	38	48	yes	yes	2;3	2.8627e-13	114.89	By MS/MS	By MS/MS	By MS/MS	By MS/MS	By MS/MS	By MS/MS
AITATVVHMLVER	FCVYSAAKAITATVVH	VVHMLVERGHFALDDR	K	A	I	E	R	G	2	1	0	0	0	0	1	0	1	1	1	0	1	0	0	0	2	0	0	3	0	0	13	0	1438.8	tr|P72041|P72041_MYCTU	tr|P72041|P72041_MYCTU	101	113	yes	yes	3	3.1866e-07	73.927	By MS/MS	By MS/MS	By MS/MS	By MS/MS	By MS/MS	By MS/MS	By MS/MS
AITDTLGDVDAGLDQIENR	GGSDDDARAITDTLGD	GLDQIENREVLRPLLE	R	A	I	N	R	E	2	1	1	4	0	1	1	2	0	2	2	0	0	0	0	0	2	0	0	1	0	0	19	0	2014.98	sp|P9WGI3|SIGF_MYCTU	sp|P9WGI3|SIGF_MYCTU	185	203	yes	yes	2	4.3853e-36	142.85	By MS/MS	By MS/MS	By MS/MS	By MS/MS	By MS/MS	By MS/MS	By MS/MS
AITDVDVFAHLTDADIENLAAELDAIRR	________________	AELDAIRRDVEESRGE	M	A	I	R	R	D	6	2	1	5	0	0	2	0	1	3	3	0	0	1	0	0	2	0	0	2	0	0	28	1	3066.56	sp|P9WNZ3|DESA3_MYCTU	sp|P9WNZ3|DESA3_MYCTU	2	29	yes	yes	4	8.4746e-27	109.26
AITNVAVPHHEPPGIVR	SVLAEFRRAITNVAVP	HEPPGIVRRRRVVVGV	R	A	I	V	R	R	2	1	1	0	0	0	1	1	2	2	0	0	0	0	3	0	1	0	0	3	0	0	17	0	1805.99	tr|O06540|O06540_MYCTU	tr|O06540|O06540_MYCTU	61	77	yes	yes	3;4	5.8772e-09	68.82	By MS/MS	By matching	By matching	By MS/MS	By MS/MS	By MS/MS	By MS/MS
AITTAHLALDSADR	LYTSLLRRAITTAHLA	LALDSADRLWIPVRRS	R	A	I	D	R	L	4	1	0	2	0	0	0	0	1	1	2	0	0	0	0	1	2	0	0	0	0	0	14	0	1453.75	sp|P9WN19|GLTD_MYCTU	sp|P9WN19|GLTD_MYCTU	696	709	yes	yes	2;3	8.3597e-30	172.13	By MS/MS	By MS/MS	By MS/MS	By MS/MS	By MS/MS	By MS/MS	By MS/MS
AITVKAEVVAADEKESELR	VLPELIRRAITVKAEV	DEKESELREILNYGHT	R	A	I	L	R	E	4	1	0	1	0	0	4	0	0	1	1	2	0	0	0	1	1	0	0	3	0	0	19	2	2057.1	sp|P9WPX9|AROB_MYCTU	sp|P9WPX9|AROB_MYCTU	224	242	yes	yes	3	0.10194	22.646	By MS/MS	By matching	By matching	By matching	By matching	By matching	By matching
AITVPVDQAAYVIFTSGTTGTPK	ADILEEDRAITVPVDQ	SGTTGTPKGVIGTHRA	R	A	I	P	K	G	3	0	0	1	0	1	0	2	0	2	0	1	0	1	2	1	5	0	1	3	0	0	23	0	2336.23	tr|O05819|O05819_MYCTU	tr|O05819|O05819_MYCTU	592	614	yes	yes	2;3	0.00012605	40.552		By MS/MS	By MS/MS
AIVADFVATQEPIGSK	ERRFEVLRAIVADFVA	TQEPIGSKSLVERHNL	R	A	I	S	K	S	3	0	0	1	0	1	1	1	0	2	0	1	0	1	1	1	1	0	0	2	0	0	16	0	1644.87	sp|P9WMK3|HRCA_MYCTU	sp|P9WMK3|HRCA_MYCTU	14	29	yes	yes	2;3	9.3874e-12	98.902	By matching	By MS/MS	By MS/MS	By MS/MS	By matching		By MS/MS
AIVAPIVGAFYKR	VASQYAPRAIVAPIVG	IVGAFYKRLGGS____	R	A	I	K	R	L	3	1	0	0	0	0	0	1	0	2	0	1	0	1	1	0	0	0	1	2	0	0	13	1	1403.83	tr|I6Y9I3|I6Y9I3_MYCTU	tr|I6Y9I3|I6Y9I3_MYCTU	252	264	yes	yes	3	2.0736e-07	79.82	By MS/MS	By MS/MS	By matching	By MS/MS	By MS/MS		By MS/MS
AIVAQAVLDHVTDEEYLR	VSALDRMKAIVAQAVL	VTDEEYLRELTIWSGR	K	A	I	L	R	E	3	1	0	2	0	1	2	0	1	1	2	0	0	0	0	0	1	0	1	3	0	0	18	0	2041.05	sp|P9WIZ7|Y3131_MYCTU	sp|P9WIZ7|Y3131_MYCTU	173	190	yes	yes	2;3	5.4306e-53	203.82	By MS/MS	By MS/MS	By MS/MS	By MS/MS	By MS/MS	By MS/MS	By MS/MS
AIVGFAAETGDANGDVLFHAR	HGQLPNMRAIVGFAAE	GDVLFHARAKLRRKGC	R	A	I	A	R	A	5	1	1	2	0	0	1	3	1	1	1	0	0	2	0	0	1	0	0	2	0	0	21	0	2130.05	sp|P9WNZ1|COABC_MYCTU	sp|P9WNZ1|COABC_MYCTU	332	352	yes	yes	3	8.9596e-21	114.4	By matching	By matching	By matching	By matching	By matching	By matching	By MS/MS
AIVHAANMGASVINISDVMCMSAR	DNVETMARAIVHAANM	DVMCMSARNVIDQRAL	R	A	I	A	R	N	5	1	2	1	1	0	0	1	1	3	0	0	3	0	0	3	0	0	0	3	0	0	24	0	2517.2	sp|O53945|MYCP5_MYCTU	sp|O53945|MYCP5_MYCTU	315	338	yes	yes	3	0.01491	31.38					By MS/MS
AIVHFYNSTSILQR	QACSGAPRAIVHFYNS	NSTSILQRRVVFRANR	R	A	I	Q	R	R	1	1	1	0	0	1	0	0	1	2	1	0	0	1	0	2	1	0	1	1	0	0	14	0	1647.87	sp|P9WQB3|LEU1_MYCTU	sp|P9WQB3|LEU1_MYCTU	164	177	yes	yes	2;3	8.1654e-23	133.81	By MS/MS	By MS/MS	By MS/MS		By MS/MS	By MS/MS	By MS/MS
AIVHSATSLVDAR	LDLEATLRAIVHSATS	ATSLVDARYGAMEVHD	R	A	I	A	R	Y	3	1	0	1	0	0	0	0	1	1	1	0	0	0	0	2	1	0	0	2	0	0	13	0	1338.73	sp|P9WGK3|DEVS_MYCTU	sp|P9WGK3|DEVS_MYCTU	70	82	yes	yes	2;3	4.6289e-38	205.18	By MS/MS	By MS/MS	By MS/MS	By MS/MS	By MS/MS		By MS/MS
AIVHTAAELVDAR	LKLDATLRAIVHTAAE	AAELVDARYGALGVRG	R	A	I	A	R	Y	4	1	0	1	0	0	1	0	1	1	1	0	0	0	0	0	1	0	0	2	0	0	13	0	1364.74	sp|P9WGK1|DOST_MYCTU	sp|P9WGK1|DOST_MYCTU	68	80	yes	yes	2;3	7.4125e-23	134.18	By MS/MS	By MS/MS	By MS/MS	By MS/MS	By MS/MS	By MS/MS	By MS/MS
AIVLASAQSAWDYR	AAARDTARAIVLASAQ	AQSAWDYRQTVDGLPV	R	A	I	Y	R	Q	4	1	0	1	0	1	0	0	0	1	1	0	0	0	0	2	0	1	1	1	0	0	14	0	1549.79	tr|O06315|O06315_MYCTU	tr|O06315|O06315_MYCTU	296	309	yes	yes	2	0.00024375	62.528							By MS/MS
AIVLTGQGTAFCAGADLSGDAFAADYPDR	KAGDGSARAIVLTGQG	FAADYPDRLIELHKAM	R	A	I	D	R	L	7	1	0	4	1	1	0	4	0	1	2	0	0	2	1	1	2	0	1	1	0	0	29	0	2929.36	sp|P9WNP1|ECHA6_MYCTU	sp|P9WNP1|ECHA6_MYCTU	46	74	yes	yes	3	6.8258e-13	78.921	By MS/MS	By MS/MS	By MS/MS	By MS/MS	By MS/MS	By MS/MS	By MS/MS
AIVMQMLVR	VCEYLPGKAIVMQMLV	IVMQMLVRYVDGDLGR	K	A	I	V	R	Y	1	1	0	0	0	1	0	0	0	1	1	0	2	0	0	0	0	0	0	2	0	0	9	0	1059.59	tr|O53564|O53564_MYCTU	tr|O53564|O53564_MYCTU	55	63	yes	yes	2	0.0030845	65.803	By matching	By matching		By matching	By matching	By matching	By matching
AIVPLQCEMLAHR	NGLTAADKAIVPLQCE	QCEMLAHRGVGQFLRT	K	A	I	H	R	G	2	1	0	0	1	1	1	0	1	1	2	0	1	0	1	0	0	0	0	1	0	0	13	0	1536.79	tr|O05853|O05853_MYCTU	tr|O05853|O05853_MYCTU	145	157	yes	yes	2;3	2.1075e-22	127.17	By MS/MS	By MS/MS	By MS/MS		By matching	By MS/MS	By MS/MS
AIVQIAAR	SIGVDEMRAIVQIAAR	AIVQIAARRPTTGHWQ	R	A	I	A	R	R	3	1	0	0	0	1	0	0	0	2	0	0	0	0	0	0	0	0	0	1	0	0	8	0	840.518	tr|O06363|O06363_MYCTU	tr|O06363|O06363_MYCTU	108	115	yes	yes	2	0.028556	51.036
AIVSAIQMVADIDR	APVAGDLRAIVSAIQM	QMVADIDRMGALALHV	R	A	I	D	R	M	3	1	0	2	0	1	0	0	0	3	0	0	1	0	0	1	0	0	0	2	0	0	14	0	1500.8	sp|P9WI95|PHOU2_MYCTU	sp|P9WI95|PHOU2_MYCTU	79	92	yes	yes	2;3	8.0965e-28	142.07	By matching	By MS/MS	By MS/MS	By MS/MS	By MS/MS	By MS/MS	By MS/MS
AIVSALPEGIAAGDYTTAAEDKPALVVTQSTAK	RSDAQVYRAIVSALPE	VVTQSTAKAWGGGDLS	R	A	I	A	K	A	8	0	0	2	0	1	2	2	0	2	2	2	0	0	2	2	4	0	1	3	0	0	33	1	3257.7	tr|O50459|O50459_MYCTU	tr|O50459|O50459_MYCTU	108	140	yes	yes	3	1.8736e-09	71.068	By MS/MS	By MS/MS	By MS/MS	By MS/MS	By MS/MS	By MS/MS	By MS/MS
AIVTLAPGSRPIDLFGAPA	GKRKSTKRAIVTLAPG	IDLFGAPA________	R	A	I	P	A	-	4	1	0	1	0	0	0	2	0	2	2	0	0	1	3	1	1	0	0	1	0	0	19	1	1865.04	sp|P9WHB9|RL23_MYCTU	sp|P9WHB9|RL23_MYCTU	82	100	yes	yes	2;3	3.1434e-13	134.56	By MS/MS	By MS/MS	By MS/MS	By MS/MS	By MS/MS	By MS/MS	By MS/MS
AIVVIGADGNVAYTELVPEIAQEPNYEAALAALGA	PMAGLLARAIVVIGAD	AALAALGA________	R	A	I	G	A	-	9	0	2	1	0	1	4	3	0	3	3	0	0	0	2	0	1	0	2	4	0	0	35	0	3511.81	sp|P9WG35|TPX_MYCTU	sp|P9WG35|TPX_MYCTU	131	165	yes	yes	3	0.0074942	28.673	By MS/MS	By MS/MS	By MS/MS	By MS/MS	By MS/MS	By MS/MS	By MS/MS
AIWNLPPRPR	DPDDAEVRAIWNLPPR	WNLPPRPRTRPPSDGS	R	A	I	P	R	T	1	2	1	0	0	0	0	0	0	1	1	0	0	0	3	0	0	1	0	0	0	0	10	1	1218.7	sp|P9WKC7|TGS2_MYCTU	sp|P9WKC7|TGS2_MYCTU	166	175	yes	yes	3	1.6582e-08	126.41	By MS/MS	By MS/MS	By MS/MS	By MS/MS	By MS/MS	By MS/MS	By MS/MS
AIYLSGWQVAGDANLSGHTYPDQSLYPANSVPQVVR	QQVRAGLKAIYLSGWQ	NSVPQVVRRINNALQR	K	A	I	V	R	R	4	1	2	2	0	3	0	3	1	1	3	0	0	0	3	4	1	1	3	4	0	0	36	0	3872.91	sp|P9WKK7|ACEA_MYCTU	sp|P9WKK7|ACEA_MYCTU	87	122	yes	yes	3;4	1.4935e-28	105.49				By MS/MS	By MS/MS	By MS/MS
AIYVGSLSVPQGWAEAAPVMR	GATGGIARAIYVGSLS	AEAAPVMRAVASVLPG	R	A	I	M	R	A	4	1	0	0	0	1	1	2	0	1	1	0	1	0	2	2	0	1	1	3	0	0	21	0	2201.13	sp|P9WI05|PPE32_MYCTU	sp|P9WI05|PPE32_MYCTU	317	337	yes	yes	2;3	8.8752e-05	51.875	By MS/MS		By matching	By matching	By MS/MS	By MS/MS	By MS/MS
AKASVVSQLLGVLDDLER	DQQAAADRAKASVVSQ	GVLDDLERARKHGDLE	R	A	K	E	R	A	2	1	0	2	0	1	1	1	0	0	4	1	0	0	0	2	0	0	0	3	0	0	18	1	1912.06	sp|P9WMT5|GRPE_MYCTU	sp|P9WMT5|GRPE_MYCTU	87	104	yes	yes	3	0.017067	36.679						By MS/MS
AKDTGDDWVPTAFPVEFLSLGASGVGVPVR	AADKTAARAKDTGDDW	SGVGVPVRATISSFGP	R	A	K	V	R	A	3	1	0	3	0	0	1	4	0	0	2	1	0	2	3	2	2	1	0	5	0	0	30	1	3086.57	tr|I6Y0X6|I6Y0X6_MYCTU	tr|I6Y0X6|I6Y0X6_MYCTU	110	139	yes	yes	3	9.5773e-13	76.162			By MS/MS		By matching
AKDVLAQYAAQAR	RASPGMARAKDVLAQY	AQYAAQARHELALLPD	R	A	K	A	R	H	5	1	0	1	0	2	0	0	0	0	1	1	0	0	0	0	0	0	1	1	0	0	13	1	1403.75	tr|O06428|O06428_MYCTU	tr|O06428|O06428_MYCTU	296	308	yes	yes	3	0.042382	30.998	By matching	By matching	By matching	By matching	By matching	By matching	By matching
AKEIGLVDELVATVEELVPAAK	GTRFKPAKAKEIGLVD	EELVPAAKAWIKEELK	K	A	K	A	K	A	4	0	0	1	0	0	4	1	0	1	3	2	0	0	1	0	1	0	0	4	0	0	22	1	2293.28	tr|O53872|O53872_MYCTU	tr|O53872|O53872_MYCTU	181	202	yes	yes	3;4	7.3072e-39	108.5	By MS/MS	By MS/MS	By MS/MS	By MS/MS	By MS/MS	By MS/MS	By MS/MS
AKFPELSAYQIINR	SGVAALVRAKFPELSA	SAYQIINRLIHTARPP	R	A	K	N	R	L	2	1	1	0	0	1	1	0	0	2	1	1	0	1	1	1	0	0	1	0	0	0	14	1	1648.89	sp|O53945|MYCP5_MYCTU	sp|O53945|MYCP5_MYCTU	481	494	yes	yes	3	4.1553e-08	85.837	By matching	By matching	By MS/MS	By MS/MS	By MS/MS	By matching	By matching
AKGVASESPALTYSGPAEDGSAQVQR	ERAPSALRAKGVASES	DGSAQVQRNGGGAHKT	R	A	K	Q	R	N	5	1	0	1	0	2	2	3	0	0	1	1	0	0	2	4	1	0	1	2	0	0	26	1	2575.25	sp|P9WGP5|SECA1_MYCTU	sp|P9WGP5|SECA1_MYCTU	883	908	yes	yes	3	2.1632e-47	107.03	By MS/MS	By MS/MS	By MS/MS	By MS/MS	By MS/MS	By MS/MS	By MS/MS
AKHFDVVIVDTAGR	AAGLAEARAKHFDVVI	VIVDTAGRLGIDEELM	R	A	K	G	R	L	2	1	0	2	0	0	0	1	1	1	0	1	0	1	0	0	1	0	0	3	0	0	14	1	1526.82	sp|P9WGD7|SRP54_MYCTU	sp|P9WGD7|SRP54_MYCTU	187	200	yes	yes	3	5.9513e-11	67.095	By matching	By MS/MS	By MS/MS	By MS/MS
AKIELSSSQSTSINLPYITVDADKNPLFLDEQLTR	RLREAAEKAKIELSSS	FLDEQLTRAEFQRITQ	K	A	K	T	R	A	2	1	2	3	0	2	2	0	0	3	5	2	0	1	2	5	3	0	1	1	0	0	35	2	3906.03	sp|P9WMJ9|DNAK_MYCTU	sp|P9WMJ9|DNAK_MYCTU	241	275	yes	yes	3;4	1.9424e-94	203.71	By MS/MS	By MS/MS	By MS/MS	By MS/MS	By MS/MS	By MS/MS	By MS/MS
AKIESENPDAVANVQAR	PEAAQALRAKIESENP	AVANVQARLEAESK__	R	A	K	A	R	L	4	1	2	1	0	1	2	0	0	1	0	1	0	0	1	1	0	0	0	2	0	0	17	1	1810.92	sp|P9WQF3|ACPM_MYCTU	sp|P9WQF3|ACPM_MYCTU	93	109	yes	yes	2;3;4	4.8644e-79	244	By MS/MS	By MS/MS	By MS/MS	By MS/MS	By MS/MS	By MS/MS	By MS/MS
AKIGPSQAWYTENLR	VLEATRVRAKIGPSQA	AWYTENLRYYYLILPT	R	A	K	L	R	Y	2	1	1	0	0	1	1	1	0	1	1	1	0	0	1	1	1	1	1	0	0	0	15	1	1732.89	sp|P9WNL7|EMBB_MYCTU	sp|P9WNL7|EMBB_MYCTU	510	524	yes	yes	4	0.11318	11.055
AKLEEVLQWPAGTIAR	SWPRERTRAKLEEVLQ	WPAGTIARIRRGEPTE	R	A	K	A	R	I	3	1	0	0	0	1	2	1	0	1	2	1	0	0	1	0	1	1	0	1	0	0	16	1	1780.98	tr|P96214|P96214_MYCTU	tr|P96214|P96214_MYCTU	211	226	yes	yes	2	1.161e-16	108.23					By MS/MS	By MS/MS	By MS/MS
AKLSTDELLDAFK	________________	DELLDAFKEMTLLELS	M	A	K	F	K	E	2	0	0	2	0	0	1	0	0	0	3	2	0	1	0	1	1	0	0	0	0	0	13	1	1449.77	sp|P9WHE3|RL7_MYCTU	sp|P9WHE3|RL7_MYCTU	2	14	yes	yes	3	3.5286e-05	56.569	By MS/MS				By MS/MS	By MS/MS
AKPAVPFGGAYR	LYPLTADRAKPAVPFG	VPFGGAYRLIDFVLSN	R	A	K	Y	R	L	3	1	0	0	0	0	0	2	0	0	0	1	0	1	2	0	0	0	1	1	0	0	12	1	1232.67	sp|P9WN43|GLGC_MYCTU	sp|P9WN43|GLGC_MYCTU	28	39	yes	yes	3	1.0896e-06	53.013					By matching		By MS/MS
AKPLGIEIVTADLR	TAAVLATRAKPLGIEI	EIVTADLRAGLPDGEF	R	A	K	L	R	A	2	1	0	1	0	0	1	1	0	2	2	1	0	0	1	0	1	0	0	1	0	0	14	1	1494.88	sp|P9WN53|GCSP_MYCTU	sp|P9WN53|GCSP_MYCTU	191	204	yes	yes	2;3	7.8949e-17	118.24	By MS/MS	By MS/MS	By MS/MS	By MS/MS	By MS/MS	By MS/MS	By MS/MS
AKPTLMLLDGNSLAFR	ASAPSEDRAKPTLMLL	DGNSLAFRAFYALPAE	R	A	K	F	R	A	2	1	1	1	0	0	0	1	0	0	4	1	1	1	1	1	1	0	0	0	0	0	16	1	1745.95	sp|P9WNU5|DPO1_MYCTU	sp|P9WNU5|DPO1_MYCTU	13	28	yes	yes	3	6.5157e-24	123.92	By MS/MS	By MS/MS	By MS/MS	By MS/MS	By MS/MS	By MS/MS	By MS/MS
AKPVYEELPGWWEDISGAR	MTQRDLCRAKPVYEEL	WEDISGAREFDDLPAK	R	A	K	A	R	E	2	1	0	1	0	0	3	2	0	1	1	1	0	0	2	1	0	2	1	1	0	0	19	1	2202.07	sp|P9WHN3|PURA_MYCTU	sp|P9WHN3|PURA_MYCTU	367	385	yes	yes	2;3	4.3803e-13	73.294	By MS/MS	By MS/MS	By MS/MS	By MS/MS	By MS/MS	By MS/MS	By MS/MS
AKVDGIPDTESVVTPDLLEDA	LLSMADRKAKVDGIPD	TPDLLEDA________	K	A	K	D	A	-	2	0	0	4	0	0	2	1	0	1	2	1	0	0	2	1	2	0	0	3	0	0	21	1	2183.08	sp|P9WF45|WHIA_MYCTU	sp|P9WF45|WHIA_MYCTU	307	327	yes	yes	2	0.0004381	55.656	By MS/MS	By MS/MS	By MS/MS	By MS/MS	By MS/MS	By matching	By MS/MS
AKVDVLIVHTT	VPANVSRRAKVDVLIV	DVLIVHTT________	R	A	K	T	T	-	1	0	0	1	0	0	0	0	1	1	1	1	0	0	0	0	2	0	0	3	0	0	11	1	1194.7	sp|P9WFC9|Y1636_MYCTU	sp|P9WFC9|Y1636_MYCTU	136	146	yes	yes	3	0.00031979	45.661	By MS/MS	By matching	By MS/MS	By MS/MS	By MS/MS	By MS/MS	By MS/MS
AKVEKDPENPTVVLTVR	NVHVQRLRAKVEKDPE	PTVVLTVRGVGYKAGP	R	A	K	V	R	G	1	1	1	1	0	0	2	0	0	0	1	2	0	0	2	0	2	0	0	4	0	0	17	2	1894.05	sp|P9WGM7|MTRA_MYCTU	sp|P9WGM7|MTRA_MYCTU	203	219	yes	yes	2;3;4	5.4885e-53	158.81	By MS/MS	By MS/MS	By MS/MS	By MS/MS	By MS/MS	By MS/MS	By MS/MS
ALAAACATEPMYAK	ELRAGLERALAAACAT	ATEPMYAKTIDEPGLS	R	A	L	A	K	T	6	0	0	0	1	0	1	0	0	0	1	1	1	0	1	0	1	0	1	0	0	0	14	0	1466.69	sp|P9WGD1|CPSY_MYCTU	sp|P9WGD1|CPSY_MYCTU	84	97	yes	yes	2	0.12777	9.7643				By matching			By MS/MS
ALAADPPILLMDEPFSAVDPVVR	QQRVGVARALAADPPI	SAVDPVVRHELQNEIL	R	A	L	V	R	H	4	1	0	3	0	0	1	0	0	1	3	0	1	1	4	1	0	0	0	3	0	0	23	0	2435.28	tr|O69724|O69724_MYCTU	tr|O69724|O69724_MYCTU	149	171	yes	yes	2;3	1.1563e-12	87.02	By MS/MS	By MS/MS	By matching	By MS/MS		By MS/MS	By MS/MS
ALAAEDPVPSDKHLTSAAVSVPGVLLTQIAATR	FEPLQWVRALAAEDPV	LTQIAATRALARQGMD	R	A	L	T	R	A	7	1	0	2	0	1	1	1	1	1	4	1	0	0	3	3	3	0	0	4	0	0	33	1	3297.79	tr|P95029|P95029_MYCTU	tr|P95029|P95029_MYCTU	96	128	yes	yes	4	2.8613e-05	47.784	By matching	By MS/MS	By MS/MS	By MS/MS	By matching	By matching	By matching
ALAAGASTAMLGSLLAGTAEAPGELIFVNGK	QYSGDIAKALAAGAST	ELIFVNGKQYKSYRGM	K	A	L	G	K	Q	8	0	1	0	0	0	2	5	0	1	5	1	1	1	1	2	2	0	0	1	0	0	31	0	2900.53	sp|P9WKI7|IMDH_MYCTU	sp|P9WKI7|IMDH_MYCTU	386	416	yes	yes	4	0.0054001	34.272			By MS/MS	By matching		By MS/MS
ALAAGQHAPGVVNPADGSPGPGTVFVYSGR	TQAIAGLRALAAGQHA	TVFVYSGRGSQWAGMG	R	A	L	G	R	G	5	1	1	1	0	1	0	6	1	0	1	0	0	1	4	2	1	0	1	4	0	0	30	0	2848.43	sp|P9WQE7|PPSA_MYCTU	sp|P9WQE7|PPSA_MYCTU	609	638	yes	yes	3	0.12729	5.4535	By MS/MS			By matching	By MS/MS	By matching	By matching
ALAAGQHAPGVVSHQDGSPGPGTVFVYSGR	AQAIAGLRALAAGQHA	TVFVYSGRGSQWAGMG	R	A	L	G	R	G	4	1	0	1	0	2	0	6	2	0	1	0	0	1	3	3	1	0	1	4	0	0	30	0	2918.44	sp|P9WQE5|PPSB_MYCTU	sp|P9WQE5|PPSB_MYCTU	538	567	yes	yes	3;4	9.3326e-27	107.76	By MS/MS		By MS/MS	By MS/MS	By MS/MS	By MS/MS
ALAAGQSAPGVVAPR	RQAVIGLRALAAGQSA	APGVVAPREGSIGGGT	R	A	L	P	R	E	5	1	0	0	0	1	0	2	0	0	1	0	0	0	2	1	0	0	0	2	0	0	15	0	1363.76	sp|P96202|PPSC_MYCTU	sp|P96202|PPSC_MYCTU	549	563	yes	yes	2	1.6566e-37	155	By MS/MS	By MS/MS	By MS/MS	By MS/MS	By MS/MS	By MS/MS	By MS/MS
ALAAHLPVILVVNK	QTRFVLRKALAAHLPV	PVILVVNKTDRPDARI	K	A	L	N	K	T	3	0	1	0	0	0	0	0	1	1	3	1	0	0	1	0	0	0	0	3	0	0	14	0	1456.91	tr|O06563|O06563_MYCTU	tr|O06563|O06563_MYCTU	119	132	yes	yes	3	9.5936e-08	80.245	By MS/MS	By MS/MS	By MS/MS	By MS/MS	By MS/MS	By MS/MS	By MS/MS
ALAAILADVLEVGEVGR	PADTETERALAAILAD	LEVGEVGRYDDFFNLG	R	A	L	G	R	Y	4	1	0	1	0	0	2	2	0	1	3	0	0	0	0	0	0	0	0	3	0	0	17	0	1694.96	tr|I6Y0L1|I6Y0L1_MYCTU	tr|I6Y0L1|I6Y0L1_MYCTU	1581	1597	yes	yes	2;3	3.6787e-44	155.02	By MS/MS	By MS/MS	By MS/MS	By MS/MS	By matching	By MS/MS	By matching
ALAALREHQDSIMGSPDGEH	AGHAAEQRALAALREH	MGSPDGEH________	R	A	L	E	H	-	3	1	0	2	0	1	2	2	2	1	2	0	1	0	1	2	0	0	0	0	0	0	20	1	2132.99	sp|P9WP37|QCRB_MYCTU	sp|P9WP37|QCRB_MYCTU	530	549	yes	yes	3;4	1.4407e-19	112.82	By MS/MS	By MS/MS	By MS/MS	By MS/MS	By MS/MS	By MS/MS	By MS/MS
ALAALVDYTVSR	LPDVPGRRALAALVDY	LVDYTVSRHG______	R	A	L	S	R	H	3	1	0	1	0	0	0	0	0	0	2	0	0	0	0	1	1	0	1	2	0	0	12	0	1277.7	tr|O06428|O06428_MYCTU	tr|O06428|O06428_MYCTU	322	333	yes	yes	2	3.3128e-05	73.499	By matching		By MS/MS				By MS/MS
ALAAPVSAVPPSYVQAR	PTPASCAKALAAPVSA	PPSYVQARQIRSFSEQ	K	A	L	A	R	Q	5	1	0	0	0	1	0	0	0	0	1	0	0	0	3	2	0	0	1	3	0	0	17	0	1695.93	sp|P9WIK9|PAPA1_MYCTU	sp|P9WIK9|PAPA1_MYCTU	34	50	yes	yes	2	1.3548e-12	103.44	By MS/MS	By MS/MS	By MS/MS	By MS/MS	By MS/MS	By MS/MS	By MS/MS
ALAATALPDWLHDSMR	VWSRVGRRALAATALP	DWLHDSMRAAAAGVLA	R	A	L	M	R	A	4	1	0	2	0	0	0	0	1	0	3	0	1	0	1	1	1	1	0	0	0	0	16	0	1766.88	sp|P9WKN3|Y955_MYCTU	sp|P9WKN3|Y955_MYCTU	173	188	yes	yes	3	2.0909e-11	70.529	By matching	By MS/MS	By MS/MS	By MS/MS	By matching	By MS/MS	By MS/MS
ALACAAESGAHLDLPDVLECLAGLASDAGTHHAAAR	EAERDAHKALACAAES	GTHHAAARLFGAAEAI	K	A	L	A	R	L	11	1	0	3	2	0	2	3	3	0	6	0	0	0	1	2	1	0	0	1	0	0	36	0	3610.73	tr|O53720|O53720_MYCTU	tr|O53720|O53720_MYCTU	916	951	yes	yes	5	2.2722e-20	90.03	By MS/MS		By MS/MS		By MS/MS		By MS/MS
ALADANTVAVSMIGQGYYDTHTPPVLLR	AEALAELRALADANTV	HTPPVLLRNIIENPAW	R	A	L	L	R	N	4	1	1	2	0	1	0	2	1	1	3	0	1	0	2	1	3	0	2	3	0	0	28	0	2972.51	sp|P9WN53|GCSP_MYCTU	sp|P9WN53|GCSP_MYCTU	74	101	yes	yes	2;3;4	1.0471e-47	145.2	By MS/MS	By MS/MS	By MS/MS	By MS/MS	By MS/MS	By MS/MS	By MS/MS
ALADDLRPYLRPVDEDGDGSGPGELTQAWVR	CAGMAYPKALADDLRP	ELTQAWVRNFTVPDGT	K	A	L	V	R	N	3	3	0	5	0	1	2	4	0	0	4	0	0	0	3	1	1	1	1	2	0	0	31	2	3367.64	tr|Q50732|Q50732_MYCTU	tr|Q50732|Q50732_MYCTU	139	169	yes	yes	3;4	6.4721e-48	139.19				By matching	By MS/MS	By MS/MS	By matching
ALADFLFDDER	VGKTELAKALADFLFD	DFLFDDERAMVRIDMS	K	A	L	E	R	A	2	1	0	3	0	0	1	0	0	0	2	0	0	2	0	0	0	0	0	0	0	0	11	0	1310.61	sp|P9WPD1|CLPB_MYCTU	sp|P9WPD1|CLPB_MYCTU	619	629	yes	yes	2	3.0917e-17	191.45	By MS/MS	By MS/MS	By MS/MS	By MS/MS	By MS/MS	By MS/MS	By MS/MS
ALADIPGVVDPQAAR	TGLLVALRALADIPGV	VVDPQAARSAIAKIAA	R	A	L	A	R	S	4	1	0	2	0	1	0	1	0	1	1	0	0	0	2	0	0	0	0	2	0	0	15	0	1491.8	sp|P9WIL9|PAFC_MYCTU	sp|P9WIL9|PAFC_MYCTU	98	112	yes	yes	2	2.9353e-05	76.332	By MS/MS	By MS/MS	By MS/MS	By MS/MS	By MS/MS	By MS/MS	By MS/MS
ALADLVVTDGEGWLTELSTRDLR	DEMIEEKKALADLVVT	ELSTRDLREVFALSEG	K	A	L	L	R	E	2	2	0	3	0	0	2	2	0	0	5	0	0	0	0	1	3	1	0	2	0	0	23	1	2529.31	tr|I6YCF3|I6YCF3_MYCTU	tr|I6YCF3|I6YCF3_MYCTU	979	1001	yes	yes	3	0.12918	6.3575
ALADQLTTVGNDAGR	VSDLEALRALADQLTT	TVGNDAGRAAGR____	R	A	L	G	R	A	3	1	1	2	0	1	0	2	0	0	2	0	0	0	0	0	2	0	0	1	0	0	15	0	1500.75	tr|I6Y498|I6Y498_MYCTU	tr|I6Y498|I6Y498_MYCTU	368	382	yes	yes	2	3.5422e-66	247.3	By MS/MS	By MS/MS	By MS/MS	By MS/MS	By MS/MS	By MS/MS	By MS/MS
ALADSGSTFDDIDAVVVGK	LVREAIDRALADSGST	IDAVVVGKAPDFFEGV	R	A	L	G	K	A	3	0	0	4	0	0	0	2	0	1	1	1	0	1	0	2	1	0	0	3	0	0	19	0	1878.92	tr|I6YGD8|I6YGD8_MYCTU	tr|I6YGD8|I6YGD8_MYCTU	36	54	yes	yes	2	1.9671e-05	72.958	By matching	By MS/MS	By MS/MS	By MS/MS	By MS/MS	By MS/MS	By MS/MS
ALAEAGVDVLVIDTAHGHQVK	GDVGAKARALAEAGVD	TAHGHQVKTLDAIKAV	R	A	L	V	K	T	4	0	0	2	0	1	1	2	2	1	2	1	0	0	0	0	1	0	0	4	0	0	21	0	2142.14	sp|P9WKI3|Y1843_MYCTU	sp|P9WKI3|Y1843_MYCTU	234	254	yes	yes	3;4	3.1186e-63	135.18	By MS/MS	By MS/MS	By MS/MS	By MS/MS	By MS/MS	By MS/MS	By MS/MS
ALAEIVLR	LNKTPIDKALAEIVLR	ALAEIVLRDLIADANT	K	A	L	L	R	D	2	1	0	0	0	0	1	0	0	1	2	0	0	0	0	0	0	0	0	1	0	0	8	0	883.549	sp|P9WNW3|DNAA_MYCTU	sp|P9WNW3|DNAA_MYCTU	393	400	yes	yes	2	0.00091929	107.67	By MS/MS	By MS/MS	By MS/MS			By MS/MS	By MS/MS
ALAEKEIAPHAAEVDEK	DEMRSAIRALAEKEIA	HAAEVDEKARFPEEAL	R	A	L	E	K	A	5	0	0	1	0	0	4	0	1	1	1	2	0	0	1	0	0	0	0	1	0	0	17	1	1819.93	sp|P9WQG1|ACDP_MYCTU	sp|P9WQG1|ACDP_MYCTU	28	44	yes	yes	3;4	9.9082e-12	95.662	By matching	By MS/MS	By MS/MS	By MS/MS	By MS/MS	By MS/MS	By MS/MS
ALAEKEIAPHAAEVDEKAR	DEMRSAIRALAEKEIA	AEVDEKARFPEEALVA	R	A	L	A	R	F	6	1	0	1	0	0	4	0	1	1	1	2	0	0	1	0	0	0	0	1	0	0	19	2	2047.07	sp|P9WQG1|ACDP_MYCTU	sp|P9WQG1|ACDP_MYCTU	28	46	yes	yes	4	0.0021821	34.748	By MS/MS	By matching	By matching	By MS/MS	By MS/MS	By MS/MS	By matching
ALAELEAGHGNRPPAGAATET	DEADALRRALAELEAG	PAGAATET________	R	A	L	E	T	-	6	1	1	0	0	0	3	3	1	0	2	0	0	0	2	0	2	0	0	0	0	0	21	1	2032	sp|P9WMJ5|BLAI_MYCTU	sp|P9WMJ5|BLAI_MYCTU	118	138	yes	yes	3	7.8872e-07	56.708	By MS/MS	By MS/MS	By MS/MS	By MS/MS	By MS/MS	By MS/MS	By matching
ALAGAHPDGIVDLSVGTPVDPVAPLIQEALAAASAAPGYPATAGTAR	WDTLADAKALAGAHPD	PATAGTARLRESVVAA	K	A	L	A	R	L	13	1	0	3	0	1	1	5	1	2	4	0	0	0	6	2	3	0	1	4	0	0	47	0	4419.31	tr|O50434|O50434_MYCTU	tr|O50434|O50434_MYCTU	18	64	yes	yes	3;4	2.6404e-06	43.333	By MS/MS	By MS/MS	By MS/MS	By MS/MS	By MS/MS	By matching	By MS/MS
ALAGATDGATATSADLHAPMALSSSSPLR	TETAREAKALAGATDG	LSSSSPLRNPFPPIAD	K	A	L	L	R	N	8	1	0	2	0	0	0	2	1	0	4	0	1	0	2	5	3	0	0	0	0	0	29	0	2739.35	sp|P71741|TREH_MYCTU	sp|P71741|TREH_MYCTU	20	48	yes	yes	3	1.1806e-90	155.45	By MS/MS	By MS/MS	By MS/MS	By MS/MS	By MS/MS	By MS/MS	By MS/MS
ALAGFGLTEPGAGSDAGSTR	LPDLTSGRALAGFGLT	GSDAGSTRTTARLEGD	R	A	L	T	R	T	4	1	0	1	0	0	1	5	0	0	2	0	0	1	1	2	2	0	0	0	0	0	20	0	1833.89	tr|I6Y0W5|I6Y0W5_MYCTU	tr|I6Y0W5|I6Y0W5_MYCTU	127	146	yes	yes	2	8.6103e-28	134.68	By MS/MS	By MS/MS	By MS/MS	By MS/MS	By MS/MS	By MS/MS	By MS/MS
ALAGFQGADGLLPR	HPSDELWRALAGFQGA	GADGLLPRRQDTSRRA	R	A	L	P	R	R	3	1	0	1	0	1	0	3	0	0	3	0	0	1	1	0	0	0	0	0	0	0	14	0	1384.75	sp|P9WIQ5|RECC_MYCTU	sp|P9WIQ5|RECC_MYCTU	252	265	yes	yes	2	5.3067e-11	88.596	By MS/MS		By MS/MS	By matching		By MS/MS	By MS/MS
ALAGLLDEWTPVIAGAELGEHPYTPITPESIR	QGKTRLLRALAGLLDE	PITPESIRRAAQLGDD	R	A	L	I	R	R	4	1	0	1	0	0	4	3	1	3	4	0	0	0	4	1	3	1	1	1	0	0	32	0	3415.77	tr|P71552|P71552_MYCTU	tr|P71552|P71552_MYCTU	82	113	yes	yes	3	8.6055e-28	116.35	By MS/MS	By MS/MS	By MS/MS	By MS/MS	By MS/MS	By MS/MS	By MS/MS
ALAGNPLFAGTEFIESPDEFAR	EYLRRRQKALAGNPLF	ESPDEFARRLPFMAAK	K	A	L	A	R	R	4	1	1	1	0	0	3	2	0	1	2	0	0	3	2	1	1	0	0	0	0	0	22	0	2351.14	sp|P9WJP5|MQO_MYCTU	sp|P9WJP5|MQO_MYCTU	134	155	yes	yes	2;3	8.4096e-21	107.61	By matching	By MS/MS	By MS/MS	By MS/MS		By MS/MS	By MS/MS
ALAGYPVTPPALPR	GAEPGESRALAGYPVT	VTPPALPRPVIFDQRW	R	A	L	P	R	P	3	1	0	0	0	0	0	1	0	0	2	0	0	0	4	0	1	0	1	1	0	0	14	0	1421.8	tr|P95287|P95287_MYCTU	tr|P95287|P95287_MYCTU	17	30	yes	yes	2	0.0011729	48.028				By MS/MS		By matching
ALAHNPMLVLADEPTGNLDSDTGDK	QQRVAISRALAHNPML	LDSDTGDKVLDVLLDL	R	A	L	D	K	V	3	0	2	4	0	0	1	2	1	0	4	1	1	0	2	1	2	0	0	1	0	0	25	0	2593.23	sp|P9WQK1|Y986_MYCTU	sp|P9WQK1|Y986_MYCTU	160	184	yes	yes	3	0.0010612	38.279	By MS/MS	By MS/MS		By MS/MS		By MS/MS	By MS/MS
ALAIALIALPYYQDTNPPLAASAR	DWMRGRGRALAIALIA	PPLAASARYAIGEVLA	R	A	L	A	R	Y	7	1	1	1	0	1	0	0	0	2	4	0	0	0	3	1	1	0	2	0	0	0	24	0	2512.37	tr|L0TBP1|L0TBP1_MYCTU	tr|L0TBP1|L0TBP1_MYCTU	783	806	yes	yes	3	0.016886	25.408		By matching	By MS/MS				By matching
ALALDVVVDDDLVETDFGAWEGLTFAEAAERDPELHR	DTAVTAARALALDVVV	ERDPELHRRWLQDTSI	R	A	L	H	R	R	6	2	0	6	0	0	5	2	1	0	5	0	0	2	1	0	2	1	0	4	0	0	37	1	4083.97	sp|P9WLH5|RNHPH_MYCTU	sp|P9WLH5|RNHPH_MYCTU	233	269	yes	yes	4	8.8139e-22	99.866					By MS/MS	By matching
ALALEGAQAPEQCR	LRYARIARALALEGAQ	AQAPEQCR________	R	A	L	C	R	-	4	1	0	0	1	2	2	1	0	0	2	0	0	0	1	0	0	0	0	0	0	0	14	0	1512.74	tr|I6YGT7|I6YGT7_MYCTU	tr|I6YGT7|I6YGT7_MYCTU	101	114	yes	yes	2	7.7966e-28	177.44	By MS/MS	By MS/MS	By MS/MS	By MS/MS	By MS/MS	By MS/MS	By MS/MS
ALALLLPALR	DAVSHRGRALALLLPA	ALLLPALRSLATG___	R	A	L	L	R	S	3	1	0	0	0	0	0	0	0	0	5	0	0	0	1	0	0	0	0	0	0	0	10	0	1049.7	sp|P9WMR7|IXTPA_MYCTU	sp|P9WMR7|IXTPA_MYCTU	190	199	yes	yes	2	1.0362e-08	132.29	By MS/MS	By MS/MS	By MS/MS	By MS/MS	By MS/MS	By MS/MS	By MS/MS
ALALPSEPAEYLLSK	YLSWVDFRALALPSEP	PAEYLLSKAKVALSPG	R	A	L	S	K	A	3	0	0	0	0	0	2	0	0	0	4	1	0	0	2	2	0	0	1	0	0	0	15	0	1600.87	tr|O53620|O53620_MYCTU	tr|O53620|O53620_MYCTU	329	343	yes	yes	2	4.0961e-05	68.44	By MS/MS	By MS/MS	By matching	By MS/MS	By MS/MS	By MS/MS	By MS/MS
ALALTEIVDSLHDR	ELAASRVRALALTEIV	IVDSLHDRFRLLTGGS	R	A	L	D	R	F	2	1	0	2	0	0	1	0	1	1	3	0	0	0	0	1	1	0	0	1	0	0	14	0	1551.83	tr|O53213|O53213_MYCTU	tr|O53213|O53213_MYCTU	440	453	yes	yes	3	7.6794e-13	96.734	By MS/MS	By matching	By MS/MS		By MS/MS	By MS/MS	By MS/MS
ALANFLFGDDDALIQIDMGEFHDR	VGKTELSKALANFLFG	DMGEFHDRFTASRLFG	K	A	L	D	R	F	3	1	1	5	0	1	1	2	1	2	3	0	1	3	0	0	0	0	0	0	0	0	24	0	2722.27	sp|P9WPC9|CLPC1_MYCTU	sp|P9WPC9|CLPC1_MYCTU	565	588	yes	yes	2;3	9.4596e-25	120.44	By MS/MS	By MS/MS	By MS/MS	By MS/MS	By MS/MS	By MS/MS	By MS/MS
ALANLGYQPAFDR	YMRYNANKALANLGYQ	GYQPAFDRDTCQVNPA	K	A	L	D	R	D	3	1	1	1	0	1	0	1	0	0	2	0	0	1	1	0	0	0	1	0	0	0	13	0	1434.73	sp|P9WH73|RIR2A_MYCTU	sp|P9WH73|RIR2A_MYCTU	264	276	yes	yes	2	0.00010314	68.626			By matching
ALANLNAEPNAER	AVIKFKTRALANLNAE	NAEPNAERHAVAVDLR	R	A	L	E	R	H	4	1	3	0	0	0	2	0	0	0	2	0	0	0	1	0	0	0	0	0	0	0	13	0	1381.69	sp|P9WFH1|Y3399_MYCTU	sp|P9WFH1|Y3399_MYCTU	182	194	yes	yes	2	9.2509e-11	100.48					By matching
ALANPIHPSGGITILHGSLAPEGAVVK	DPDGKVLRALANPIHP	APEGAVVKTAGFDSDV	R	A	L	V	K	T	4	0	1	0	0	0	1	4	2	3	3	1	0	0	3	2	1	0	0	2	0	0	27	0	2618.45	sp|P9WKJ5|ILVD_MYCTU	sp|P9WKJ5|ILVD_MYCTU	387	413	yes	yes	3;4	1.8067e-47	108.57	By MS/MS	By MS/MS	By MS/MS	By MS/MS	By MS/MS	By MS/MS	By MS/MS
ALANQVDELIWAEGFSLPLTQSPGTVAVR	ELDPGKARALANQVDE	SPGTVAVRSTLANFGA	R	A	L	V	R	S	4	1	1	1	0	2	2	2	0	1	4	0	0	1	2	2	2	1	0	3	0	0	29	0	3081.61	sp|P9WGU5|Y1280_MYCTU	sp|P9WGU5|Y1280_MYCTU	539	567	yes	yes	3	0.10823	18.531	By matching
ALAPMAAAAQYVETFDMR	GRTVAELRALAPMAAA	YVETFDMRRRSTMYLT	R	A	L	M	R	R	6	1	0	1	0	1	1	0	0	0	1	0	2	1	1	0	1	0	1	1	0	0	18	0	1954.93	tr|O06561|O06561_MYCTU	tr|O06561|O06561_MYCTU	47	64	yes	yes	2;3	2.3313e-18	99.531	By MS/MS	By MS/MS	By MS/MS	By MS/MS	By MS/MS	By MS/MS	By MS/MS
ALAPPGEGVAIADASSWR	YQLTFFRRALAPPGEG	IADASSWRTTQVYMAH	R	A	L	W	R	T	5	1	0	1	0	0	1	2	0	1	1	0	0	0	2	2	0	1	0	1	0	0	18	0	1766.9	tr|O86370|O86370_MYCTU	tr|O86370|O86370_MYCTU	98	115	yes	yes	2	3.6982e-06	66.989	By matching
ALAPTVAVSPAPISEVLVTLR	EADGLALRALAPTVAV	SEVLVTLRGAGFAPAA	R	A	L	L	R	G	4	1	0	0	0	0	1	0	0	1	3	0	0	0	3	2	2	0	0	4	0	0	21	0	2103.23	tr|O53874|O53874_MYCTU	tr|O53874|O53874_MYCTU	599	619	yes	yes	2;3	2.254e-10	55.972	By matching	By MS/MS	By matching	By matching	By MS/MS	By MS/MS	By MS/MS
ALAQAFPHVYCELDFTTPLELAVATILSAQSTDKR	RRARRMNRALAQAFPH	SAQSTDKRVNLTTPAL	R	A	L	K	R	V	6	1	0	2	1	2	2	0	1	1	5	1	0	2	2	2	4	0	1	2	0	0	35	1	3875.98	sp|P9WQ11|END3_MYCTU	sp|P9WQ11|END3_MYCTU	23	57	yes	yes	4	1.0028e-08	57.025					By MS/MS	By MS/MS
ALAQLPITIDTDGYLVANGDFVEPVGPAFWER	PIFGPAARALAQLPIT	VGPAFWERTTT_____	R	A	L	E	R	T	4	1	1	3	0	1	2	3	0	2	3	0	0	2	3	0	2	1	1	3	0	0	32	0	3473.75	sp|P9WH23|QCRA_MYCTU	sp|P9WH23|QCRA_MYCTU	395	426	yes	yes	3	9.6117e-20	99.446	By MS/MS	By matching	By matching	By matching		By matching	By MS/MS
ALAQTASLDGPLPR	TALTTIDKALAQTASL	SLDGPLPRDHVADQIL	K	A	L	P	R	D	3	1	0	1	0	1	0	1	0	0	3	0	0	0	2	1	1	0	0	0	0	0	14	0	1408.77	sp|P9WIE1|BCP_MYCTU	sp|P9WIE1|BCP_MYCTU	722	735	yes	yes	2	6.6548e-28	147.74	By matching	By MS/MS	By matching	By MS/MS	By matching		By matching
ALAQTLCAAIDSHPDTELSAAR	VLDLGAHRALAQTLCA	DTELSAARDAELILVI	R	A	L	A	R	D	6	1	0	2	1	1	1	0	1	1	3	0	0	0	1	2	2	0	0	0	0	0	22	0	2310.13	tr|P71719|P71719_MYCTU	tr|P71719|P71719_MYCTU	498	519	yes	yes	3	5.9635e-29	93.583		By MS/MS	By matching	By MS/MS
ALAQYLADTLAEEQAAAPAAS	IATNNTARALAQYLAD	QAAAPAAS________	R	A	L	A	S	-	9	0	0	1	0	2	2	0	0	0	3	0	0	0	1	1	1	0	1	0	0	0	21	0	2074.02	tr|I6Y231|I6Y231_MYCTU	tr|I6Y231|I6Y231_MYCTU	2091	2111	yes	yes	2;3	0.00026348	74.78	By MS/MS	By MS/MS	By MS/MS	By MS/MS	By MS/MS	By MS/MS	By MS/MS
ALASTGQLSVHAVK	CGKTFVVRALASTGQL	QLSVHAVKGSELMDKW	R	A	L	V	K	G	3	0	0	0	0	1	0	1	1	0	2	1	0	0	0	2	1	0	0	2	0	0	14	0	1380.77	tr|P96281|P96281_MYCTU	tr|P96281|P96281_MYCTU	517	530	yes	yes	2;3	3.7387e-11	92.856	By MS/MS	By MS/MS	By MS/MS	By MS/MS	By MS/MS	By MS/MS	By MS/MS
ALATAAESAEQVLVTAAVLEDIPAGWDAR	ELDVMRRRALATAAES	IPAGWDARRVHIDVRA	R	A	L	A	R	R	9	1	0	2	0	1	3	1	0	1	3	0	0	0	1	1	2	1	0	3	0	0	29	0	2937.51	sp|P9WHI9|RECF_MYCTU	sp|P9WHI9|RECF_MYCTU	338	366	yes	yes	3	6.7001e-10	75.868		By MS/MS	By MS/MS	By matching
ALATAAESAEQVLVTAAVLEDIPAGWDARR	ELDVMRRRALATAAES	PAGWDARRVHIDVRAD	R	A	L	R	R	V	9	2	0	2	0	1	3	1	0	1	3	0	0	0	1	1	2	1	0	3	0	0	30	1	3093.61	sp|P9WHI9|RECF_MYCTU	sp|P9WHI9|RECF_MYCTU	338	367	yes	yes	3	0.12735	7.4704				By matching	By matching	By matching
ALATAPADRFGSCR	RLDGVLSRALATAPAD	ADRFGSCREFADAMNE	R	A	L	C	R	E	4	2	0	1	1	0	0	1	0	0	1	0	0	1	1	1	1	0	0	0	0	0	14	1	1491.73	sp|P9WI69|PKNI_MYCTU	sp|P9WI69|PKNI_MYCTU	232	245	yes	yes	3	0.10252	19.058	By matching		By matching	By matching
ALATLASAPINATAK	RIAALTQRALATLASA	APINATAKAGLSELAM	R	A	L	A	K	A	6	0	1	0	0	0	0	0	0	1	2	1	0	0	1	1	2	0	0	0	0	0	15	0	1411.8	tr|O53507|O53507_MYCTU	tr|O53507|O53507_MYCTU	323	337	yes	yes	2	2.3694e-08	85.845	By MS/MS	By MS/MS	By MS/MS	By MS/MS	By MS/MS	By MS/MS	By MS/MS
ALATVDLATGDEAVAIHQR	KPISTVPRALATVDLA	EAVAIHQRSDVCAVPA	R	A	L	Q	R	S	5	1	0	2	0	1	1	1	1	1	2	0	0	0	0	0	2	0	0	2	0	0	19	0	1950.02	sp|P9WPY1|AROC_MYCTU	sp|P9WPY1|AROC_MYCTU	323	341	yes	yes	2;3	4.3634e-36	142.91	By MS/MS	By MS/MS	By MS/MS	By MS/MS	By MS/MS	By MS/MS	By MS/MS
ALAVDPEVLLLDEPFGALDAK	RQRMALARALAVDPEV	PFGALDAKVREELRAW	R	A	L	A	K	V	4	0	0	3	0	0	2	1	0	0	5	1	0	1	2	0	0	0	0	2	0	0	21	0	2195.17	sp|P9WQM1|CYSA_MYCTU	sp|P9WQM1|CYSA_MYCTU	148	168	yes	yes	2;3	7.8834e-10	105.46	By MS/MS	By MS/MS	By MS/MS	By MS/MS	By MS/MS	By MS/MS	By MS/MS
ALAVSDLDPFIDLLSEGSDADGLR	ARTTELLRALAVSDLD	GSDADGLRALFTTWIT	R	A	L	L	R	A	3	1	0	5	0	0	1	2	0	1	5	0	0	1	1	3	0	0	0	1	0	0	24	0	2488.23	tr|O05898|O05898_MYCTU	tr|O05898|O05898_MYCTU	160	183	yes	yes	2;3	1.3802e-17	131.24	By MS/MS	By MS/MS	By MS/MS	By MS/MS	By MS/MS	By MS/MS	By MS/MS
ALAYMDLRPGTAMR	AERQAAEKALAYMDLR	LRPGTAMRDIAVDAVF	K	A	L	M	R	D	3	2	0	1	0	0	0	1	0	0	2	0	2	0	1	0	1	0	1	0	0	0	14	1	1564.79	sp|Rv2988c|leuC|SAMMtb;sp|P9WQF5|LEUC_MYCTU	sp|Rv2988c|leuC|SAMMtb	329	342	yes	no	3	1.0109e-12	85.457	By MS/MS	By MS/MS	By MS/MS	By MS/MS	By matching	By MS/MS	By MS/MS
ALDAAHAAAPGWGK	SDAADIDKALDAAHAA	AAAPGWGKTAPAERAA	K	A	L	G	K	T	6	0	0	1	0	0	0	2	1	0	1	1	0	0	1	0	0	1	0	0	0	0	14	0	1334.67	sp|P9WNY1|ALDH_MYCTU	sp|P9WNY1|ALDH_MYCTU	62	75	yes	yes	2;3	1.8412e-05	64.103	By matching	By matching	By matching	By matching	By MS/MS
ALDAAIDMAAGNGK	GPDKSLDKALDAAIDM	DMAAGNGKATAAPAKA	K	A	L	G	K	A	5	0	1	2	0	0	0	2	0	1	1	1	1	0	0	0	0	0	0	0	0	0	14	0	1316.64	sp|P9WKK1|IF2_MYCTU	sp|P9WKK1|IF2_MYCTU	78	91	yes	yes	2	1.4483e-11	110.46	By MS/MS	By MS/MS	By MS/MS	By MS/MS	By matching	By MS/MS	By MS/MS
ALDALDEVIALIR	HILRGLVKALDALDEV	DEVIALIRASETVDIA	K	A	L	I	R	A	3	1	0	2	0	0	1	0	0	2	3	0	0	0	0	0	0	0	0	1	0	0	13	0	1410.81	sp|P9WG47|GYRA_MYCTU	sp|P9WG47|GYRA_MYCTU	397	409	yes	yes	2;3	1.7855e-29	178.84	By MS/MS	By MS/MS	By MS/MS	By MS/MS	By MS/MS	By MS/MS	By MS/MS
ALDCGAVEAVVVDAR	HMDVIRQRALDCGAVE	EAVVVDARDEFAEGYC	R	A	L	A	R	D	4	1	0	2	1	0	1	1	0	0	1	0	0	0	0	0	0	0	0	4	0	0	15	0	1543.77	sp|P9WPW7|ASSY_MYCTU	sp|P9WPW7|ASSY_MYCTU	51	65	yes	yes	2;3	1.5306e-16	88.73	By MS/MS	By matching	By MS/MS	By MS/MS	By MS/MS	By MS/MS	By matching
ALDDAGESSSDVEFAAAVAATLAPATAQR	AAVWDAARALDDAGES	LAPATAQRCTQDCIQV	R	A	L	Q	R	C	10	1	0	3	0	1	2	1	0	0	2	0	0	1	1	3	2	0	0	2	0	0	29	0	2804.35	tr|P95228|P95228_MYCTU	tr|P95228|P95228_MYCTU	277	305	yes	yes	2	0.011625	26.146		By MS/MS	By MS/MS			By MS/MS	By MS/MS
ALDDILAAR	ELLTKRGRALDDILAA	LDDILAARDHLLAMPE	R	A	L	A	R	D	3	1	0	2	0	0	0	0	0	1	2	0	0	0	0	0	0	0	0	0	0	0	9	0	956.529	tr|O86353|O86353_MYCTU	tr|O86353|O86353_MYCTU	85	93	yes	yes	2	3.0584e-06	142.36	By MS/MS	By MS/MS	By MS/MS	By MS/MS	By MS/MS	By MS/MS	By MS/MS
ALDDVGFFTLLQPQQWGGLQCDPALFFEATR	RLPDETVKALDDVGFF	ALFFEATRRLASVCGS	K	A	L	T	R	R	3	1	0	3	1	4	1	3	0	0	5	0	0	4	2	0	2	1	0	1	0	0	31	0	3539.72	sp|P9WHS5|HTPX_MYCTU	sp|P9WHS5|HTPX_MYCTU	468	498	yes	yes	3	4.4717e-05	41.209	By MS/MS			By matching	By MS/MS	By MS/MS
ALDEVAASHGGFEGNAQNFR	PYGHNGERALDEVAAS	EGNAQNFRILTSLEPK	R	A	L	F	R	I	4	1	2	1	0	1	2	3	1	0	1	0	0	2	0	1	0	0	0	1	0	0	20	0	2088.96	sp|P9WNY7|DGTL1_MYCTU	sp|P9WNY7|DGTL1_MYCTU	118	137	yes	yes	2;3	1.5123e-19	109.5	By MS/MS	By MS/MS	By matching	By MS/MS	By MS/MS	By MS/MS	By MS/MS
ALDFGLDVGR	SMRSLRYRALDFGLDV	DFGLDVGRAQPPASTG	R	A	L	G	R	A	1	1	0	2	0	0	0	2	0	0	2	0	0	1	0	0	0	0	0	1	0	0	10	0	1061.55	sp|P9WQE7|PPSA_MYCTU	sp|P9WQE7|PPSA_MYCTU	1260	1269	yes	yes	2	0.12913	24.03							By MS/MS
ALDFWNEEVYELR	FERTLLGRALDFWNEE	NEEVYELRGSELIRIE	R	A	L	L	R	G	1	1	1	1	0	0	3	0	0	0	2	0	0	1	0	0	0	1	1	1	0	0	13	0	1682.79	tr|O07178|O07178_MYCTU	tr|O07178|O07178_MYCTU	241	253	yes	yes	2	2.9471e-27	143.5	By MS/MS	By MS/MS	By MS/MS	By MS/MS	By MS/MS	By MS/MS	By MS/MS
ALDGESPPADWVSSDR	EKEARAARALDGESPP	ADWVSSDRVMAVRGGD	R	A	L	D	R	V	2	1	0	3	0	0	1	1	0	0	1	0	0	0	2	3	0	1	0	1	0	0	16	0	1700.76	tr|O06278|O06278_MYCTU	tr|O06278|O06278_MYCTU	162	177	yes	yes	2	3.886e-17	114.24	By MS/MS	By MS/MS	By MS/MS	By MS/MS	By MS/MS	By MS/MS	By MS/MS
ALDGLDLTVR	TKHFGSVRALDGLDLT	DGLDLTVREGEVHGFL	R	A	L	V	R	E	1	1	0	2	0	0	0	1	0	0	3	0	0	0	0	0	1	0	0	1	0	0	10	0	1071.59	tr|O86311|O86311_MYCTU	tr|O86311|O86311_MYCTU	24	33	yes	yes	2	1.5079e-09	176.6	By MS/MS	By MS/MS	By MS/MS	By MS/MS	By MS/MS	By MS/MS	By MS/MS
ALDGLLELLPAGAWLDHTSDHAQASSR	GTQQNLERALDGLLEL	DHAQASSRG_______	R	A	L	S	R	G	5	1	0	3	0	1	1	2	2	0	6	0	0	0	1	3	1	1	0	0	0	0	27	0	2843.42	sp|P96210|ESPG1_MYCTU	sp|P96210|ESPG1_MYCTU	256	282	yes	yes	3;4	4.5702e-104	162.77	By MS/MS	By MS/MS	By MS/MS	By MS/MS	By MS/MS	By MS/MS	By MS/MS
ALDISIPCSAIATLPANGGLVLSTLPAGGVDTGK	PLVSGAPRALDISIPC	AGGVDTGKAGLFVRAN	R	A	L	G	K	A	5	0	1	2	1	0	0	5	0	3	5	1	0	0	3	3	3	0	0	2	0	0	34	0	3248.73	sp|P9WNL9|EMBA_MYCTU	sp|P9WNL9|EMBA_MYCTU	69	102	yes	yes	3	0.0063587	38.252		By matching		By MS/MS		By matching
ALDLLDISR	AGSDPGPKALDLLDIS	LDLLDISRPTMDFVKI	K	A	L	S	R	P	1	1	0	2	0	0	0	0	0	1	3	0	0	0	0	1	0	0	0	0	0	0	9	0	1014.57	sp|O53554|ILVX_MYCTU	sp|O53554|ILVX_MYCTU	457	465	yes	yes	2	0.00048044	76.825	By MS/MS		By MS/MS	By MS/MS	By MS/MS	By MS/MS	By MS/MS
ALDLLDISRPTMDFVK	AGSDPGPKALDLLDIS	RPTMDFVKIAEGMGVP	K	A	L	V	K	I	1	1	0	3	0	0	0	0	0	1	3	1	1	1	1	1	1	0	0	1	0	0	16	1	1832.97	sp|O53554|ILVX_MYCTU	sp|O53554|ILVX_MYCTU	457	472	yes	yes	2;3	5.6186e-45	201.48	By MS/MS	By MS/MS	By MS/MS	By MS/MS	By MS/MS	By MS/MS	By MS/MS
ALDLLNFSLADVR	AVPPRVARALDLLNFS	NFSLADVRDGLGPYLS	R	A	L	V	R	D	2	1	1	2	0	0	0	0	0	0	4	0	0	1	0	1	0	0	0	1	0	0	13	0	1445.79	sp|P9WJX1|Y2456_MYCTU	sp|P9WJX1|Y2456_MYCTU	15	27	yes	yes	2	0.0013877	48.004					By matching
ALDLSTSYVNQLENDQRPITVPVLLLLTER	LTQVALAKALDLSTSY	VLLLLTERFDLSAQYF	K	A	L	E	R	F	1	2	2	2	0	2	2	0	0	1	7	0	0	0	2	2	3	0	1	3	0	0	30	1	3409.85	sp|O06581|PRPR_MYCTU	sp|O06581|PRPR_MYCTU	39	68	yes	yes	3;4	1.2178e-12	72.791		By MS/MS	By MS/MS	By matching	By matching	By MS/MS	By MS/MS
ALDLTAYFDR	________________	DLTAYFDRINYRGATD	M	A	L	D	R	I	2	1	0	2	0	0	0	0	0	0	2	0	0	1	0	0	1	0	1	0	0	0	10	0	1183.59	sp|P9WJI5|NAT_MYCTU	sp|P9WJI5|NAT_MYCTU	2	11	yes	yes	2	0.0041366	54.416			By matching			By MS/MS	By matching
ALDLWETSER	AESYDRAKALDLWETS	DLWETSERLLAQVT__	K	A	L	E	R	L	1	1	0	1	0	0	2	0	0	0	2	0	0	0	0	1	1	1	0	0	0	0	10	0	1218.59	tr|O07230|O07230_MYCTU	tr|O07230|O07230_MYCTU	287	296	yes	yes	2	2.256e-05	86.624	By matching	By MS/MS	By MS/MS	By MS/MS	By MS/MS	By MS/MS	By MS/MS
ALDMLFILHADHEQNCSTSTVR	QADPEVVRALDMLFIL	NCSTSTVRLVGSSRAN	R	A	L	V	R	L	2	1	1	2	1	1	1	0	2	1	3	0	1	1	0	2	2	0	0	1	0	0	22	0	2557.21	sp|P9WPD5|CISY1_MYCTU	sp|P9WPD5|CISY1_MYCTU	221	242	yes	yes	3;4	2.0242e-53	170.91	By MS/MS	By MS/MS	By MS/MS	By MS/MS	By MS/MS	By MS/MS	By MS/MS
ALDNPTELSEER	DGMFPHMRALDNPTEL	PTELSEERRLAYVGIT	R	A	L	E	R	R	1	1	1	1	0	0	3	0	0	0	2	0	0	0	1	1	1	0	0	0	0	0	12	0	1372.65	sp|P9WMQ1|UVRD1_MYCTU	sp|P9WMQ1|UVRD1_MYCTU	624	635	yes	yes	2	1.6194e-17	157.78	By MS/MS	By MS/MS	By MS/MS	By MS/MS	By MS/MS	By MS/MS	By MS/MS
ALDNVKPALEVR	DPVITLKRALDNVKPA	VKPALEVRSRRVGGAT	R	A	L	V	R	S	2	1	1	1	0	0	1	0	0	0	2	1	0	0	1	0	0	0	0	2	0	0	12	1	1323.75	sp|P9WH29|RS7_MYCTU	sp|P9WH29|RS7_MYCTU	65	76	yes	yes	2;3	2.8621e-19	191.04	By MS/MS	By MS/MS	By MS/MS	By MS/MS	By MS/MS	By MS/MS	By MS/MS
ALDPAQVVDALLEQAEGFK	LVKIYNRKALDPAQVV	LEQAEGFKHRIADTRL	K	A	L	F	K	H	4	0	0	2	0	2	2	1	0	0	3	1	0	1	1	0	0	0	0	2	0	0	19	0	2013.04	sp|P9WHN3|PURA_MYCTU	sp|P9WHN3|PURA_MYCTU	180	198	yes	yes	2;3	1.7753e-69	145.48	By MS/MS	By MS/MS	By MS/MS	By MS/MS	By MS/MS	By MS/MS	By MS/MS
ALDQLLVLGTLLEGHAEHVMDAVGPMVVPSVATIR	VQSEPQRKALDQLLVL	VPSVATIRRRFDDRRH	K	A	L	I	R	R	4	1	0	2	0	1	2	3	2	1	6	0	2	0	2	1	2	0	0	6	0	0	35	0	3650.95	tr|O06381|O06381_MYCTU	tr|O06381|O06381_MYCTU	239	273	yes	yes	4	3.1156e-05	41.575			By matching	By matching	By MS/MS
ALDREGISVDQLDVVEINEAFAAVALASIR	QPANAINKALDREGIS	AVALASIRELGLNPQI	K	A	L	I	R	E	6	2	1	3	0	1	3	1	0	3	3	0	0	1	0	2	0	0	0	4	0	0	30	1	3183.68	sp|P9WG69|FADA4_MYCTU	sp|P9WG69|FADA4_MYCTU	296	325	yes	yes	3	2.3577e-05	56.156	By matching
ALDRLETEVPVYLENTAGGDHAMAR	KGFQRWRKALDRLETE	GGDHAMARRFDTIARL	K	A	L	A	R	R	4	2	1	2	0	0	3	2	1	0	3	0	1	0	1	0	2	0	1	2	0	0	25	1	2727.33	sp|P9WQ13|END4_MYCTU	sp|P9WQ13|END4_MYCTU	116	140	yes	yes	3;4	3.5618e-13	82.477	By MS/MS	By MS/MS	By MS/MS	By MS/MS	By MS/MS	By MS/MS	By MS/MS
ALDSMSYVAAAGQADPGDAR	WTLLARARALDSMSYV	QADPGDARTGVGASSA	R	A	L	A	R	T	6	1	0	3	0	1	0	2	0	0	1	0	1	0	1	2	0	0	1	1	0	0	20	0	1964.89	sp|P9WJ01|Y480_MYCTU	sp|P9WJ01|Y480_MYCTU	190	209	yes	yes	2	6.2629e-48	161.76	By MS/MS	By MS/MS	By MS/MS	By MS/MS	By MS/MS	By MS/MS	By MS/MS
ALDSVDFWVAELEGADPPLGAR	RLLAQRAKALDSVDFW	ADPPLGARRVAPQTDR	K	A	L	A	R	R	4	1	0	3	0	0	2	2	0	0	3	0	0	1	2	1	0	1	0	2	0	0	22	0	2327.14	tr|O05819|O05819_MYCTU	tr|O05819|O05819_MYCTU	1219	1240	yes	yes	3	0.024151	15.128	By matching	By matching
ALDTEEDPIVWQR	ELLQDSLRALDTEEDP	EDPIVWQRHTLDFWDH	R	A	L	Q	R	H	1	1	0	2	0	1	2	0	0	1	1	0	0	0	1	0	1	1	0	1	0	0	13	0	1570.76	sp|P9WMG5|MCE2R_MYCTU	sp|P9WMG5|MCE2R_MYCTU	137	149	yes	yes	2	0.0091779	42.338				By MS/MS
ALDTLPDAVR	RDKDNLGRALDTLPDA	DTLPDAVRVLNQNRDH	R	A	L	V	R	V	2	1	0	2	0	0	0	0	0	0	2	0	0	0	1	0	1	0	0	1	0	0	10	0	1069.58	sp|I6Y3P1|LPRN_MYCTU	sp|I6Y3P1|LPRN_MYCTU	229	238	yes	yes	2	0.007121	47.574			By MS/MS				By MS/MS
ALDVEALALAAGER	VTHNGSPRALDVEALA	LALAAGERFGPDRVRT	R	A	L	E	R	F	5	1	0	1	0	0	2	1	0	0	3	0	0	0	0	0	0	0	0	1	0	0	14	0	1397.75	sp|I6Y0R5|FOLC_MYCTU	sp|I6Y0R5|FOLC_MYCTU	411	424	yes	yes	2;3	7.0563e-28	146.16	By MS/MS	By MS/MS	By MS/MS	By MS/MS	By MS/MS	By MS/MS	By MS/MS
ALDVLAQAQRPLLVLSK	PAPEAIDRALDVLAQA	RPLLVLSKGAAYAQAD	R	A	L	S	K	G	3	1	0	1	0	2	0	0	0	0	5	1	0	0	1	1	0	0	0	2	0	0	17	1	1834.1	tr|O53639|O53639_MYCTU	tr|O53639|O53639_MYCTU	209	225	yes	yes	3	0.095344	24.041					By MS/MS	By matching
ALDWFEVQSIR	ARAAQTMRALDWFEVQ	WFEVQSIRGHLVDGAV	R	A	L	I	R	G	1	1	0	1	0	1	1	0	0	1	1	0	0	1	0	1	0	1	0	1	0	0	11	0	1362.69	tr|I6XY36|I6XY36_MYCTU	tr|I6XY36|I6XY36_MYCTU	36	46	yes	yes	2	1.0356e-21	205.12	By MS/MS	By MS/MS	By MS/MS	By MS/MS	By MS/MS	By MS/MS	By MS/MS
ALDWHTVVK	LHDALAAKALDWHTVV	LDWHTVVKSGRTHLMD	K	A	L	V	K	S	1	0	0	1	0	0	0	0	1	0	1	1	0	0	0	0	1	1	0	2	0	0	9	0	1067.58	sp|P9WN93|FUMC_MYCTU	sp|P9WN93|FUMC_MYCTU	174	182	yes	yes	2;3	6.9391e-05	114.2	By MS/MS	By MS/MS	By MS/MS	By MS/MS	By MS/MS	By MS/MS	By MS/MS
ALEAGYDLNQVLTTEDLVSGENVFFCATGVTDGDLLK	RDDAERRKALEAGYDL	VTDGDLLKGVRYYPGG	K	A	L	L	K	G	3	0	2	4	1	1	3	4	0	0	6	1	0	2	0	1	4	0	1	4	0	0	37	0	3973.91	sp|P9WQ25|GLGX_MYCTU	sp|P9WQ25|GLGX_MYCTU	1115	1151	yes	yes	3	0.10463	7.1382				By MS/MS
ALECYLDDIYGDQEILR	RGITQRVKALECYLDD	YGDQEILRDGVIPRRL	K	A	L	L	R	D	1	1	0	3	1	1	2	1	0	2	3	0	0	0	0	0	0	0	2	0	0	0	17	0	2084.97	sp|P9WLA9|Y2411_MYCTU	sp|P9WLA9|Y2411_MYCTU	121	137	yes	yes	2;3	4.6003e-08	109.15	By matching	By matching	By matching	By matching	By matching	By matching	By MS/MS
ALEDLLQR	LVRVASARALEDLLQR	ALEDLLQRIRTTANVR	R	A	L	Q	R	I	1	1	0	1	0	1	1	0	0	0	3	0	0	0	0	0	0	0	0	0	0	0	8	0	956.529	tr|I6YBQ3|I6YBQ3_MYCTU	tr|I6YBQ3|I6YBQ3_MYCTU	117	124	yes	yes	2	0.035086	49.358	By matching	By matching		By matching			By matching
ALEDNTLVLTHESAPLAR	MLAGATVRALEDNTLV	HESAPLARRLSEQRNA	R	A	L	A	R	R	3	1	1	1	0	0	2	0	1	0	4	0	0	0	1	1	2	0	0	1	0	0	18	0	1949.02	sp|P9WNT9|DPO3X_MYCTU	sp|P9WNT9|DPO3X_MYCTU	458	475	yes	yes	2;3	4.3675e-19	120.24	By MS/MS	By MS/MS	By MS/MS	By MS/MS	By MS/MS	By MS/MS	By MS/MS
ALEEAISGFDVVITTALVPGR	DERAQQQKALEEAISG	TTALVPGRPAPTLVTA	K	A	L	G	R	P	3	1	0	1	0	0	2	2	0	2	2	0	0	1	1	1	2	0	0	3	0	0	21	0	2157.17	tr|P96832|P96832_MYCTU	tr|P96832|P96832_MYCTU	244	264	yes	yes	3	1.0126e-28	96.487	By MS/MS	By MS/MS	By matching	By MS/MS	By MS/MS	By MS/MS	By MS/MS
ALEELAAAFPGDGWLGSAADK	SSLEYFEKALEELAAA	WLGSAADKYAGKNRNH	K	A	L	D	K	Y	6	0	0	2	0	0	2	3	0	0	3	1	0	1	1	1	0	1	0	0	0	0	21	0	2088.02	sp|P9WJE1|ESPA_MYCTU	sp|P9WJE1|ESPA_MYCTU	42	62	yes	yes	2;3	1.5587e-28	104.41	By matching	By MS/MS	By MS/MS	By MS/MS	By MS/MS	By MS/MS	By MS/MS
ALEELAAAFPGDGWLGSAADKYAGK	SSLEYFEKALEELAAA	AADKYAGKNRNHVNFF	K	A	L	G	K	N	7	0	0	2	0	0	2	4	0	0	3	2	0	1	1	1	0	1	1	0	0	0	25	1	2507.23	sp|P9WJE1|ESPA_MYCTU	sp|P9WJE1|ESPA_MYCTU	42	66	yes	yes	3	2.8883e-24	84.942	By matching	By matching	By MS/MS	By matching	By MS/MS	By matching	By MS/MS
ALEELGIGRPSTYSSIIK	YTEASLVKALEELGIG	STYSSIIKTIQDRGYV	K	A	L	I	K	T	1	1	0	0	0	0	2	2	0	3	2	1	0	0	1	3	1	0	1	0	0	0	18	1	1933.05	sp|P9WG49|TOP1_MYCTU	sp|P9WG49|TOP1_MYCTU	525	542	yes	yes	2;3	1.7193e-08	83.243	By MS/MS	By MS/MS	By MS/MS	By MS/MS	By MS/MS	By MS/MS	By MS/MS
ALEESNYELEGK	ASYLDKVRALEESNYE	SNYELEGKIKEWYEKH	R	A	L	G	K	I	1	0	1	0	0	0	4	1	0	0	2	1	0	0	0	1	0	0	1	0	0	0	12	0	1380.64	CON__P13645;CON__P02535-1	CON__P13645	166	177	yes	no	2	0.003741	43.419							By matching
ALEHGVEVIGYWGEAVATPAQAR	LDDWLRLRALEHGVEV	VATPAQARDLVTETGA	R	A	L	A	R	D	5	1	0	0	0	1	3	3	1	1	1	0	0	0	1	0	1	1	1	3	0	0	23	0	2423.22	tr|O53494|O53494_MYCTU	tr|O53494|O53494_MYCTU	230	252	yes	yes	3	6.2031e-05	31.468	By matching	By MS/MS	By MS/MS	By matching	By matching		By MS/MS
ALEIFDETTCVVR	AGSMLGTKALEIFDET	DETTCVVRAVRRWTEF	K	A	L	V	R	A	1	1	0	1	1	0	2	0	0	1	1	0	0	1	0	0	2	0	0	2	0	0	13	0	1551.76	sp|P9WIV7|NUOF_MYCTU	sp|P9WIV7|NUOF_MYCTU	327	339	yes	yes	2	4.5563e-16	107.83	By MS/MS	By MS/MS	By MS/MS	By MS/MS	By MS/MS		By MS/MS
ALEILGDTVPEHLASAGK	AAAARVERALEILGDT	EHLASAGKLRVEHRQA	R	A	L	G	K	L	3	0	0	1	0	0	2	2	1	1	3	1	0	0	1	1	1	0	0	1	0	0	18	0	1819.97	sp|P9WF45|WHIA_MYCTU	sp|P9WF45|WHIA_MYCTU	249	266	yes	yes	2;3	1.3196e-19	156.08	By MS/MS	By MS/MS	By MS/MS	By MS/MS	By MS/MS	By MS/MS	By MS/MS
ALEIVDALPR	LARYKHPKALEIVDAL	EIVDALPRNPAGKVLK	K	A	L	P	R	N	2	1	0	1	0	0	1	0	0	1	2	0	0	0	1	0	0	0	0	1	0	0	10	0	1095.63	tr|O07411|O07411_MYCTU	tr|O07411|O07411_MYCTU	505	514	yes	yes	2	7.4657e-08	117.04	By MS/MS	By MS/MS	By MS/MS	By MS/MS	By MS/MS	By MS/MS	By MS/MS
ALELADAISANGPLAVQAILR	PDGQALTKALELADAI	LAVQAILRSIRETECM	K	A	L	L	R	S	6	1	1	1	0	1	1	1	0	2	4	0	0	0	1	1	0	0	0	1	0	0	21	0	2105.18	tr|O53561|O53561_MYCTU	tr|O53561|O53561_MYCTU	195	215	yes	yes	2;3	1.0475e-06	63.578	By matching	By matching	By matching	By matching	By MS/MS	By matching	By matching
ALELAVAQIEK	TQTPDREKALELAVAQ	LAVAQIEKSYGKGSVM	K	A	L	E	K	S	3	0	0	0	0	1	2	0	0	1	2	1	0	0	0	0	0	0	0	1	0	0	11	0	1183.68	sp|P9WHJ3|RECA_MYCTU	sp|P9WHJ3|RECA_MYCTU	10	20	yes	yes	2	5.9982e-07	88.495	By MS/MS	By MS/MS	By MS/MS	By MS/MS	By matching	By MS/MS	By matching
ALELGCGTGFFLLNLIQAGVAR	IAQLPYDRALELGCGT	LIQAGVARRGSVTDLS	R	A	L	A	R	R	3	1	1	0	1	1	1	4	0	1	5	0	0	2	0	0	1	0	0	1	0	0	22	0	2319.24	tr|I6YAZ1|I6YAZ1_MYCTU	tr|I6YAZ1|I6YAZ1_MYCTU	81	102	yes	yes	3	0.017007	28.178		By matching			By MS/MS
ALELGLTGYAANHADGR	FRWWTRCRALELGLTG	AANHADGRVLVVAQGP	R	A	L	G	R	V	4	1	1	1	0	0	1	3	1	0	3	0	0	0	0	0	1	0	1	0	0	0	17	0	1727.86	sp|P9WQC9|ACYP_MYCTU	sp|P9WQC9|ACYP_MYCTU	29	45	yes	yes	2;3	2.1831e-24	122.1	By MS/MS	By MS/MS	By MS/MS	By MS/MS	By MS/MS	By MS/MS	By MS/MS
ALELQAPSVVHR	DVDSDTRRALELQAPS	QAPSVVHRQGVKEPLQ	R	A	L	H	R	Q	2	1	0	0	0	1	1	0	1	0	2	0	0	0	1	1	0	0	0	2	0	0	12	0	1318.74	sp|P9WPU7|ATPA_MYCTU	sp|P9WPU7|ATPA_MYCTU	131	142	yes	yes	2;3	3.5382e-36	229.88	By MS/MS	By MS/MS	By MS/MS	By MS/MS	By MS/MS	By MS/MS	By MS/MS
ALEMFYDDDADLSIIQGR	________________	DLSIIQGRKVGVIGYG	M	A	L	G	R	K	2	1	0	4	0	1	1	1	0	2	2	0	1	1	0	1	0	0	1	0	0	0	18	0	2070.96	sp|P9WKJ7|ILVC_MYCTU	sp|P9WKJ7|ILVC_MYCTU	2	19	yes	yes	2;3	7.1585e-57	193.28	By MS/MS	By MS/MS	By MS/MS	By MS/MS	By MS/MS	By MS/MS	By MS/MS
ALEPIVPAHVLHR	TTKYALRRALEPIVPA	VPAHVLHRPKLGFPVP	R	A	L	H	R	P	2	1	0	0	0	0	1	0	2	1	2	0	0	0	2	0	0	0	0	2	0	0	13	0	1450.84	sp|P9WN33|ASNH_MYCTU	sp|P9WN33|ASNH_MYCTU	551	563	yes	yes	4	1.1964e-05	69.451	By MS/MS	By MS/MS	By matching	By matching	By MS/MS	By MS/MS	By MS/MS
ALEPIVPAHVLHRPK	TTKYALRRALEPIVPA	AHVLHRPKLGFPVPIR	R	A	L	P	K	L	2	1	0	0	0	0	1	0	2	1	2	1	0	0	3	0	0	0	0	2	0	0	15	1	1675.99	sp|P9WN33|ASNH_MYCTU	sp|P9WN33|ASNH_MYCTU	551	565	yes	yes	3;4	3.4883e-05	59.306	By MS/MS	By MS/MS	By MS/MS	By matching	By MS/MS	By MS/MS
ALEPLEVTSR	MIHIDQTRALEPLEVT	EPLEVTSRWIAGENPE	R	A	L	S	R	W	1	1	0	0	0	0	2	0	0	0	2	0	0	0	1	1	1	0	0	1	0	0	10	0	1113.6	sp|P9WLM1|Y2030_MYCTU	sp|P9WLM1|Y2030_MYCTU	658	667	yes	yes	2	0.11551	25.212	By matching			By matching	By MS/MS
ALEQAGVHVAYGLVGLK	QANIAWARALEQAGVH	AYGLVGLKTHCKTALV	R	A	L	L	K	T	3	0	0	0	0	1	1	3	1	0	3	1	0	0	0	0	0	0	1	3	0	0	17	0	1723.96	sp|P9WHV9|PPK_MYCTU	sp|P9WHV9|PPK_MYCTU	473	489	yes	yes	2;3	1.599e-24	135.14	By MS/MS	By MS/MS	By MS/MS	By MS/MS	By MS/MS	By MS/MS	By MS/MS
ALEQQMNAAAEQLDFER	GKTDRFARALEQQMNA	AEQLDFERAARLRDDL	R	A	L	E	R	A	4	1	1	1	0	3	3	0	0	0	2	0	1	1	0	0	0	0	0	0	0	0	17	0	1962.91	sp|P9WFC5|UVRC_MYCTU	sp|P9WFC5|UVRC_MYCTU	213	229	yes	yes	2	0.00061952	62.891	By matching	By matching	By matching	By matching	By matching
ALEQSFGRDPETMIPDIR	TGFSGALRALEQSFGR	ETMIPDIRYTPNPNDA	R	A	L	I	R	Y	1	2	0	2	0	1	2	1	0	2	1	0	1	1	2	1	1	0	0	0	0	0	18	1	2074.02	tr|O07417|O07417_MYCTU	tr|O07417|O07417_MYCTU	352	369	yes	yes	3	2.4091e-25	127.22	By MS/MS	By MS/MS	By MS/MS	By MS/MS	By MS/MS	By MS/MS
ALETTRPLGQLVAYVLDPHSVGK	SEDSAVDKALETTRPL	LDPHSVGKPTAPYAAA	K	A	L	G	K	P	2	1	0	1	0	1	1	2	1	0	4	1	0	0	2	1	2	0	1	3	0	0	23	1	2463.35	tr|O53362|O53362_MYCTU	tr|O53362|O53362_MYCTU	372	394	yes	yes	3;4	6.2321e-05	51.175	By MS/MS	By MS/MS		By MS/MS	By MS/MS	By MS/MS	By MS/MS
ALEVLDNAMPGK	KAAAAAWKALEVLDNA	LDNAMPGKTSA_____	K	A	L	G	K	T	2	0	1	1	0	0	1	1	0	0	2	1	1	0	1	0	0	0	0	1	0	0	12	0	1256.64	sp|P9WH03|RNC_MYCTU	sp|P9WH03|RNC_MYCTU	226	237	yes	yes	2	0.023703	35.348	By MS/MS	By matching		By MS/MS	By matching		By matching
ALEVVELTGQPFAASAPR	TDARRTVRALEVVELT	PFAASAPRIGAPRWDT	R	A	L	P	R	I	4	1	0	0	0	1	2	1	0	0	2	0	0	1	2	1	1	0	0	2	0	0	18	0	1854.98	sp|P9WJW1|MIAA_MYCTU	sp|P9WJW1|MIAA_MYCTU	165	182	yes	yes	2;3	9.6624e-06	80.905	By matching		By matching	By MS/MS			By MS/MS
ALEWVVGYPDR	GGSMGGARALEWVVGY	WVVGYPDRVRAGLLLA	R	A	L	D	R	V	1	1	0	1	0	0	1	1	0	0	1	0	0	0	1	0	0	1	1	2	0	0	11	0	1303.66	sp|P9WJY9|METXA_MYCTU	sp|P9WJY9|METXA_MYCTU	163	173	yes	yes	2	0.088993	23.429		By MS/MS		By MS/MS	By MS/MS	By MS/MS
ALFEEGISTSR	NPFDRARKALFEEGIS	EEGISTSRMGLDPDRG	K	A	L	S	R	M	1	1	0	0	0	0	2	1	0	1	1	0	0	1	0	2	1	0	0	0	0	0	11	0	1208.6	sp|P9WKI3|Y1843_MYCTU	sp|P9WKI3|Y1843_MYCTU	409	419	yes	yes	2	2.9661e-13	137.69	By MS/MS	By MS/MS	By MS/MS	By MS/MS	By MS/MS	By MS/MS	By MS/MS
ALFGAEFANVQPHSGAQANAAVLHALMSPGER	NLARDRAKALFGAEFA	ALMSPGERLLGLDLAN	K	A	L	E	R	L	8	1	2	0	0	2	2	3	2	0	3	0	1	2	2	2	0	0	0	2	0	0	32	0	3260.61	sp|P9WGI9|GLYA1_MYCTU	sp|P9WGI9|GLYA1_MYCTU	93	124	yes	yes	3	4.4119e-05	41.83							By MS/MS
ALFGPGHPVPWER	QIICQLARALFGPGHP	GHPVPWERFADDYDTI	R	A	L	E	R	F	1	1	0	0	0	0	1	2	1	0	1	0	0	1	3	0	0	1	0	1	0	0	13	0	1461.75	sp|P9WJP9|Y2900_MYCTU	sp|P9WJP9|Y2900_MYCTU	580	592	yes	yes	3	0.043049	24.929
ALFGPLGSAAAR	LRLELGGRALFGPLGS	PLGSAAARAVKGDVEK	R	A	L	A	R	A	4	1	0	0	0	0	0	2	0	0	2	0	0	1	1	1	0	0	0	0	0	0	12	0	1129.62	sp|P9WLU7|Y1546_MYCTU	sp|P9WLU7|Y1546_MYCTU	114	125	yes	yes	2	1.4498e-05	70.1			By MS/MS		By matching		By MS/MS
ALFGSIER	HRPVMIHRALFGSIER	ALFGSIERFFGILTEH	R	A	L	E	R	F	1	1	0	0	0	0	1	1	0	1	1	0	0	1	0	1	0	0	0	0	0	0	8	0	891.481	sp|P9WFT5|SYT_MYCTU	sp|P9WFT5|SYT_MYCTU	554	561	yes	yes	2	0.020025	53.891							By MS/MS
ALFINATLK	PPRFDGLRALFINATL	LFINATLKRSPELSHT	R	A	L	L	K	R	2	0	1	0	0	0	0	0	0	1	2	1	0	1	0	0	1	0	0	0	0	0	9	0	989.591	tr|I6Y946|I6Y946_MYCTU	tr|I6Y946|I6Y946_MYCTU	20	28	yes	yes	2	0.021441	46.334	By MS/MS					By matching
ALFLENALNQFYQANLIAK	VAGLMVVRALFLENAL	YQANLIAKVDYADILF	R	A	L	A	K	V	4	0	3	0	0	2	1	0	0	1	4	1	0	2	0	0	0	0	1	0	0	0	19	0	2180.16	sp|P9WG19|FTSX_MYCTU	sp|P9WG19|FTSX_MYCTU	244	262	yes	yes	3	0.00017684	38.017						By MS/MS
ALFYEVIEAAWQVSHDAEAVPVTMR	ESALGAARALFYEVIE	EAVPVTMRNRLRLAAT	R	A	L	M	R	N	5	1	0	1	0	1	3	0	1	1	1	0	1	1	1	1	1	1	1	4	0	0	25	0	2831.4	tr|O05773|O05773_MYCTU	tr|O05773|O05773_MYCTU	278	302	yes	yes	2;3;4	1.6576e-125	192.58	By MS/MS	By MS/MS	By MS/MS	By MS/MS	By MS/MS	By MS/MS	By MS/MS
ALGAAVHYAAVDKDAVIVAAAGDGSK	ARNVIDQRALGAAVHY	AAAGDGSKKDCKQNPI	R	A	L	S	K	K	9	0	0	3	0	0	0	3	1	1	1	2	0	0	0	1	0	0	1	4	0	0	26	1	2439.28	sp|O53945|MYCP5_MYCTU	sp|O53945|MYCP5_MYCTU	345	370	yes	yes	3	7.0233e-27	78.717	By matching		By MS/MS
ALGADDIIDTVVPR	EKAFWAAKALGADDII	IIDTVVPRASMPKFLS	K	A	L	P	R	A	2	1	0	3	0	0	0	1	0	2	1	0	0	0	1	0	1	0	0	2	0	0	14	0	1453.78	sp|P9WIT1|Y2280_MYCTU	sp|P9WIT1|Y2280_MYCTU	336	349	yes	yes	2;3	2e-46	233.84	By MS/MS	By MS/MS	By MS/MS	By MS/MS	By MS/MS	By MS/MS	By MS/MS
ALGAHEIYTPQQATAGGVK	PEKLSAAKALGAHEIY	QATAGGVKAAVVVEAV	K	A	L	V	K	A	4	0	0	0	0	2	1	3	1	1	1	1	0	0	1	0	2	0	1	1	0	0	19	0	1910.98	tr|L7N6B3|L7N6B3_MYCTU	tr|L7N6B3|L7N6B3_MYCTU	248	266	yes	yes	2;3	5.3762e-13	91.518	By MS/MS	By MS/MS	By MS/MS	By MS/MS	By MS/MS	By MS/MS	By MS/MS
ALGAPPTTATAGAHADAYLWIK	NWCNPSGRALGAPPTT	ADAYLWIKRPGESDGT	R	A	L	I	K	R	7	0	0	1	0	0	0	2	1	1	2	1	0	0	2	0	3	1	1	0	0	0	22	0	2195.14	tr|Q79G13|Q79G13_MYCTU	tr|Q79G13|Q79G13_MYCTU	326	347	yes	yes	3	0.075909	15.128	By matching	By matching	By matching	By matching		By MS/MS
ALGATPNTGPAPQGA	AMKPDLQRALGATPNT	TGPAPQGA________	R	A	L	G	A	-	4	0	1	0	0	1	0	3	0	0	1	0	0	0	3	0	2	0	0	0	0	0	15	0	1321.66	sp|P9WQP3|A85A_MYCTU	sp|P9WQP3|A85A_MYCTU	324	338	yes	yes	1;2	1.673e-37	154.84	By MS/MS	By MS/MS	By MS/MS	By MS/MS	By MS/MS	By MS/MS	By MS/MS
ALGDAAHRPDEFLTAK	VYLAGPEKALGDAAHR	PDEFLTAKINVVQALS	K	A	L	A	K	I	4	1	0	2	0	0	1	1	1	0	2	1	0	1	1	0	1	0	0	0	0	0	16	1	1710.87	sp|P9WJK7|MUTA_MYCTU	sp|P9WJK7|MUTA_MYCTU	584	599	yes	yes	3	0.038739	20.949	By matching	By MS/MS	By matching		By matching
ALGDAVVLEQPAR	KQQIDYVRALGDAVVL	VVLEQPARTQQLLGWY	R	A	L	A	R	T	3	1	0	1	0	1	1	1	0	0	2	0	0	0	1	0	0	0	0	2	0	0	13	0	1337.73	sp|P9WI91|Y1501_MYCTU	sp|P9WI91|Y1501_MYCTU	229	241	yes	yes	2	1.8102e-22	129.16	By MS/MS	By MS/MS	By matching	By MS/MS	By MS/MS	By MS/MS
ALGDLGPVIYNMYGSTEVAFATIAGPK	LGAELATRALGDLGPV	FATIAGPKDLQFNPST	R	A	L	P	K	D	4	0	1	1	0	0	1	4	0	2	2	1	1	1	2	1	2	0	2	2	0	0	27	0	2754.39	tr|P95227|P95227_MYCTU	tr|P95227|P95227_MYCTU	355	381	yes	yes	2;3;4	2.3272e-60	123.2	By MS/MS	By MS/MS	By MS/MS	By MS/MS	By MS/MS	By MS/MS	By MS/MS
ALGDNVIAISVPAPTAR	SAAAIARRALGDNVIA	SVPAPTARFLEKEQRI	R	A	L	A	R	F	4	1	1	1	0	0	0	1	0	2	1	0	0	0	2	1	1	0	0	2	0	0	17	0	1663.93	tr|O06806|O06806_MYCTU	tr|O06806|O06806_MYCTU	209	225	yes	yes	2	7.1965e-18	118.73	By matching	By MS/MS	By MS/MS	By MS/MS	By MS/MS	By MS/MS	By MS/MS
ALGEADVALIVGVPMDFR	AFSRARSKALGEADVA	VGVPMDFRLGFGGVFG	K	A	L	F	R	L	3	1	0	2	0	0	1	2	0	1	2	0	1	1	1	0	0	0	0	3	0	0	18	0	1871.98	sp|P9WG39|ILVG_MYCTU	sp|P9WG39|ILVG_MYCTU	265	282	yes	yes	2;3	1.6516e-36	154.36	By MS/MS	By MS/MS	By MS/MS	By MS/MS	By MS/MS	By MS/MS	By MS/MS
ALGELWSAGVEVDWTPR	DDRDTFLRALGELWSA	VEVDWTPRRPAVPHLV	R	A	L	P	R	R	2	1	0	1	0	0	2	2	0	0	2	0	0	0	1	1	1	2	0	2	0	0	17	0	1884.94	sp|P9WQE1|PPSE_MYCTU	sp|P9WQE1|PPSE_MYCTU	857	873	yes	yes	2	1.3274e-11	110.8	By MS/MS	By MS/MS	By MS/MS	By MS/MS	By MS/MS	By MS/MS	By MS/MS
ALGEMPDDPVLHTATLLYSSDTTVLDSVITTHGLSWGFDR	AYNRVWVKALGEMPDD	GLSWGFDRIFAASANH	K	A	L	D	R	I	2	1	0	5	0	0	1	3	2	1	6	0	1	1	2	4	6	1	1	3	0	0	40	0	4330.11	tr|O06135|O06135_MYCTU	tr|O06135|O06135_MYCTU	188	227	yes	yes	4	0.093437	10.15	By matching
ALGEPAAVVVGVPGTAAPLVDGLK	AELITAARALGEPAAV	APLVDGLKAAGAAKIY	R	A	L	L	K	A	5	0	0	1	0	0	1	4	0	0	3	1	0	0	3	0	1	0	0	5	0	0	24	0	2200.25	sp|P9WNG9|ETFA_MYCTU	sp|P9WNG9|ETFA_MYCTU	28	51	yes	yes	2;3;4	1.2269e-43	153.95	By MS/MS	By MS/MS	By MS/MS	By MS/MS	By MS/MS	By MS/MS	By MS/MS
ALGEQPQVTELLPFGRPQLAGGPLGSVAK	DAQAVARRALGEQPQV	GPLGSVAKVVVTARSL	R	A	L	A	K	V	3	1	0	0	0	3	2	5	0	0	5	1	0	1	4	1	1	0	0	2	0	0	29	1	2929.6	tr|P95147|P95147_MYCTU	tr|P95147|P95147_MYCTU	391	419	yes	yes	3	6.8725e-06	53.844	By MS/MS			By matching	By MS/MS	By MS/MS	By MS/MS
ALGFPFK	DEGRALLRALGFPFKE	RALGFPFKEN______	R	A	L	F	K	E	1	0	0	0	0	0	0	1	0	0	1	1	0	2	1	0	0	0	0	0	0	0	7	0	778.438	sp|P9WH83|RL5_MYCTU	sp|P9WH83|RL5_MYCTU	179	185	yes	yes	2	0.025455	65.263							By MS/MS
ALGGFVPER	RYMLDRRRALGGFVPE	LGGFVPERRTKSKALT	R	A	L	E	R	R	1	1	0	0	0	0	1	2	0	0	1	0	0	1	1	0	0	0	0	1	0	0	9	0	944.508	sp|P9WIS9|ODP1_MYCTU	sp|P9WIS9|ODP1_MYCTU	491	499	yes	yes	2	8.5546e-05	91.783	By MS/MS	By MS/MS	By MS/MS	By MS/MS		By MS/MS	By MS/MS
ALGGHGELVSVPAELRPALER	TRYDEVVRALGGHGEL	ELRPALERAFASGLPA	R	A	L	E	R	A	3	2	0	0	0	0	3	3	1	0	4	0	0	0	2	1	0	0	0	2	0	0	21	1	2170.19	sp|P9WG39|ILVG_MYCTU	sp|P9WG39|ILVG_MYCTU	500	520	yes	yes	3;4	1.8935e-64	186.45	By MS/MS	By MS/MS	By MS/MS	By MS/MS	By MS/MS	By MS/MS	By MS/MS
ALGHGEFSDVDVDTAR	FEVLGVDKALGHGEFS	DVDVDTARDMLAEVSR	K	A	L	A	R	D	2	1	0	3	0	0	1	2	1	0	1	0	0	1	0	1	1	0	0	2	0	0	16	0	1687.78	tr|O53666|O53666_MYCTU	tr|O53666|O53666_MYCTU	24	39	yes	yes	2;3	3.3946e-67	248.59	By MS/MS	By MS/MS	By MS/MS	By MS/MS	By MS/MS	By MS/MS	By MS/MS
ALGISADPIAATNQLIQLLDDYGR	GSANVLARALGISADP	QLLDDYGRHQQWRRIG	R	A	L	G	R	H	4	1	1	3	0	2	0	2	0	3	4	0	0	0	1	1	1	0	1	0	0	0	24	0	2527.33	tr|O05848|O05848_MYCTU	tr|O05848|O05848_MYCTU	103	126	yes	yes	2;3	5.7099e-05	63.709	By matching	By matching	By MS/MS	By MS/MS	By MS/MS	By MS/MS	By MS/MS
ALGLDPAAVTIASAPAGAR	DAGRELAKALGLDPAA	ASAPAGARQLAVVQSA	K	A	L	A	R	Q	7	1	0	1	0	0	0	2	0	1	2	0	0	0	2	1	1	0	0	1	0	0	19	0	1720.95	tr|O06380|O06380_MYCTU	tr|O06380|O06380_MYCTU	256	274	yes	yes	2	9.5385e-28	136.99	By matching	By matching	By MS/MS	By MS/MS	By MS/MS	By MS/MS	By MS/MS
[truncated: 20,232 more rows]
[truncated: 52 more columns]
