# Supplementary material for: Comprehensive Characterization of the Attenuated Double Auxotroph Mycobacterium tuberculosisΔleuDΔpanCD as an Alternative to H37Rv
Source: Front Microbiol. 2019 Aug 20;10:1922. doi: 10.3389/fmicb.2019.01922 (PMC6710366; doi:10.3389/fmicb.2019.01922)
Supplement: TABLE S3 — All protein groups identified in this study. [file Table_3.XLSX]

## Sheet: Protein Groups
Table S3. All protein groups identified in this study.
Protein IDs	Majority protein IDs	Peptide counts (all)	Peptide counts (razor+unique)	Peptide counts (unique)	Fasta headers	Number of proteins	Peptides	Razor + unique peptides	Unique peptides	Peptides H37Rv_control_rep1	Peptides H37Rv_control_rep2	Peptides H37Rv_control_rep3	Peptides H37Rv_control_rep4	Peptides H37Rv_pH4-5_rep1	Peptides H37Rv_pH4-5_rep14	Peptides H37Rv_pH4-5_rep2	Peptides H37Rv_pH4-5_rep3	Peptides SAMMtb_control_rep1	Peptides SAMMtb_control_rep2	Peptides SAMMtb_control_rep3	Peptides SAMMtb_control_rep4	Peptides SAMMtb_pH4-5_rep1	Peptides SAMMtb_pH4-5_rep2	Peptides SAMMtb_pH4-5_rep3	Peptides SAMMtb_pH4-5_rep4	Razor + unique peptides H37Rv_control_rep1	Razor + unique peptides H37Rv_control_rep2	Razor + unique peptides H37Rv_control_rep3	Razor + unique peptides H37Rv_control_rep4	Razor + unique peptides H37Rv_pH4-5_rep1	Razor + unique peptides H37Rv_pH4-5_rep14	Razor + unique peptides H37Rv_pH4-5_rep2	Razor + unique peptides H37Rv_pH4-5_rep3	Razor + unique peptides SAMMtb_control_rep1	Razor + unique peptides SAMMtb_control_rep2	Razor + unique peptides SAMMtb_control_rep3	Razor + unique peptides SAMMtb_control_rep4	Razor + unique peptides SAMMtb_pH4-5_rep1	Razor + unique peptides SAMMtb_pH4-5_rep2	Razor + unique peptides SAMMtb_pH4-5_rep3	Razor + unique peptides SAMMtb_pH4-5_rep4	Unique peptides H37Rv_control_rep1	Unique peptides H37Rv_control_rep2	Unique peptides H37Rv_control_rep3	Unique peptides H37Rv_control_rep4	Unique peptides H37Rv_pH4-5_rep1	Unique peptides H37Rv_pH4-5_rep14	Unique peptides H37Rv_pH4-5_rep2	Unique peptides H37Rv_pH4-5_rep3
CON__ENSEMBL:ENSBTAP00000024462;CON__ENSEMBL:ENSBTAP00000024466	CON__ENSEMBL:ENSBTAP00000024462;CON__ENSEMBL:ENSBTAP00000024466	4;3	4;3	4;3	;	2	4	4	4	0	0	0	0	2	4	3	3	0	0	0	0	2	3	2	3	0	0	0	0	2	4	3	3	0	0	0	0	2	3	2	3	0	0	0	0	2	4	3	3
CON__ENSEMBL:ENSP00000377550;CON__P13646-1;CON__P08730-1	CON__ENSEMBL:ENSP00000377550;CON__P13646-1;CON__P08730-1	2;2;1	1;1;0	1;1;0	;;	3	2	1	1	1	1	1	1	1	1	2	1	1	2	2	1	1	2	1	1	1	1	1	1	1	1	1	1	1	1	1	1	1	1	1	1	1	1	1	1	1	1	1	1
CON__O95678	CON__O95678	3	1	1		1	3	1	1	0	1	0	0	0	0	0	0	1	2	2	1	0	0	0	1	0	0	0	0	0	0	0	0	0	1	0	0	0	0	0	0	0	0	0	0	0	0	0	0
CON__P00761	CON__P00761	2	2	2		1	2	2	2	2	2	2	2	2	2	2	2	2	2	2	2	2	2	2	2	2	2	2	2	2	2	2	2	2	2	2	2	2	2	2	2	2	2	2	2	2	2	2	2
CON__Q6IFX2;CON__P02533;CON__P08727;CON__Q9QWL7	CON__Q6IFX2;CON__P02533;CON__P08727;CON__Q9QWL7	2;2;1;1	2;2;1;1	2;2;1;1	;;;	4	2	2	2	1	1	0	0	0	0	1	0	0	0	0	1	0	2	0	0	1	1	0	0	0	0	1	0	0	0	0	1	0	2	0	0	1	1	0	0	0	0	1	0
CON__P02662	CON__P02662	4	4	4		1	4	4	4	3	4	4	4	4	4	4	4	3	4	4	2	4	4	4	4	3	4	4	4	4	4	4	4	3	4	4	2	4	4	4	4	3	4	4	4	4	4	4	4
CON__P02663	CON__P02663	2	2	2		1	2	2	2	2	2	2	2	2	2	2	2	2	2	2	2	2	2	2	2	2	2	2	2	2	2	2	2	2	2	2	2	2	2	2	2	2	2	2	2	2	2	2	2
CON__P02666	CON__P02666	2	2	2		1	2	2	2	2	2	2	2	2	2	2	2	2	2	2	2	2	2	2	2	2	2	2	2	2	2	2	2	2	2	2	2	2	2	2	2	2	2	2	2	2	2	2	2
CON__P02668	CON__P02668	4	4	4		1	4	4	4	1	2	4	3	2	2	3	1	1	3	2	1	1	1	1	2	1	2	4	3	2	2	3	1	1	3	2	1	1	1	1	2	1	2	4	3	2	2	3	1
CON__P02769;CON__P02768-1	CON__P02769	20;2	20;2	20;2		2	20	20	20	7	8	7	8	16	17	19	18	7	9	8	6	15	15	17	18	7	8	7	8	16	17	19	18	7	9	8	6	15	15	17	18	7	8	7	8	16	17	19	18
CON__P04264	CON__P04264	8	8	6		1	8	8	6	4	4	3	4	2	2	5	3	5	4	4	3	3	3	3	5	4	4	3	4	2	2	5	3	5	4	4	3	3	3	3	5	3	3	2	3	1	1	4	2
CON__P13645;CON__P02535-1	CON__P13645	8;2	8;2	7;1		2	8	8	7	2	1	1	1	0	0	2	0	1	8	7	1	0	1	1	0	2	1	1	1	0	0	2	0	1	8	7	1	0	1	1	0	2	1	1	1	0	0	1	0
CON__P15497	CON__P15497	5	5	5		1	5	5	5	0	0	0	0	2	4	4	5	0	0	0	0	4	3	4	4	0	0	0	0	2	4	4	5	0	0	0	0	4	3	4	4	0	0	0	0	2	4	4	5
CON__P35527	CON__P35527	3	3	3		1	3	3	3	2	2	2	2	1	2	2	2	2	3	2	3	2	2	2	2	2	2	2	2	1	2	2	2	2	3	2	3	2	2	2	2	2	2	2	2	1	2	2	2
CON__P35908;CON__Q9R0H5;CON__Q6NXH9;CON__P48668;CON__P04259;CON__P02538;CON__Q6IFZ6;CON__Q7Z794;CON__P05787;CON__Q14CN4-1;CON__Q6IME9;CON__Q3SY84;CON__P07744;CON__Q32MB2;CON__Q9NSB2;CON__Q6ISB0;CON__P12035;CON__Q01546	CON__P35908	5;2;2;2;2;2;2;2;1;1;1;1;1;1;1;1;1;1	4;1;1;2;2;2;1;1;1;1;1;1;1;1;1;1;1;1	2;0;0;0;0;0;0;0;0;0;0;0;0;0;0;0;0;0		18	5	4	2	2	2	1	1	1	1	1	1	3	3	5	2	1	1	1	2	1	1	0	0	0	0	0	0	2	2	4	1	0	0	0	1	1	0	0	0	0	0	0	0
CON__Q9UE12;CON__Q15323;CON__Q9D646;CON__A2A5Y0	CON__Q9UE12;CON__Q15323;CON__Q9D646;CON__A2A5Y0	4;4;3;2	4;4;3;2	0;0;0;0	;;;	4	4	4	0	0	0	0	0	0	0	0	0	0	4	0	0	0	1	0	0	0	0	0	0	0	0	0	0	0	4	0	0	0	1	0	0	0	0	0	0	0	0	0	0
CON__Q3SX14	CON__Q3SX14	1	1	1		1	1	1	1	1	1	1	1	0	1	1	1	1	1	1	1	1	1	1	1	1	1	1	1	0	1	1	1	1	1	1	1	1	1	1	1	1	1	1	1	0	1	1	1
CON__Q3TTY5	CON__Q3TTY5	3	2	2		1	3	2	2	1	1	1	1	0	1	1	1	1	0	3	1	0	0	0	0	1	1	1	1	0	1	1	1	1	0	2	1	0	0	0	0	1	1	1	1	0	1	1	1
REV__CON__ENSEMBL:ENSBTAP00000001528	REV__CON__ENSEMBL:ENSBTAP00000001528	3	3	3		1	3	3	3	1	2	1	2	2	1	1	1	2	1	1	1	1	2	1	1	1	2	1	2	2	1	1	1	2	1	1	1	1	2	1	1	1	2	1	2	2	1	1	1
REV__sp|I6XFZ8|Y3035_MYCTU	REV__sp|I6XFZ8|Y3035_MYCTU	1	1	1		1	1	1	1	0	0	0	0	0	1	0	0	0	0	0	0	0	0	0	0	0	0	0	0	0	1	0	0	0	0	0	0	0	0	0	0	0	0	0	0	0	1	0	0
REV__sp|P9WGL1|MPRB_MYCTU	REV__sp|P9WGL1|MPRB_MYCTU	3	3	3		1	3	3	3	2	1	1	1	1	1	0	0	2	1	1	1	1	2	2	1	2	1	1	1	1	1	0	0	2	1	1	1	1	2	2	1	2	1	1	1	1	1	0	0
REV__sp|P9WGW5|RTCB_MYCTU	REV__sp|P9WGW5|RTCB_MYCTU	1	1	1		1	1	1	1	0	1	1	0	0	0	0	0	0	0	0	0	0	0	0	0	0	1	1	0	0	0	0	0	0	0	0	0	0	0	0	0	0	1	1	0	0	0	0	0
REV__sp|P9WHG1|RF2_MYCTU	REV__sp|P9WHG1|RF2_MYCTU	1	1	1		1	1	1	1	0	0	0	0	0	0	0	0	1	0	1	1	0	1	0	1	0	0	0	0	0	0	0	0	1	0	1	1	0	1	0	1	0	0	0	0	0	0	0	0
REV__sp|P9WHS5|HTPX_MYCTU	REV__sp|P9WHS5|HTPX_MYCTU	2	2	2		1	2	2	2	1	1	1	1	1	1	1	1	2	0	1	2	2	2	1	1	1	1	1	1	1	1	1	1	2	0	1	2	2	2	1	1	1	1	1	1	1	1	1	1
REV__sp|P9WI61|PLSB_MYCTU	REV__sp|P9WI61|PLSB_MYCTU	1	1	1		1	1	1	1	0	1	1	1	1	1	0	1	1	1	1	0	1	1	1	1	0	1	1	1	1	1	0	1	1	1	1	0	1	1	1	1	0	1	1	1	1	1	0	1
REV__sp|P9WJI9|PNCB1_MYCTU	REV__sp|P9WJI9|PNCB1_MYCTU	1	1	1		1	1	1	1	1	0	0	0	1	0	0	0	1	0	1	1	1	1	1	1	1	0	0	0	1	0	0	0	1	0	1	1	1	1	1	1	1	0	0	0	1	0	0	0
REV__sp|P9WJN3|MSHB_MYCTU	REV__sp|P9WJN3|MSHB_MYCTU	1	1	1		1	1	1	1	1	1	0	0	0	1	0	1	0	0	0	0	1	0	0	0	1	1	0	0	0	1	0	1	0	0	0	0	1	0	0	0	1	1	0	0	0	1	0	1
REV__sp|P9WJV5|MMPL3_MYCTU	REV__sp|P9WJV5|MMPL3_MYCTU	1	1	1		1	1	1	1	0	0	0	0	0	0	0	0	0	0	0	1	0	1	0	1	0	0	0	0	0	0	0	0	0	0	0	1	0	1	0	1	0	0	0	0	0	0	0	0
REV__sp|P9WK35|RISA_MYCTU	REV__sp|P9WK35|RISA_MYCTU	1	1	1		1	1	1	1	0	0	0	0	1	0	0	0	0	0	0	0	0	0	0	1	0	0	0	0	1	0	0	0	0	0	0	0	0	0	0	1	0	0	0	0	1	0	0	0
REV__sp|P9WLL7|FBVR_MYCTU	REV__sp|P9WLL7|FBVR_MYCTU	1	1	1		1	1	1	1	1	1	1	1	1	0	0	0	1	0	1	1	0	1	1	0	1	1	1	1	1	0	0	0	1	0	1	1	0	1	1	0	1	1	1	1	1	0	0	0
REV__sp|P9WMD9|Y472_MYCTU	REV__sp|P9WMD9|Y472_MYCTU	2	2	2		1	2	2	2	0	0	0	0	0	0	1	0	0	0	0	1	0	1	0	0	0	0	0	0	0	0	1	0	0	0	0	1	0	1	0	0	0	0	0	0	0	0	1	0
REV__sp|P9WNV5|DNLI_MYCTU	REV__sp|P9WNV5|DNLI_MYCTU	2	2	2		1	2	2	2	2	1	1	1	1	1	1	1	1	1	1	1	1	1	1	1	2	1	1	1	1	1	1	1	1	1	1	1	1	1	1	1	2	1	1	1	1	1	1	1
REV__sp|P9WP55|CYSK_MYCTU	REV__sp|P9WP55|CYSK_MYCTU	1	1	1		1	1	1	1	0	0	0	0	1	0	0	1	1	1	1	0	0	1	1	1	0	0	0	0	1	0	0	1	1	1	1	0	0	1	1	1	0	0	0	0	1	0	0	1
REV__sp|P9WPP1|CP125_MYCTU	REV__sp|P9WPP1|CP125_MYCTU	2	2	2		1	2	2	2	1	2	1	1	1	1	0	0	1	0	1	1	0	1	2	1	1	2	1	1	1	1	0	0	1	0	1	1	0	1	2	1	1	2	1	1	1	1	0	0
REV__sp|P9WPV3|ATPFD_MYCTU	REV__sp|P9WPV3|ATPFD_MYCTU	4	4	4		1	4	4	4	3	3	3	3	2	3	3	3	4	3	2	3	2	3	2	2	3	3	3	3	2	3	3	3	4	3	2	3	2	3	2	2	3	3	3	3	2	3	3	3
REV__sp|P9WQ51|FAC19_MYCTU;REV__tr|I6YGC8|I6YGC8_MYCTU	REV__sp|P9WQ51|FAC19_MYCTU;REV__tr|I6YGC8|I6YGC8_MYCTU	2;1	2;1	2;1	;	2	2	2	2	1	1	1	1	1	1	0	0	1	1	0	0	0	1	0	0	1	1	1	1	1	1	0	0	1	1	0	0	0	1	0	0	1	1	1	1	1	1	0	0
REV__tr|I6WZ26|I6WZ26_MYCTU	REV__tr|I6WZ26|I6WZ26_MYCTU	1	1	1		1	1	1	1	1	0	0	0	1	1	0	1	1	0	1	1	1	1	0	0	1	0	0	0	1	1	0	1	1	0	1	1	1	1	0	0	1	0	0	0	1	1	0	1
REV__tr|I6Y0L1|I6Y0L1_MYCTU	REV__tr|I6Y0L1|I6Y0L1_MYCTU	5	5	5		1	5	5	5	1	1	1	1	2	2	2	1	1	2	2	2	1	1	3	2	1	1	1	1	2	2	2	1	1	2	2	2	1	1	3	2	1	1	1	1	2	2	2	1
REV__tr|I6YGA5|I6YGA5_MYCTU	REV__tr|I6YGA5|I6YGA5_MYCTU	1	1	1		1	1	1	1	0	0	0	0	0	0	0	1	0	0	0	0	0	1	0	0	0	0	0	0	0	0	0	1	0	0	0	0	0	1	0	0	0	0	0	0	0	0	0	1
REV__tr|L7N658|L7N658_MYCTU	REV__tr|L7N658|L7N658_MYCTU	1	1	1		1	1	1	1	1	1	1	1	1	1	1	1	1	1	1	1	1	1	1	1	1	1	1	1	1	1	1	1	1	1	1	1	1	1	1	1	1	1	1	1	1	1	1	1
REV__tr|O07728|O07728_MYCTU	REV__tr|O07728|O07728_MYCTU	2	2	2		1	2	2	2	0	1	0	0	0	1	0	0	2	0	0	0	1	0	0	0	0	1	0	0	0	1	0	0	2	0	0	0	1	0	0	0	0	1	0	0	0	1	0	0
REV__tr|O33183|O33183_MYCTU	REV__tr|O33183|O33183_MYCTU	2	2	2		1	2	2	2	1	1	1	1	1	0	0	1	1	1	1	2	1	1	1	1	1	1	1	1	1	0	0	1	1	1	1	2	1	1	1	1	1	1	1	1	1	0	0	1
REV__tr|O53531|O53531_MYCTU	REV__tr|O53531|O53531_MYCTU	3	3	3		1	3	3	3	1	1	1	1	1	1	1	2	0	2	0	2	1	1	2	2	1	1	1	1	1	1	1	2	0	2	0	2	1	1	2	2	1	1	1	1	1	1	1	2
REV__tr|O53620|O53620_MYCTU	REV__tr|O53620|O53620_MYCTU	2	2	2		1	2	2	2	0	0	0	0	0	0	0	0	1	0	1	1	0	1	1	1	0	0	0	0	0	0	0	0	1	0	1	1	0	1	1	1	0	0	0	0	0	0	0	0
REV__tr|O53711|O53711_MYCTU	REV__tr|O53711|O53711_MYCTU	4	4	4		1	4	4	4	1	3	3	2	0	1	1	3	0	0	1	2	2	2	3	2	1	3	3	2	0	1	1	3	0	0	1	2	2	2	3	2	1	3	3	2	0	1	1	3
REV__tr|P71922|P71922_MYCTU	REV__tr|P71922|P71922_MYCTU	1	1	1		1	1	1	1	1	1	1	1	1	1	0	0	1	1	1	1	1	1	1	1	1	1	1	1	1	1	0	0	1	1	1	1	1	1	1	1	1	1	1	1	1	1	0	0
REV__tr|P96407|P96407_MYCTU	REV__tr|P96407|P96407_MYCTU	1	1	1		1	1	1	1	1	1	1	1	0	0	0	1	1	0	1	0	1	0	0	0	1	1	1	1	0	0	0	1	1	0	1	0	1	0	0	0	1	1	1	1	0	0	0	1
REV__tr|Q50631|Q50631_MYCTU	REV__tr|Q50631|Q50631_MYCTU	2	2	2		1	2	2	2	0	2	1	1	0	0	1	0	0	0	0	0	0	1	0	0	0	2	1	1	0	0	1	0	0	0	0	0	0	1	0	0	0	2	1	1	0	0	1	0
sp|Rv1180-Rv1881|pks3-pks4|H37Rv-SAMMtb;sp|A0A089QRB9|MSL3_MYCTU;sp|Rv1180|pks3|H37Rv-SAMMtb	sp|Rv1180-Rv1881|pks3-pks4|H37Rv-SAMMtb;sp|A0A089QRB9|MSL3_MYCTU	72;72;14	71;71;14	70;70;13	;	3	72	71	70	56	50	53	54	61	63	65	62	58	56	58	56	64	62	63	64	55	49	52	53	60	62	64	61	57	55	57	55	63	61	62	63	54	48	51	52	60	61	63	60
sp|I6WZK7|MMCO_MYCTU	sp|I6WZK7|MMCO_MYCTU	10	10	10		1	10	10	10	5	7	7	5	9	10	9	10	7	6	7	5	10	8	10	10	5	7	7	5	9	10	9	10	7	6	7	5	10	8	10	10	5	7	7	5	9	10	9	10
sp|I6XFZ8|Y3035_MYCTU	sp|I6XFZ8|Y3035_MYCTU	3	3	3		1	3	3	3	3	1	2	1	2	2	2	2	1	2	2	1	2	2	3	1	3	1	2	1	2	2	2	2	1	2	2	1	2	2	3	1	3	1	2	1	2	2	2	2
sp|I6XHI4|FADA5_MYCTU	sp|I6XHI4|FADA5_MYCTU	9	9	9		1	9	9	9	7	6	8	9	9	9	9	9	8	2	7	7	9	8	8	8	7	6	8	9	9	9	9	9	8	2	7	7	9	8	8	8	7	6	8	9	9	9	9	9
sp|I6Y0R5|FOLC_MYCTU	sp|I6Y0R5|FOLC_MYCTU	13	13	13		1	13	13	13	10	12	11	10	11	11	11	10	12	11	12	12	11	11	11	12	10	12	11	10	11	11	11	10	12	11	12	12	11	11	11	12	10	12	11	10	11	11	11	10
sp|I6Y3P1|LPRN_MYCTU	sp|I6Y3P1|LPRN_MYCTU	10	10	10		1	10	10	10	6	4	9	7	4	4	5	4	2	7	1	4	3	3	2	4	6	4	9	7	4	4	5	4	2	7	1	4	3	3	2	4	6	4	9	7	4	4	5	4
sp|I6Y3Q0|CHSE5_MYCTU	sp|I6Y3Q0|CHSE5_MYCTU	7	7	7		1	7	7	7	3	2	4	4	4	4	4	4	2	1	2	3	6	4	2	2	3	2	4	4	4	4	4	4	2	1	2	3	6	4	2	2	3	2	4	4	4	4	4	4
sp|I6Y4D2|PEPAM_MYCTU	sp|I6Y4D2|PEPAM_MYCTU	1	1	1		1	1	1	1	1	0	1	1	0	1	1	1	0	1	0	0	0	1	0	0	1	0	1	1	0	1	1	1	0	1	0	0	0	1	0	0	1	0	1	1	0	1	1	1
sp|I6Y8F7|MMPR5_MYCTU	sp|I6Y8F7|MMPR5_MYCTU	5	5	5		1	5	5	5	2	2	3	2	4	4	4	3	3	2	2	4	3	5	4	3	2	2	3	2	4	4	4	3	3	2	2	4	3	5	4	3	2	2	3	2	4	4	4	3
sp|I6Y9Q3|PRPC_MYCTU	sp|I6Y9Q3|PRPC_MYCTU	14	14	14		1	14	14	14	8	13	14	12	12	13	11	11	9	12	12	11	14	14	14	14	8	13	14	12	12	13	11	11	9	12	12	11	14	14	14	14	8	13	14	12	12	13	11	11
sp|I6YC03|EPHB_MYCTU	sp|I6YC03|EPHB_MYCTU	4	4	4		1	4	4	4	1	2	2	2	2	1	1	1	1	2	3	2	2	2	2	2	1	2	2	2	2	1	1	1	1	2	3	2	2	2	2	2	1	2	2	2	2	1	1	1
sp|I6YC58|MYCP4_MYCTU	sp|I6YC58|MYCP4_MYCTU	1	1	1		1	1	1	1	1	1	1	1	1	1	0	1	1	1	1	1	1	1	1	1	1	1	1	1	1	1	0	1	1	1	1	1	1	1	1	1	1	1	1	1	1	1	0	1
sp|I6YCA3|CHSE4_MYCTU	sp|I6YCA3|CHSE4_MYCTU	14	14	14		1	14	14	14	11	9	7	8	10	13	11	13	10	7	6	7	11	12	9	9	11	9	7	8	10	13	11	13	10	7	6	7	11	12	9	9	11	9	7	8	10	13	11	13
sp|I6YD99|Y2386_MYCTU	sp|I6YD99|Y2386_MYCTU	3	3	3		1	3	3	3	1	1	2	1	2	2	2	2	2	2	1	2	3	2	2	2	1	1	2	1	2	2	2	2	2	2	1	2	3	2	2	2	1	1	2	1	2	2	2	2
sp|I6YET7|Y2963_MYCTU	sp|I6YET7|Y2963_MYCTU	3	3	3		1	3	3	3	2	2	2	2	1	3	2	2	2	3	2	2	2	2	1	2	2	2	2	2	1	3	2	2	2	3	2	2	2	2	1	2	2	2	2	2	1	3	2	2
sp|L0T5V6|VPC51_MYCTU	sp|L0T5V6|VPC51_MYCTU	4	4	4		1	4	4	4	3	3	2	3	2	3	4	3	3	3	3	4	2	3	3	3	3	3	2	3	2	3	4	3	3	3	3	4	2	3	3	3	3	3	2	3	2	3	4	3
sp|L0T905|RSEA_MYCTU	sp|L0T905|RSEA_MYCTU	2	2	2		1	2	2	2	2	1	1	1	2	2	2	2	0	1	1	2	2	2	1	1	2	1	1	1	2	2	2	2	0	1	1	2	2	2	1	1	2	1	1	1	2	2	2	2
sp|L0T911|PBPB_MYCTU	sp|L0T911|PBPB_MYCTU	6	6	6		1	6	6	6	4	5	5	5	5	5	5	5	5	6	5	6	5	5	5	6	4	5	5	5	5	5	5	5	5	6	5	6	5	5	5	6	4	5	5	5	5	5	5	5
sp|L0TC47|LIPV_MYCTU	sp|L0TC47|LIPV_MYCTU	9	9	9		1	9	9	9	4	5	5	5	7	3	4	5	4	4	4	3	4	3	3	4	4	5	5	5	7	3	4	5	4	4	4	3	4	3	3	4	4	5	5	5	7	3	4	5
sp|L0TCG5|SIGJ_MYCTU	sp|L0TCG5|SIGJ_MYCTU	3	3	3		1	3	3	3	1	1	2	2	0	1	2	2	1	2	0	2	1	1	1	2	1	1	2	2	0	1	2	2	1	2	0	2	1	1	1	2	1	1	2	2	0	1	2	2
sp|L0TDE1|LIGC_MYCTU	sp|L0TDE1|LIGC_MYCTU	11	11	11		1	11	11	11	6	7	3	8	6	8	6	7	9	5	7	9	7	6	7	7	6	7	3	8	6	8	6	7	9	5	7	9	7	6	7	7	6	7	3	8	6	8	6	7
sp|L7N653|CWLM_MYCTU	sp|L7N653|CWLM_MYCTU	13	13	13		1	13	13	13	8	9	10	8	9	9	7	8	9	10	8	11	5	8	7	7	8	9	10	8	9	9	7	8	9	10	8	11	5	8	7	7	8	9	10	8	9	9	7	8
sp|L7N675|PPE18_MYCTU	sp|L7N675|PPE18_MYCTU	6	6	2		1	6	6	2	2	0	2	1	4	1	2	2	3	2	3	4	2	4	2	1	2	0	2	1	4	1	2	2	3	2	3	4	2	4	2	1	0	0	0	0	1	0	0	1
sp|O05453|ESXD_MYCTU	sp|O05453|ESXD_MYCTU	5	5	5		1	5	5	5	3	2	3	3	5	4	2	5	3	3	5	4	3	4	4	4	3	2	3	3	5	4	2	5	3	3	5	4	3	4	4	4	3	2	3	3	5	4	2	5
sp|O05458|MYCP2_MYCTU	sp|O05458|MYCP2_MYCTU	5	5	5		1	5	5	5	4	3	4	4	2	2	2	2	4	4	4	3	3	2	2	3	4	3	4	4	2	2	2	2	4	4	4	3	3	2	2	3	4	3	4	4	2	2	2	2
sp|O05461|MYCP1_MYCTU	sp|O05461|MYCP1_MYCTU	9	9	9		1	9	9	9	5	2	4	7	5	5	6	5	5	8	7	6	5	5	8	7	5	2	4	7	5	5	6	5	5	8	7	6	5	5	8	7	5	2	4	7	5	5	6	5
sp|O05581|PAT_MYCTU	sp|O05581|PAT_MYCTU	2	2	2		1	2	2	2	1	1	1	1	1	0	1	1	1	1	0	0	1	2	1	1	1	1	1	1	1	0	1	1	1	1	0	0	1	2	1	1	1	1	1	1	1	0	1	1
sp|O05598|Y1013_MYCTU	sp|O05598|Y1013_MYCTU	16	16	16		1	16	16	16	15	16	14	16	13	12	13	13	15	14	14	15	10	11	10	10	15	16	14	16	13	12	13	13	15	14	14	15	10	11	10	10	15	16	14	16	13	12	13	13
sp|O05779|FTSE_MYCTU	sp|O05779|FTSE_MYCTU	12	12	12		1	12	12	12	10	11	10	11	11	10	11	11	9	12	9	11	10	11	10	11	10	11	10	11	11	10	11	11	9	12	9	11	10	11	10	11	10	11	10	11	11	10	11	11
sp|O05886|HPF_MYCTU	sp|O05886|HPF_MYCTU	6	6	6		1	6	6	6	4	5	5	4	6	6	6	5	4	5	5	4	5	5	5	5	4	5	5	4	6	6	6	5	4	5	5	4	5	5	5	5	4	5	5	4	6	6	6	5
sp|O05897|Y3254_MYCTU	sp|O05897|Y3254_MYCTU	5	5	5		1	5	5	5	2	4	3	2	2	3	2	3	2	1	3	2	3	2	3	4	2	4	3	2	2	3	2	3	2	1	3	2	3	2	3	4	2	4	3	2	2	3	2	3
sp|O06179|Y1533_MYCTU	sp|O06179|Y1533_MYCTU	11	11	11		1	11	11	11	10	9	10	10	10	11	10	10	10	9	10	9	10	10	11	10	10	9	10	10	10	11	10	10	10	9	10	9	10	10	11	10	10	9	10	10	10	11	10	10
sp|O06350|LIPF_MYCTU	sp|O06350|LIPF_MYCTU	4	4	4		1	4	4	4	3	3	3	2	2	2	2	2	1	1	2	4	4	4	3	3	3	3	3	2	2	2	2	2	1	1	2	4	4	4	3	3	3	3	3	2	2	2	2	2
sp|O06391|Y525_MYCTU	sp|O06391|Y525_MYCTU	6	6	6		1	6	6	6	5	6	6	6	5	6	6	5	5	6	6	5	6	6	6	6	5	6	6	6	5	6	6	5	5	6	6	5	6	6	6	6	5	6	6	6	5	6	6	5
sp|O06401|MTAP_MYCTU	sp|O06401|MTAP_MYCTU	2	2	2		1	2	2	2	2	1	2	2	2	2	1	2	1	2	1	2	1	0	1	2	2	1	2	2	2	2	1	2	1	2	1	2	1	0	1	2	2	1	2	2	2	2	1	2
sp|O06553|F420R_MYCTU	sp|O06553|F420R_MYCTU	5	5	5		1	5	5	5	4	2	2	3	4	3	2	4	2	2	3	3	5	4	2	2	4	2	2	3	4	3	2	4	2	2	3	3	5	4	2	2	4	2	2	3	4	3	2	4
sp|O06581|PRPR_MYCTU	sp|O06581|PRPR_MYCTU	10	10	10		1	10	10	10	4	9	8	10	4	7	9	9	5	8	6	6	8	9	10	10	4	9	8	10	4	7	9	9	5	8	6	6	8	9	10	10	4	9	8	10	4	7	9	9
sp|O06582|PRPD_MYCTU	sp|O06582|PRPD_MYCTU	21	21	21		1	21	21	21	18	19	18	20	20	20	18	20	18	17	18	20	20	20	20	20	18	19	18	20	20	20	18	20	18	17	18	20	20	20	20	20	18	19	18	20	20	20	18	20
sp|O06769|NCASE_MYCTU	sp|O06769|NCASE_MYCTU	12	12	12		1	12	12	12	12	11	12	12	12	12	12	12	12	11	12	12	11	12	11	11	12	11	12	12	12	12	12	12	12	11	12	12	11	12	11	11	12	11	12	12	12	12	12	12
sp|O07177|MAK1_MYCTU	sp|O07177|MAK1_MYCTU	22	22	22		1	22	22	22	17	17	14	16	18	16	17	18	19	16	17	18	17	18	16	14	17	17	14	16	18	16	17	18	19	16	17	18	17	18	16	14	17	17	14	16	18	16	17	18
sp|O07227|VAPB2_MYCTU	sp|O07227|VAPB2_MYCTU	3	3	3		1	3	3	3	1	2	2	1	2	2	0	2	1	2	1	1	2	2	2	1	1	2	2	1	2	2	0	2	1	2	1	1	2	2	2	1	1	2	2	1	2	2	0	2
sp|O07427|MGLL_MYCTU	sp|O07427|MGLL_MYCTU	12	12	12		1	12	12	12	11	11	11	11	11	11	12	11	11	12	11	11	11	11	11	11	11	11	11	11	11	11	12	11	11	12	11	11	11	11	11	11	11	11	11	11	11	11	12	11
sp|O07434|RICR_MYCTU	sp|O07434|RICR_MYCTU	4	4	4		1	4	4	4	2	4	3	3	3	3	3	2	3	2	2	2	3	2	3	3	2	4	3	3	3	3	3	2	3	2	2	2	3	2	3	3	2	4	3	3	3	3	3	2
sp|O07718|ACEAA_MYCTU	sp|O07718|ACEAA_MYCTU	2	2	2		1	2	2	2	0	0	0	1	1	0	1	1	1	1	2	0	1	1	2	2	0	0	0	1	1	0	1	1	1	1	2	0	1	1	2	2	0	0	0	1	1	0	1	1
sp|O07750|LPPE_MYCTU	sp|O07750|LPPE_MYCTU	2	2	2		1	2	2	2	2	2	2	2	2	2	2	2	2	2	2	2	2	2	2	2	2	2	2	2	2	2	2	2	2	2	2	2	2	2	2	2	2	2	2	2	2	2	2	2
sp|O07776|TCRA1_MYCTU	sp|O07776|TCRA1_MYCTU	2	2	2		1	2	2	2	1	1	2	1	1	2	2	2	1	1	1	0	1	2	2	2	1	1	2	1	1	2	2	2	1	1	1	0	1	2	2	2	1	1	2	1	1	2	2	2
sp|O08343|TATD_MYCTU	sp|O08343|TATD_MYCTU	6	6	6		1	6	6	6	5	5	6	5	6	5	3	5	2	2	5	6	5	4	4	6	5	5	6	5	6	5	3	5	2	2	5	6	5	4	4	6	5	5	6	5	6	5	3	5
sp|O33259|METH_MYCTU	sp|O33259|METH_MYCTU	32	32	32		1	32	32	32	26	27	28	26	20	24	22	23	26	21	26	26	27	24	22	26	26	27	28	26	20	24	22	23	26	21	26	26	27	24	22	26	26	27	28	26	20	24	22	23
sp|O33283|EPHG_MYCTU	sp|O33283|EPHG_MYCTU	6	6	6		1	6	6	6	6	6	6	6	6	6	6	6	6	5	5	6	6	6	6	6	6	6	6	6	6	6	6	6	6	5	5	6	6	6	6	6	6	6	6	6	6	6	6	6
sp|O33289|ARGA_MYCTU	sp|O33289|ARGA_MYCTU	4	4	4		1	4	4	4	1	1	2	1	2	1	1	1	1	3	2	3	1	3	2	3	1	1	2	1	2	1	1	1	1	3	2	3	1	3	2	3	1	1	2	1	2	1	1	1
sp|O33341|Y2859_MYCTU	sp|O33341|Y2859_MYCTU	7	7	7		1	7	7	7	6	7	7	5	6	5	5	6	7	6	7	6	5	6	5	5	6	7	7	5	6	5	5	6	7	6	7	6	5	6	5	5	6	7	7	5	6	5	5	6
sp|O50393|SPI_MYCTU	sp|O50393|SPI_MYCTU	1	1	1		1	1	1	1	1	1	1	1	1	1	1	1	1	0	1	1	1	1	0	1	1	1	1	1	1	1	1	1	1	0	1	1	1	1	0	1	1	1	1	1	1	1	1	1
sp|O50406|DITCY_MYCTU	sp|O50406|DITCY_MYCTU	6	6	6		1	6	6	6	1	1	2	1	4	4	1	2	3	3	4	5	4	5	4	3	1	1	2	1	4	4	1	2	3	3	4	5	4	5	4	3	1	1	2	1	4	4	1	2
sp|O50411|VPC46_MYCTU	sp|O50411|VPC46_MYCTU	2	2	2		1	2	2	2	2	2	2	2	1	2	2	2	2	2	2	2	2	2	2	2	2	2	2	2	1	2	2	2	2	2	2	2	2	2	2	2	2	2	2	2	1	2	2	2
sp|O50461|RELE_MYCTU	sp|O50461|RELE_MYCTU	1	1	1		1	1	1	1	0	0	1	1	1	1	1	1	0	1	0	0	0	1	1	1	0	0	1	1	1	1	1	1	0	1	0	0	0	1	1	1	0	0	1	1	1	1	1	1
sp|O53150|Y1459_MYCTU	sp|O53150|Y1459_MYCTU	1	1	1		1	1	1	1	0	0	0	0	0	0	0	0	0	0	1	0	0	0	0	0	0	0	0	0	0	0	0	0	0	0	1	0	0	0	0	0	0	0	0	0	0	0	0	0
sp|O53166|ACNA_MYCTU	sp|O53166|ACNA_MYCTU	38	38	38		1	38	38	38	35	35	35	35	34	35	34	36	36	34	34	35	35	36	36	33	35	35	35	35	34	35	34	36	36	34	34	35	35	36	36	33	35	35	35	35	34	35	34	36
sp|O53168|RIPA_MYCTU	sp|O53168|RIPA_MYCTU	8	8	8		1	8	8	8	6	5	4	4	4	5	4	6	5	4	4	5	7	7	7	6	6	5	4	4	4	5	4	6	5	4	4	5	7	7	7	6	6	5	4	4	4	5	4	6
sp|O53176|Y2449_MYCTU	sp|O53176|Y2449_MYCTU	15	15	15		1	15	15	15	9	10	10	12	11	13	11	9	9	10	8	10	11	9	11	12	9	10	10	12	11	13	11	9	9	10	8	10	11	9	11	12	9	10	10	12	11	13	11	9
sp|O53181|KORB_MYCTU	sp|O53181|KORB_MYCTU	15	15	15		1	15	15	15	15	15	15	15	15	14	15	15	15	15	14	15	15	15	14	14	15	15	15	15	15	14	15	15	15	15	14	15	15	15	14	14	15	15	15	15	15	14	15	15
sp|O53182|KORA_MYCTU	sp|O53182|KORA_MYCTU	38	38	38		1	38	38	38	29	29	30	29	31	30	33	32	29	32	30	32	33	30	32	30	29	29	30	29	31	30	33	32	29	32	30	32	33	30	32	30	29	29	30	29	31	30	33	32
sp|O53193|TRLR_MYCTU	sp|O53193|TRLR_MYCTU	5	5	5		1	5	5	5	3	4	4	4	4	5	4	5	3	4	3	5	5	3	3	5	3	4	4	4	4	5	4	5	3	4	3	5	5	3	3	5	3	4	4	4	4	5	4	5
sp|O53203|DHE2_MYCTU	sp|O53203|DHE2_MYCTU	67	67	67		1	67	67	67	56	58	56	58	57	58	56	60	58	55	56	56	57	59	57	63	56	58	56	58	57	58	56	60	58	55	56	56	57	59	57	63	56	58	56	58	57	58	56	60
sp|O53219|VPC38_MYCTU	sp|O53219|VPC38_MYCTU	2	2	2		1	2	2	2	0	0	1	1	0	1	2	0	1	0	0	0	1	0	1	2	0	0	1	1	0	1	2	0	1	0	0	0	1	0	1	2	0	0	1	1	0	1	2	0
sp|O53281|Y3034_MYCTU	sp|O53281|Y3034_MYCTU	5	5	5		1	5	5	5	5	4	5	4	4	4	4	5	4	4	5	4	5	4	4	5	5	4	5	4	4	4	4	5	4	4	5	4	5	4	4	5	5	4	5	4	4	4	4	5
sp|O53289|SERB2_MYCTU	sp|O53289|SERB2_MYCTU	19	19	19		1	19	19	19	13	12	13	13	14	14	12	15	16	14	15	16	18	14	16	14	13	12	13	13	14	14	12	15	16	14	15	16	18	14	16	14	13	12	13	13	14	14	12	15
sp|O53332|HIGB3_MYCTU;sp|O53468|HIGB2_MYCTU	sp|O53332|HIGB3_MYCTU;sp|O53468|HIGB2_MYCTU	1;1	1;1	1;1	;	2	1	1	1	0	1	1	0	0	1	1	0	0	0	0	0	0	0	1	0	0	1	1	0	0	1	1	0	0	0	0	0	0	0	1	0	0	1	1	0	0	1	1	0
sp|O53361|SAPM_MYCTU	sp|O53361|SAPM_MYCTU	1	1	1		1	1	1	1	1	1	0	1	1	1	1	1	0	1	1	1	1	1	1	1	1	1	0	1	1	1	1	1	0	1	1	1	1	1	1	1	1	1	0	1	1	1	1	1
sp|O53379|Y3329_MYCTU	sp|O53379|Y3329_MYCTU	4	4	4		1	4	4	4	3	1	1	1	2	1	0	1	1	1	1	2	2	2	3	1	3	1	1	1	2	1	0	1	1	1	1	2	2	2	3	1	3	1	1	1	2	1	0	1
sp|O53451|MAZE3_MYCTU	sp|O53451|MAZE3_MYCTU	2	2	2		1	2	2	2	2	2	2	2	2	2	2	2	2	2	2	2	1	1	2	1	2	2	2	2	2	2	2	2	2	2	2	2	1	1	2	1	2	2	2	2	2	2	2	2
sp|O53464|VPB45_MYCTU	sp|O53464|VPB45_MYCTU	8	8	8		1	8	8	8	5	4	4	4	6	4	4	6	5	3	4	2	7	5	3	3	5	4	4	4	6	4	4	6	5	3	4	2	7	5	3	3	5	4	4	4	6	4	4	6
sp|O53467|HIGA2_MYCTU	sp|O53467|HIGA2_MYCTU	1	1	1		1	1	1	1	1	1	1	1	1	1	1	1	1	1	1	1	1	1	1	1	1	1	1	1	1	1	1	1	1	1	1	1	1	1	1	1	1	1	1	1	1	1	1	1
sp|O53478|HTHAR_MYCTU	sp|O53478|HTHAR_MYCTU	2	2	2		1	2	2	2	1	1	1	1	1	1	0	2	1	1	1	1	0	1	1	1	1	1	1	1	1	1	0	2	1	1	1	1	0	1	1	1	1	1	1	1	1	1	0	2
sp|O53493|PPMNT_MYCTU	sp|O53493|PPMNT_MYCTU	20	20	20		1	20	20	20	12	14	14	13	15	12	14	15	13	14	14	13	14	11	13	14	12	14	14	13	15	12	14	15	13	14	14	13	14	11	13	14	12	14	14	13	15	12	14	15
sp|O53500|Y2102_MYCTU	sp|O53500|Y2102_MYCTU	4	4	4		1	4	4	4	3	3	3	3	1	1	0	0	4	3	3	1	0	0	0	0	3	3	3	3	1	1	0	0	4	3	3	1	0	0	0	0	3	3	3	3	1	1	0	0
sp|O53501|VPC37_MYCTU	sp|O53501|VPC37_MYCTU	3	3	3		1	3	3	3	2	2	2	2	1	1	2	2	2	2	2	2	1	1	3	2	2	2	2	2	1	1	2	2	2	2	2	2	1	1	3	2	2	2	2	2	1	1	2	2
sp|O53505|LPPM_MYCTU	sp|O53505|LPPM_MYCTU	4	4	4		1	4	4	4	2	2	2	2	3	2	3	3	2	2	2	2	2	3	3	3	2	2	2	2	3	2	3	3	2	2	2	2	2	3	3	3	2	2	2	2	3	2	3	3
sp|O53508|MPTA_MYCTU	sp|O53508|MPTA_MYCTU	2	2	2		1	2	2	2	1	1	2	1	1	2	2	2	2	2	1	1	1	1	2	2	1	1	2	1	1	2	2	2	2	2	1	1	1	1	2	2	1	1	2	1	1	2	2	2
sp|O53509|Y2175_MYCTU	sp|O53509|Y2175_MYCTU	3	3	3		1	3	3	3	1	1	2	2	2	2	2	2	1	2	2	2	3	2	2	2	1	1	2	2	2	2	2	2	1	2	2	2	3	2	2	2	1	1	2	2	2	2	2	2
sp|O53512|AROG_MYCTU	sp|O53512|AROG_MYCTU	21	21	21		1	21	21	21	19	19	20	20	20	19	20	19	20	20	20	20	21	20	20	20	19	19	20	20	20	19	20	19	20	20	20	20	21	20	20	20	19	19	20	20	20	19	20	19
sp|O53521|FAC15_MYCTU	sp|O53521|FAC15_MYCTU	28	28	28		1	28	28	28	24	23	23	22	24	24	23	26	24	19	21	23	22	25	24	23	24	23	23	22	24	24	23	26	24	19	21	23	22	25	24	23	24	23	23	22	24	24	23	26
sp|O53551|FAC17_MYCTU	sp|O53551|FAC17_MYCTU	2	2	2		1	2	2	2	1	2	1	0	1	1	0	0	0	0	2	0	1	0	0	0	1	2	1	0	1	1	0	0	0	0	2	0	1	0	0	0	1	2	1	0	1	1	0	0
sp|O53554|ILVX_MYCTU	sp|O53554|ILVX_MYCTU	20	20	20		1	20	20	20	18	16	18	18	19	18	17	19	16	14	16	15	18	17	16	16	18	16	18	18	19	18	17	19	16	14	16	15	18	17	16	16	18	16	18	18	19	18	17	19
sp|O53565|Y3520_MYCTU	sp|O53565|Y3520_MYCTU	14	14	14		1	14	14	14	12	10	10	11	14	9	10	12	12	8	10	12	13	12	11	10	12	10	10	11	14	9	10	12	12	8	10	12	13	12	11	10	12	10	10	11	14	9	10	12
sp|O53580|FAA32_MYCTU	sp|O53580|FAA32_MYCTU	31	31	31		1	31	31	31	29	28	30	30	28	29	29	29	29	28	28	27	29	29	28	29	29	28	30	30	28	29	29	29	29	28	28	27	29	29	28	29	29	28	30	30	28	29	29	29
sp|O53582|AFTB_MYCTU	sp|O53582|AFTB_MYCTU	5	5	5		1	5	5	5	2	4	3	3	2	3	2	3	3	4	3	3	1	2	3	2	2	4	3	3	2	3	2	3	3	4	3	3	1	2	3	2	2	4	3	3	2	3	2	3
sp|O53585|GLFT2_MYCTU	sp|O53585|GLFT2_MYCTU	17	17	17		1	17	17	17	16	15	15	15	15	17	15	16	15	14	15	16	15	15	16	14	16	15	15	15	15	17	15	16	15	14	15	16	15	15	16	14	16	15	15	15	15	17	15	16
sp|O53672|Y250_MYCTU	sp|O53672|Y250_MYCTU	4	4	4		1	4	4	4	4	4	3	3	4	3	4	4	4	4	3	4	3	4	3	3	4	4	3	3	4	3	4	4	4	4	3	4	3	4	3	3	4	4	3	3	4	3	4	4
sp|O53692|ESXG_MYCTU	sp|O53692|ESXG_MYCTU	2	2	2		1	2	2	2	0	2	2	2	0	0	0	0	0	1	2	2	0	0	0	0	0	2	2	2	0	0	0	0	0	1	2	2	0	0	0	0	0	2	2	2	0	0	0	0
sp|O53695|MYCP3_MYCTU	sp|O53695|MYCP3_MYCTU	9	9	9		1	9	9	9	8	8	8	8	6	6	8	7	9	8	8	8	8	6	6	6	8	8	8	8	6	6	8	7	9	8	8	8	8	6	6	6	8	8	8	8	6	6	8	7
sp|O53699|STF0_MYCTU	sp|O53699|STF0_MYCTU	5	5	5		1	5	5	5	2	2	3	2	3	2	1	2	4	1	3	4	4	3	2	3	2	2	3	2	3	2	1	2	4	1	3	4	4	3	2	3	2	2	3	2	3	2	1	2
sp|O53779|VPC26_MYCTU	sp|O53779|VPC26_MYCTU	2	2	2		1	2	2	2	1	1	1	1	1	1	1	1	1	2	1	0	2	2	1	1	1	1	1	1	1	1	1	1	1	2	1	0	2	2	1	1	1	1	1	1	1	1	1	1
sp|O53803|Y0740_MYCTU	sp|O53803|Y0740_MYCTU	4	4	2		1	4	4	2	2	1	1	3	2	2	3	4	0	0	1	2	4	3	4	3	2	1	1	3	2	2	3	4	0	0	1	2	4	3	4	3	1	1	1	1	1	1	2	2
sp|O53811|VPB31_MYCTU	sp|O53811|VPB31_MYCTU	2	2	2		1	2	2	2	0	1	1	1	1	0	0	1	2	2	0	1	0	1	0	1	0	1	1	1	1	0	0	1	2	2	0	1	0	1	0	1	0	1	1	1	1	0	0	1
sp|O53838|KMTR_MYCTU	sp|O53838|KMTR_MYCTU	3	3	3		1	3	3	3	2	1	1	2	1	0	1	1	1	2	1	3	1	1	2	2	2	1	1	2	1	0	1	1	1	2	1	3	1	1	2	2	2	1	1	2	1	0	1	1
sp|O53857|NARS_MYCTU	sp|O53857|NARS_MYCTU	6	6	6		1	6	6	6	5	5	5	5	2	5	4	4	5	4	5	2	6	4	5	6	5	5	5	5	2	5	4	4	5	4	5	2	6	4	5	6	5	5	5	5	2	5	4	4
sp|O53871|Y0859_MYCTU	sp|O53871|Y0859_MYCTU	23	23	23		1	23	23	23	19	18	18	18	19	20	18	20	20	14	17	17	18	18	16	16	19	18	18	18	19	20	18	20	20	14	17	17	18	18	16	16	19	18	18	18	19	20	18	20
sp|O53901|PKS5_MYCTU	sp|O53901|PKS5_MYCTU	38	35	35		1	38	35	35	19	16	20	15	15	15	17	14	21	25	24	23	12	12	14	13	17	13	17	12	13	12	14	11	18	22	21	20	9	9	11	10	17	13	17	12	13	12	14	11
sp|O53943|ESPG5_MYCTU	sp|O53943|ESPG5_MYCTU	9	9	9		1	9	9	9	7	7	7	7	9	9	9	9	7	8	7	8	8	9	8	8	7	7	7	7	9	9	9	9	7	8	7	8	8	9	8	8	7	7	7	7	9	9	9	9
sp|O53945|MYCP5_MYCTU	sp|O53945|MYCP5_MYCTU	11	11	11		1	11	11	11	9	7	8	8	9	7	6	6	10	10	9	10	8	6	3	3	9	7	8	8	9	7	6	6	10	10	9	10	8	6	3	3	9	7	8	8	9	7	6	6
sp|O65934|ABC1_MYCTU	sp|O65934|ABC1_MYCTU	22	22	22		1	22	22	22	17	17	17	16	16	18	17	16	20	17	18	16	17	16	18	18	17	17	17	16	16	18	17	16	20	17	18	16	17	16	18	18	17	17	17	16	16	18	17	16
sp|O69659|Y3691_MYCTU	sp|O69659|Y3691_MYCTU	5	5	5		1	5	5	5	5	3	3	5	5	5	5	5	5	4	3	5	4	4	5	4	5	3	3	5	5	5	5	5	5	4	3	5	4	4	5	4	5	3	3	5	5	5	5	5
sp|O69668|EGTE_MYCTU	sp|O69668|EGTE_MYCTU	9	9	9		1	9	9	9	5	4	5	4	6	4	5	7	1	3	4	5	5	6	3	7	5	4	5	4	6	4	5	7	1	3	4	5	5	6	3	7	5	4	5	4	6	4	5	7
sp|O69670|EGTC_MYCTU	sp|O69670|EGTC_MYCTU	3	3	3		1	3	3	3	2	1	0	1	1	2	2	3	1	1	2	1	2	1	0	2	2	1	0	1	1	2	2	3	1	1	2	1	2	1	0	2	2	1	0	1	1	2	2	3
sp|O69671|EGTB_MYCTU	sp|O69671|EGTB_MYCTU	3	3	3		1	3	3	3	3	1	2	2	0	1	1	1	2	2	2	2	3	0	2	2	3	1	2	2	0	1	1	1	2	2	2	2	3	0	2	2	3	1	2	2	0	1	1	1
sp|O69687|FAMT_MYCTU	sp|O69687|FAMT_MYCTU	16	16	16		1	16	16	16	14	13	15	14	14	14	14	14	16	15	13	14	15	15	13	13	14	13	15	14	14	14	14	14	16	15	13	14	15	15	13	13	14	13	15	14	14	14	14	14
sp|O69711|NMTR_MYCTU	sp|O69711|NMTR_MYCTU	1	1	1		1	1	1	1	1	0	1	1	0	0	0	0	0	0	1	0	0	0	1	1	1	0	1	1	0	0	0	0	0	0	1	0	0	0	1	1	1	0	1	1	0	0	0	0
sp|O69721|TYRA_MYCTU	sp|O69721|TYRA_MYCTU	10	10	10		1	10	10	10	6	6	7	7	7	7	6	5	2	5	6	5	6	7	7	6	6	6	7	7	7	7	6	5	2	5	6	5	6	7	7	6	6	6	7	7	7	7	6	5
sp|O69726|Y3760_MYCTU	sp|O69726|Y3760_MYCTU	1	1	1		1	1	1	1	1	1	1	1	1	1	1	1	1	1	1	1	1	1	1	1	1	1	1	1	1	1	1	1	1	1	1	1	1	1	1	1	1	1	1	1	1	1	1	1
sp|O69729|TCRY_MYCTU	sp|O69729|TCRY_MYCTU	13	13	13		1	13	13	13	8	9	9	9	10	11	11	10	9	7	8	8	7	10	8	7	8	9	9	9	10	11	11	10	9	7	8	8	7	10	8	7	8	9	9	9	10	11	11	10
sp|O69730|TCRX_MYCTU	sp|O69730|TCRX_MYCTU	12	12	12		1	12	12	12	8	8	9	9	12	12	12	12	7	9	8	10	11	12	11	11	8	8	9	9	12	12	12	12	7	9	8	10	11	12	11	11	8	8	9	9	12	12	12	12
sp|O69731|Y3766_MYCTU	sp|O69731|Y3766_MYCTU	5	5	5		1	5	5	5	0	3	2	2	3	4	5	3	3	5	3	3	3	5	5	4	0	3	2	2	3	4	5	3	3	5	3	3	3	5	5	4	0	3	2	2	3	4	5	3
sp|O69732|ESPH_MYCTU	sp|O69732|ESPH_MYCTU	2	2	2		1	2	2	2	2	2	2	2	2	2	2	2	2	2	2	2	2	2	2	2	2	2	2	2	2	2	2	2	2	2	2	2	2	2	2	2	2	2	2	2	2	2	2	2
sp|P0CG96|Y3118_MYCTU;sp|P0CG95|Y814_MYCTU	sp|P0CG96|Y3118_MYCTU;sp|P0CG95|Y814_MYCTU	6;6	6;6	6;6	;	2	6	6	6	5	5	5	5	5	5	5	5	5	5	5	6	5	5	5	5	5	5	5	5	5	5	5	5	5	5	5	6	5	5	5	5	5	5	5	5	5	5	5	5
sp|P0CH91|MMAA3_MYCTU	sp|P0CH91|MMAA3_MYCTU	16	15	15		1	16	15	15	14	13	15	13	13	13	15	14	15	13	12	13	13	12	13	13	13	12	14	12	12	12	14	13	14	12	11	12	12	11	12	12	13	12	14	12	12	12	14	13
sp|P0CL62|MAZF7_MYCTU	sp|P0CL62|MAZF7_MYCTU	3	3	3		1	3	3	3	3	3	3	3	3	3	3	3	3	3	3	3	3	3	2	3	3	3	3	3	3	3	3	3	3	3	3	3	3	3	2	3	3	3	3	3	3	3	3	3
sp|P0CV86|Y954A_MYCTU	sp|P0CV86|Y954A_MYCTU	2	2	2		1	2	2	2	2	1	2	2	0	1	0	2	2	2	2	2	2	1	1	2	2	1	2	2	0	1	0	2	2	2	2	2	2	1	1	2	2	1	2	2	0	1	0	2
sp|P0DMM3|Y3202_MYCTU	sp|P0DMM3|Y3202_MYCTU	1	1	1		1	1	1	1	0	0	0	0	1	0	0	0	1	0	0	0	0	0	0	0	0	0	0	0	1	0	0	0	1	0	0	0	0	0	0	0	0	0	0	0	1	0	0	0
sp|P0DMQ8|Y2742_MYCTU	sp|P0DMQ8|Y2742_MYCTU	1	1	1		1	1	1	1	1	1	1	1	1	1	1	1	1	1	1	1	1	1	1	1	1	1	1	1	1	1	1	1	1	1	1	1	1	1	1	1	1	1	1	1	1	1	1	1
sp|P63907|ADD_MYCTU	sp|P63907|ADD_MYCTU	8	8	8		1	8	8	8	3	4	6	6	6	6	4	5	5	3	3	5	5	7	6	4	3	4	6	6	6	6	4	5	5	3	3	5	5	7	6	4	3	4	6	6	6	6	4	5
sp|P71590|FHAA_MYCTU	sp|P71590|FHAA_MYCTU	17	17	17		1	17	17	17	12	12	14	12	12	11	14	13	12	15	13	13	13	13	11	13	12	12	14	12	12	11	14	13	12	15	13	13	13	13	11	13	12	12	14	12	12	11	14	13
sp|P71615|NRNA_MYCTU	sp|P71615|NRNA_MYCTU	11	11	11		1	11	11	11	8	8	9	8	8	8	8	6	10	10	7	8	6	7	6	8	8	8	9	8	8	8	8	6	10	10	7	8	6	7	6	8	8	8	9	8	8	8	8	6
sp|P71635|CSM6_MYCTU	sp|P71635|CSM6_MYCTU	11	11	11		1	11	11	11	9	10	10	9	10	11	10	9	9	8	9	9	10	9	8	10	9	10	10	9	10	11	10	9	9	8	9	9	10	9	8	10	9	10	10	9	10	11	10	9
sp|P71707|PBP1A_MYCTU	sp|P71707|PBP1A_MYCTU	13	13	13		1	13	13	13	12	12	12	13	12	11	12	13	11	11	13	12	12	10	10	10	12	12	12	13	12	11	12	13	11	11	13	12	12	10	10	10	12	12	12	13	12	11	12	13
sp|P71725|OCTT_MYCTU	sp|P71725|OCTT_MYCTU	5	5	5		1	5	5	5	5	5	5	4	3	3	3	4	4	5	5	5	3	3	3	4	5	5	5	4	3	3	3	4	4	5	5	5	3	3	3	4	5	5	5	4	3	3	3	4
sp|P71741|TREH_MYCTU	sp|P71741|TREH_MYCTU	15	15	15		1	15	15	15	14	13	13	13	13	15	15	15	13	12	11	13	13	14	11	12	14	13	13	13	13	15	15	15	13	12	11	13	13	14	11	12	14	13	13	13	13	15	15	15
sp|P71838|Y0785_MYCTU	sp|P71838|Y0785_MYCTU	15	15	15		1	15	15	15	10	11	10	9	12	8	11	10	12	12	11	12	13	12	14	14	10	11	10	9	12	8	11	10	12	12	11	12	13	12	14	14	10	11	10	9	12	8	11	10
sp|P71858|CHSE2_MYCTU	sp|P71858|CHSE2_MYCTU	2	2	2		1	2	2	2	2	2	2	2	1	2	1	2	1	1	1	1	2	1	1	2	2	2	2	2	1	2	1	2	1	1	1	1	2	1	1	2	2	2	2	2	1	2	1	2
sp|P71864|3O1D1_MYCTU	sp|P71864|3O1D1_MYCTU	4	4	4		1	4	4	4	1	0	1	1	2	0	0	0	0	1	1	0	2	2	0	0	1	0	1	1	2	0	0	0	0	1	1	0	2	2	0	0	1	0	1	1	2	0	0	0
sp|P95038|MFTB_MYCTU	sp|P95038|MFTB_MYCTU	1	1	1		1	1	1	1	1	1	0	0	0	0	0	0	1	1	1	1	0	0	0	0	1	1	0	0	0	0	0	0	1	1	1	1	0	0	0	0	1	1	0	0	0	0	0	0
sp|P95141|FAA29_MYCTU	sp|P95141|FAA29_MYCTU	21	21	21		1	21	21	21	14	19	18	18	17	16	14	21	18	13	17	15	14	16	18	14	14	19	18	18	17	16	14	21	18	13	17	15	14	16	18	14	14	19	18	18	17	16	14	21
sp|P95149|Y1866_MYCTU	sp|P95149|Y1866_MYCTU	19	19	19		1	19	19	19	13	12	15	15	15	15	14	14	12	12	10	10	11	11	13	13	13	12	15	15	15	15	14	14	12	12	10	10	11	11	13	13	13	12	15	15	15	15	14	14
sp|P95189|HISN_MYCTU	sp|P95189|HISN_MYCTU	6	6	6		1	6	6	6	4	5	5	5	4	4	6	5	5	5	5	5	5	5	5	6	4	5	5	5	4	4	6	5	5	5	5	5	5	5	5	6	4	5	5	5	4	4	6	5
sp|P95231|CYSE_MYCTU	sp|P95231|CYSE_MYCTU	3	3	3		1	3	3	3	2	2	2	2	2	3	2	3	2	3	2	3	2	2	2	3	2	2	2	2	2	3	2	3	2	3	2	3	2	2	2	3	2	2	2	2	2	3	2	3
sp|P95251|MCE3R_MYCTU	sp|P95251|MCE3R_MYCTU	9	9	9		1	9	9	9	6	3	6	6	4	7	7	7	5	6	3	5	6	5	6	6	6	3	6	6	4	7	7	7	5	6	3	5	6	5	6	6	6	3	6	6	4	7	7	7
sp|P95257|SECBL_MYCTU	sp|P95257|SECBL_MYCTU	4	4	4		1	4	4	4	3	3	2	2	3	3	3	3	4	2	3	3	3	3	3	3	3	3	2	2	3	3	3	3	4	2	3	3	3	3	3	3	3	3	2	2	3	3	3	3
sp|P95272|MAZF5_MYCTU	sp|P95272|MAZF5_MYCTU	2	2	2		1	2	2	2	1	1	2	2	2	2	2	2	1	2	2	2	2	2	2	2	1	1	2	2	2	2	2	2	1	2	2	2	2	2	2	2	1	1	2	2	2	2	2	2
sp|P96202|PPSC_MYCTU	sp|P96202|PPSC_MYCTU	45	45	44		1	45	45	44	29	38	34	31	30	36	36	35	37	34	33	38	31	30	36	35	29	38	34	31	30	36	36	35	37	34	33	38	31	30	36	35	29	37	33	31	30	36	35	35
sp|P96210|ESPG1_MYCTU	sp|P96210|ESPG1_MYCTU	6	6	6		1	6	6	6	5	6	5	5	5	5	5	5	5	5	5	6	6	5	5	5	5	6	5	5	5	5	5	5	5	5	5	6	6	5	5	5	5	6	5	5	5	5	5	5
sp|P96218|GLTB_MYCTU	sp|P96218|GLTB_MYCTU	46	46	46		1	46	46	46	40	38	38	40	35	39	38	37	38	37	37	33	35	36	32	34	40	38	38	40	35	39	38	37	38	37	37	33	35	36	32	34	40	38	38	40	35	39	38	37
sp|P96264|LPQL_MYCTU	sp|P96264|LPQL_MYCTU	12	12	12		1	12	12	12	10	10	10	10	10	10	10	10	10	11	11	11	10	10	10	11	10	10	10	10	10	10	10	10	10	11	11	11	10	10	10	11	10	10	10	10	10	10	10	10
sp|P96284|PKS15_MYCTU	sp|P96284|PKS15_MYCTU	4	3	3		1	4	3	3	2	4	4	3	2	2	2	3	3	2	4	2	2	2	1	2	1	3	3	2	1	1	1	2	2	1	3	1	1	1	0	1	1	3	3	2	1	1	1	2
sp|P96285|PKS1_MYCTU	sp|P96285|PKS1_MYCTU	7	7	7		1	7	7	7	3	6	5	6	3	3	3	2	5	2	3	2	3	1	3	3	3	6	5	6	3	3	3	2	5	2	3	2	3	1	3	3	3	6	5	6	3	3	3	2
sp|P96374|PPX2_MYCTU	sp|P96374|PPX2_MYCTU	3	3	3		1	3	3	3	2	3	3	3	2	3	3	3	1	2	2	2	2	2	2	2	2	3	3	3	2	3	3	3	1	2	2	2	2	2	2	2	2	3	3	3	2	3	3	3
sp|P96379|MAZG_MYCTU	sp|P96379|MAZG_MYCTU	17	17	17		1	17	17	17	13	15	13	13	16	15	14	15	13	13	16	12	13	14	14	13	13	15	13	13	16	15	14	15	13	13	16	12	13	14	14	13	13	15	13	13	16	15	14	15
sp|P96419|AFTD_MYCTU	sp|P96419|AFTD_MYCTU	3	3	3		1	3	3	3	0	0	0	1	1	1	0	0	0	0	0	0	0	1	0	0	0	0	0	1	1	1	0	0	0	0	0	0	0	1	0	0	0	0	0	1	1	1	0	0
sp|P96825|Y0148_MYCTU	sp|P96825|Y0148_MYCTU	15	15	15		1	15	15	15	14	15	15	15	15	14	15	15	15	14	15	15	15	15	15	15	14	15	15	15	15	14	15	15	15	14	15	15	15	15	15	15	14	15	15	15	15	14	15	15
sp|P96855|CHSE3_MYCTU	sp|P96855|CHSE3_MYCTU	8	8	8		1	8	8	8	4	5	5	3	5	8	4	5	1	3	1	0	2	1	4	1	4	5	5	3	5	8	4	5	1	3	1	0	2	1	4	1	4	5	5	3	5	8	4	5
sp|P96856|KSTR_MYCTU	sp|P96856|KSTR_MYCTU	5	5	5		1	5	5	5	2	3	3	4	1	3	2	2	2	2	3	1	1	1	1	3	2	3	3	4	1	3	2	2	2	2	3	1	1	1	1	3	2	3	3	4	1	3	2	2
sp|P9WF11|NNR_MYCTU	sp|P9WF11|NNR_MYCTU	6	6	6		1	6	6	6	4	4	4	5	4	4	5	6	3	3	4	4	5	4	5	4	4	4	4	5	4	4	5	6	3	3	4	4	5	4	5	4	4	4	4	5	4	4	5	6
sp|P9WF19|VAPB5_MYCTU	sp|P9WF19|VAPB5_MYCTU	2	2	2		1	2	2	2	2	2	2	2	2	2	2	1	2	2	2	2	1	1	1	1	2	2	2	2	2	2	2	1	2	2	2	2	1	1	1	1	2	2	2	2	2	2	2	1
sp|P9WF23|VPB47_MYCTU	sp|P9WF23|VPB47_MYCTU	4	4	4		1	4	4	4	4	4	3	3	3	3	3	3	3	3	3	3	3	3	3	3	4	4	3	3	3	3	3	3	3	3	3	3	3	3	3	3	4	4	3	3	3	3	3	3
sp|P9WF31|EX7L_MYCTU	sp|P9WF31|EX7L_MYCTU	12	12	12		1	12	12	12	9	8	7	9	8	9	10	6	9	7	9	10	8	8	9	8	9	8	7	9	8	9	10	6	9	7	9	10	8	8	9	8	9	8	7	9	8	9	10	6
sp|P9WF33|XERD_MYCTU	sp|P9WF33|XERD_MYCTU	6	6	6		1	6	6	6	6	5	5	4	3	2	1	3	4	3	4	5	4	4	4	3	6	5	5	4	3	2	1	3	4	3	4	5	4	4	4	3	6	5	5	4	3	2	1	3
sp|P9WF35|XERC_MYCTU	sp|P9WF35|XERC_MYCTU	3	3	3		1	3	3	3	1	3	2	1	1	1	0	1	2	1	1	2	0	0	1	0	1	3	2	1	1	1	0	1	2	1	1	2	0	0	1	0	1	3	2	1	1	1	0	1
sp|P9WF43|WHIB1_MYCTU	sp|P9WF43|WHIB1_MYCTU	3	3	3		1	3	3	3	2	3	3	3	0	1	1	0	3	3	2	2	1	1	0	0	2	3	3	3	0	1	1	0	3	3	2	2	1	1	0	0	2	3	3	3	0	1	1	0
sp|P9WF45|WHIA_MYCTU	sp|P9WF45|WHIA_MYCTU	12	12	12		1	12	12	12	10	12	11	11	11	11	11	11	10	11	10	11	11	11	11	11	10	12	11	11	11	11	11	11	10	11	10	11	11	11	11	11	10	12	11	11	11	11	11	11
sp|P9WF47|VPC48_MYCTU	sp|P9WF47|VPC48_MYCTU	2	2	2		1	2	2	2	2	1	1	1	0	1	0	0	1	1	2	2	0	0	0	1	2	1	1	1	0	1	0	0	1	1	2	2	0	0	0	1	2	1	1	1	0	1	0	0
sp|P9WF53|VPC44_MYCTU	sp|P9WF53|VPC44_MYCTU	3	3	3		1	3	3	3	1	2	3	2	2	2	2	2	2	2	2	2	2	2	2	3	1	2	3	2	2	2	2	2	2	2	2	2	2	2	2	3	1	2	3	2	2	2	2	2
sp|P9WF55|VPC43_MYCTU	sp|P9WF55|VPC43_MYCTU	2	2	2		1	2	2	2	1	1	2	2	1	2	2	1	1	2	2	1	2	0	2	2	1	1	2	2	1	2	2	1	1	2	2	1	2	0	2	2	1	1	2	2	1	2	2	1
sp|P9WF69|VPC33_MYCTU	sp|P9WF69|VPC33_MYCTU	3	3	3		1	3	3	3	1	1	1	2	3	1	2	2	2	1	2	2	2	2	2	2	1	1	1	2	3	1	2	2	2	1	2	2	2	2	2	2	1	1	1	2	3	1	2	2
sp|P9WF73|VPC32_MYCTU	sp|P9WF73|VPC32_MYCTU	3	3	3		1	3	3	3	1	1	2	2	1	1	2	1	2	1	0	1	2	1	0	0	1	1	2	2	1	1	2	1	2	1	0	1	2	1	0	0	1	1	2	2	1	1	2	1
sp|P9WF87|VPC24_MYCTU	sp|P9WF87|VPC24_MYCTU	2	2	2		1	2	2	2	1	1	1	1	2	2	0	2	2	1	2	1	1	1	0	0	1	1	1	1	2	2	0	2	2	1	2	1	1	1	0	0	1	1	1	1	2	2	0	2
sp|P9WF95|VPC17_MYCTU	sp|P9WF95|VPC17_MYCTU	2	2	2		1	2	2	2	2	2	2	2	2	2	2	2	2	2	2	2	2	2	1	2	2	2	2	2	2	2	2	2	2	2	2	2	2	2	1	2	2	2	2	2	2	2	2	2
sp|P9WFA1|VPC13_MYCTU	sp|P9WFA1|VPC13_MYCTU	2	2	2		1	2	2	2	1	1	0	2	1	2	2	1	1	1	1	1	2	1	1	2	1	1	0	2	1	2	2	1	1	1	1	1	2	1	1	2	1	1	0	2	1	2	2	1
sp|P9WFA7|VPC10_MYCTU	sp|P9WFA7|VPC10_MYCTU	3	3	3		1	3	3	3	2	1	2	3	3	3	2	2	3	1	3	2	2	2	2	1	2	1	2	3	3	3	2	2	3	1	3	2	2	2	2	1	2	1	2	3	3	3	2	2
sp|P9WFB7|VAPC3_MYCTU	sp|P9WFB7|VAPC3_MYCTU	2	2	2		1	2	2	2	0	1	0	0	1	0	0	0	0	0	0	0	1	1	1	1	0	1	0	0	1	0	0	0	0	0	0	0	1	1	1	1	0	1	0	0	1	0	0	0
sp|P9WFC3|VPB40_MYCTU	sp|P9WFC3|VPB40_MYCTU	1	1	1		1	1	1	1	1	1	0	1	1	1	1	0	1	1	1	1	1	1	1	1	1	1	0	1	1	1	1	0	1	1	1	1	1	1	1	1	1	1	0	1	1	1	1	0
sp|P9WFC5|UVRC_MYCTU	sp|P9WFC5|UVRC_MYCTU	13	13	13		1	13	13	13	6	7	6	6	7	5	6	5	10	7	9	11	8	6	10	9	6	7	6	6	7	5	6	5	10	7	9	11	8	6	10	9	6	7	6	6	7	5	6	5
sp|P9WFC7|UVRB_MYCTU	sp|P9WFC7|UVRB_MYCTU	21	21	21		1	21	21	21	12	14	16	15	8	11	9	10	15	14	15	14	8	7	9	10	12	14	16	15	8	11	9	10	15	14	15	14	8	7	9	10	12	14	16	15	8	11	9	10
sp|P9WFC9|Y1636_MYCTU	sp|P9WFC9|Y1636_MYCTU	11	11	11		1	11	11	11	9	10	10	8	11	9	9	10	8	8	8	7	9	10	8	9	9	10	10	8	11	9	9	10	8	8	8	7	9	10	8	9	9	10	10	8	11	9	9	10
sp|P9WFD1|Y2026_MYCTU	sp|P9WFD1|Y2026_MYCTU	4	4	4		1	4	4	4	2	2	4	2	3	4	2	3	3	2	3	3	4	4	3	3	2	2	4	2	3	4	2	3	3	2	3	3	4	4	3	3	2	2	4	2	3	4	2	3
sp|P9WFD3|Y3134_MYCTU	sp|P9WFD3|Y3134_MYCTU	8	8	8		1	8	8	8	7	3	5	5	3	1	1	1	8	8	8	8	6	5	5	6	7	3	5	5	3	1	1	1	8	8	8	8	6	5	5	6	7	3	5	5	3	1	1	1
sp|P9WFD5|Y2624_MYCTU	sp|P9WFD5|Y2624_MYCTU	10	10	10		1	10	10	10	7	1	2	4	6	2	2	4	8	7	10	10	10	9	9	8	7	1	2	4	6	2	2	4	8	7	10	10	10	9	9	8	7	1	2	4	6	2	2	4
sp|P9WFD7|Y2623_MYCTU	sp|P9WFD7|Y2623_MYCTU	9	9	9		1	9	9	9	8	4	6	7	8	5	6	5	9	8	9	9	9	9	9	9	8	4	6	7	8	5	6	5	9	8	9	9	9	9	9	9	8	4	6	7	8	5	6	5
sp|P9WFD9|Y2028_MYCTU	sp|P9WFD9|Y2028_MYCTU	6	6	6		1	6	6	6	4	0	1	1	4	1	2	3	4	4	4	4	5	4	4	4	4	0	1	1	4	1	2	3	4	4	4	4	5	4	4	4	4	0	1	1	4	1	2	3
sp|P9WFE1|DCUP_MYCTU	sp|P9WFE1|DCUP_MYCTU	7	7	7		1	7	7	7	5	5	5	5	6	5	3	5	6	4	5	5	5	6	2	5	5	5	5	5	6	5	3	5	6	4	5	5	5	6	2	5	5	5	5	5	6	5	3	5
sp|P9WFE3|UREG_MYCTU	sp|P9WFE3|UREG_MYCTU	6	6	6		1	6	6	6	6	6	6	5	5	6	6	6	6	6	5	6	6	6	6	6	6	6	6	5	5	6	6	6	6	6	5	6	6	6	6	6	6	6	6	5	5	6	6	6
sp|P9WFE7|URE3_MYCTU	sp|P9WFE7|URE3_MYCTU	1	1	1		1	1	1	1	1	1	1	1	1	1	1	1	1	1	0	0	1	1	1	1	1	1	1	1	1	1	1	1	1	1	0	0	1	1	1	1	1	1	1	1	1	1	1	1
sp|P9WFF1|URE1_MYCTU	sp|P9WFF1|URE1_MYCTU	8	8	8		1	8	8	8	4	3	3	4	5	7	6	5	5	2	3	4	4	3	2	5	4	3	3	4	5	7	6	5	5	2	3	4	4	3	2	5	4	3	3	4	5	7	6	5
sp|P9WFF3|UPP_MYCTU	sp|P9WFF3|UPP_MYCTU	7	7	7		1	7	7	7	6	4	5	5	6	6	4	6	6	4	3	4	5	7	4	4	6	4	5	5	6	6	4	6	6	4	3	4	5	7	4	4	6	4	5	5	6	6	4	6
sp|P9WFF7|DPDS_MYCTU	sp|P9WFF7|DPDS_MYCTU	5	5	5		1	5	5	5	5	5	4	3	4	5	5	4	4	5	4	2	3	5	4	3	5	5	4	3	4	5	5	4	4	5	4	2	3	5	4	3	5	5	4	3	4	5	5	4
sp|P9WFG1|Y1823_MYCTU	sp|P9WFG1|Y1823_MYCTU	5	5	5		1	5	5	5	4	3	2	3	3	4	4	3	3	3	3	3	2	2	2	3	4	3	2	3	3	4	4	3	3	3	3	3	2	2	2	3	4	3	2	3	3	4	4	3
sp|P9WFG3|Y1825_MYCTU	sp|P9WFG3|Y1825_MYCTU	6	6	6		1	6	6	6	3	3	3	4	2	2	5	3	2	4	4	3	3	3	3	2	3	3	3	4	2	2	5	3	2	4	4	3	3	3	3	2	3	3	3	4	2	2	5	3
sp|P9WFG7|Y2717_MYCTU	sp|P9WFG7|Y2717_MYCTU	2	2	2		1	2	2	2	1	1	1	1	2	1	1	2	1	2	1	1	1	1	2	1	1	1	1	1	2	1	1	2	1	2	1	1	1	1	2	1	1	1	1	1	2	1	1	2
sp|P9WFG9|Y813_MYCTU	sp|P9WFG9|Y813_MYCTU	6	6	6		1	6	6	6	5	4	3	4	3	2	4	4	4	2	3	2	5	2	3	2	5	4	3	4	3	2	4	4	4	2	3	2	5	2	3	2	5	4	3	4	3	2	4	4
sp|P9WFH1|Y3399_MYCTU	sp|P9WFH1|Y3399_MYCTU	12	12	12		1	12	12	12	7	7	3	8	10	9	6	9	9	10	10	9	10	10	10	10	7	7	3	8	10	9	6	9	9	10	10	9	10	10	10	10	7	7	3	8	10	9	6	9
sp|P9WFH5|Y3874_MYCTU	sp|P9WFH5|Y3874_MYCTU	17	17	16		1	17	17	16	14	15	12	12	15	15	15	15	14	15	14	13	15	16	16	15	14	15	12	12	15	15	15	15	14	15	14	13	15	16	16	15	13	14	11	11	14	14	14	14
sp|P9WFH7|Y1947_MYCTU	sp|P9WFH7|Y1947_MYCTU	7	7	7		1	7	7	7	7	6	6	7	6	6	6	7	5	6	7	5	7	7	5	7	7	6	6	7	6	6	6	7	5	6	7	5	7	7	5	7	7	6	6	7	6	6	6	7
sp|P9WFI1|Y893_MYCTU	sp|P9WFI1|Y893_MYCTU	5	4	4		1	5	4	4	1	0	1	1	1	0	1	1	2	3	1	3	1	2	4	3	1	0	1	0	1	0	1	1	2	3	1	3	1	2	3	3	1	0	1	0	1	0	1	1
sp|P9WFI3|Y851_MYCTU	sp|P9WFI3|Y851_MYCTU	3	3	3		1	3	3	3	0	0	1	2	2	2	2	2	0	2	2	2	2	2	1	1	0	0	1	2	2	2	2	2	0	2	2	2	2	2	1	1	0	0	1	2	2	2	2	2
sp|P9WFI5|Y756_MYCTU	sp|P9WFI5|Y756_MYCTU	15	15	15		1	15	15	15	10	11	10	11	13	13	14	13	10	9	10	11	13	13	11	9	10	11	10	11	13	13	14	13	10	9	10	11	13	13	11	9	10	11	10	11	13	13	14	13
sp|P9WFI7|Y751_MYCTU	sp|P9WFI7|Y751_MYCTU	6	5	5		1	6	5	5	4	4	4	4	2	3	4	3	4	3	4	1	3	3	3	3	3	3	3	3	1	2	3	2	3	2	3	0	2	2	2	2	3	3	3	3	1	2	3	2
sp|P9WFI9|Y293_MYCTU	sp|P9WFI9|Y293_MYCTU	13	13	12		1	13	13	12	11	10	10	13	10	11	11	10	10	10	11	11	10	10	11	11	11	10	10	13	10	11	11	10	10	10	11	11	10	10	11	11	11	10	10	12	10	11	11	10
sp|P9WFJ1|Y153_MYCTU	sp|P9WFJ1|Y153_MYCTU	2	2	2		1	2	2	2	0	0	0	0	0	0	0	0	1	0	0	1	2	2	2	2	0	0	0	0	0	0	0	0	1	0	0	1	2	2	2	2	0	0	0	0	0	0	0	0
sp|P9WFJ3|Y146_MYCTU	sp|P9WFJ3|Y146_MYCTU	12	11	11		1	12	11	11	10	11	12	11	10	11	10	12	10	11	10	11	12	12	12	12	9	10	11	10	9	10	9	11	9	10	9	10	11	11	11	11	9	10	11	10	9	10	9	11
sp|P9WFJ5|Y2345_MYCTU	sp|P9WFJ5|Y2345_MYCTU	26	26	26		1	26	26	26	21	20	22	20	20	23	18	23	23	22	19	21	20	20	17	22	21	20	22	20	20	23	18	23	23	22	19	21	20	20	17	22	21	20	22	20	20	23	18	23
sp|P9WFJ7|Y1481_MYCTU	sp|P9WFJ7|Y1481_MYCTU	8	8	8		1	8	8	8	5	5	5	8	6	7	5	8	7	6	6	7	7	6	6	6	5	5	5	8	6	7	5	8	7	6	6	7	7	6	6	6	5	5	5	8	6	7	5	8
sp|P9WFJ9|Y637_MYCTU	sp|P9WFJ9|Y637_MYCTU	6	6	6		1	6	6	6	5	6	5	5	6	5	6	5	5	5	5	5	5	6	5	6	5	6	5	5	6	5	6	5	5	5	5	5	5	6	5	6	5	6	5	5	6	5	6	5
sp|P9WFK1|Y635_MYCTU	sp|P9WFK1|Y635_MYCTU	6	6	6		1	6	6	6	5	5	5	5	5	5	5	5	5	4	4	5	4	4	4	4	5	5	5	5	5	5	5	5	5	4	4	5	4	4	4	4	5	5	5	5	5	5	5	5
sp|P9WFK3|Y504_MYCTU	sp|P9WFK3|Y504_MYCTU	8	8	8		1	8	8	8	6	6	7	6	6	6	7	7	6	6	6	6	6	7	6	6	6	6	7	6	6	6	7	7	6	6	6	6	6	7	6	6	6	6	7	6	6	6	7	7
sp|P9WFK5|Y038_MYCTU	sp|P9WFK5|Y038_MYCTU	7	7	7		1	7	7	7	6	5	5	5	4	3	3	4	3	4	4	7	3	4	3	3	6	5	5	5	4	3	3	4	3	4	4	7	3	4	3	3	6	5	5	5	4	3	3	4
sp|P9WFK7|EIS_MYCTU	sp|P9WFK7|EIS_MYCTU	21	21	21		1	21	21	21	18	18	20	18	20	19	19	19	17	15	16	14	19	17	18	17	18	18	20	18	20	19	19	19	17	15	16	14	19	17	18	17	18	18	20	18	20	19	19	19
sp|P9WFK9|Y566_MYCTU	sp|P9WFK9|Y566_MYCTU	8	8	8		1	8	8	8	8	8	7	8	8	7	8	8	7	8	7	7	8	7	8	7	8	8	7	8	8	7	8	8	7	8	7	7	8	7	8	7	8	8	7	8	8	7	8	8
sp|P9WFL3|Y3193_MYCTU	sp|P9WFL3|Y3193_MYCTU	26	26	26		1	26	26	26	24	22	20	22	24	23	23	23	23	24	22	24	23	24	22	24	24	22	20	22	24	23	23	23	23	24	22	24	23	24	22	24	24	22	20	22	24	23	23	23
sp|P9WFL7|Y2295_MYCTU	sp|P9WFL7|Y2295_MYCTU	3	3	3		1	3	3	3	2	3	0	2	0	0	0	0	2	0	2	2	0	0	0	0	2	3	0	2	0	0	0	0	2	0	2	2	0	0	0	0	2	3	0	2	0	0	0	0
sp|P9WFL9|YIDD_MYCTU	sp|P9WFL9|YIDD_MYCTU	2	2	2		1	2	2	2	1	2	2	2	0	0	0	0	2	2	2	2	0	0	0	0	1	2	2	2	0	0	0	0	2	2	2	2	0	0	0	0	1	2	2	2	0	0	0	0
sp|P9WFM1|GCH1L_MYCTU	sp|P9WFM1|GCH1L_MYCTU	26	26	26		1	26	26	26	22	22	22	22	23	23	23	23	21	23	22	22	25	23	23	23	22	22	22	22	23	23	23	23	21	23	22	22	25	23	23	23	22	22	22	22	23	23	23	23
sp|P9WFM3|Y1101_MYCTU	sp|P9WFM3|Y1101_MYCTU	2	2	2		1	2	2	2	1	2	1	1	1	1	1	1	1	1	1	1	1	1	1	1	1	2	1	1	1	1	1	1	1	1	1	1	1	1	1	1	1	2	1	1	1	1	1	1
sp|P9WFM5|Y205_MYCTU	sp|P9WFM5|Y205_MYCTU	1	1	1		1	1	1	1	0	1	1	1	1	1	0	0	1	1	0	1	1	0	0	1	0	1	1	1	1	1	0	0	1	1	0	1	1	0	0	1	0	1	1	1	1	1	0	0
sp|P9WFM7|Y2908_MYCTU	sp|P9WFM7|Y2908_MYCTU	2	2	2		1	2	2	2	2	2	2	2	2	2	2	2	2	2	2	2	2	2	2	2	2	2	2	2	2	2	2	2	2	2	2	2	2	2	2	2	2	2	2	2	2	2	2	2
sp|P9WFN1|Y2140_MYCTU	sp|P9WFN1|Y2140_MYCTU	7	7	7		1	7	7	7	5	5	6	6	6	6	7	6	6	7	6	6	6	6	7	6	5	5	6	6	6	6	7	6	6	7	6	6	6	6	7	6	5	5	6	6	6	6	7	6
sp|P9WFN3|LPPC_MYCTU	sp|P9WFN3|LPPC_MYCTU	2	2	2		1	2	2	2	1	2	1	1	2	1	1	1	2	1	1	1	1	1	1	1	1	2	1	1	2	1	1	1	2	1	1	1	1	1	1	1	1	2	1	1	2	1	1	1
sp|P9WFP1|Y2366_MYCTU	sp|P9WFP1|Y2366_MYCTU	6	6	6		1	6	6	6	3	5	5	3	2	3	3	3	3	3	2	3	2	2	3	4	3	5	5	3	2	3	3	3	3	3	2	3	2	2	3	4	3	5	5	3	2	3	3	3
sp|P9WFP3|Y1842_MYCTU	sp|P9WFP3|Y1842_MYCTU	8	8	8		1	8	8	8	6	5	6	7	5	7	4	7	5	5	2	5	4	5	6	6	6	5	6	7	5	7	4	7	5	5	2	5	4	5	6	6	6	5	6	7	5	7	4	7
sp|P9WFP5|Y1462_MYCTU	sp|P9WFP5|Y1462_MYCTU	12	12	12		1	12	12	12	11	11	12	11	12	12	11	11	11	10	11	12	12	8	11	10	11	11	12	11	12	12	11	11	11	10	11	12	12	8	11	10	11	11	12	11	12	12	11	11
sp|P9WFP7|Y1461_MYCTU	sp|P9WFP7|Y1461_MYCTU	21	21	21		1	21	21	21	16	19	17	18	12	14	16	17	16	15	13	14	12	12	14	16	16	19	17	18	12	14	16	17	16	15	13	14	12	12	14	16	16	19	17	18	12	14	16	17
sp|P9WFP9|Y2556_MYCTU	sp|P9WFP9|Y2556_MYCTU	1	1	1		1	1	1	1	1	0	1	1	1	1	1	1	1	0	1	1	1	1	1	1	1	0	1	1	1	1	1	1	1	0	1	1	1	1	1	1	1	0	1	1	1	1	1	1
sp|P9WFQ3|Y1421_MYCTU	sp|P9WFQ3|Y1421_MYCTU	12	12	12		1	12	12	12	9	9	10	9	9	9	11	9	9	10	8	9	11	10	10	10	9	9	10	9	9	9	11	9	9	10	8	9	11	10	10	10	9	9	10	9	9	9	11	9
sp|P9WFQ5|Y2851_MYCTU	sp|P9WFQ5|Y2851_MYCTU	4	4	4		1	4	4	4	4	4	3	4	4	4	4	4	3	4	4	3	4	3	4	4	4	4	3	4	4	4	4	4	3	4	4	3	4	3	4	4	4	4	3	4	4	4	4	4
sp|P9WFQ7|PLPHP_MYCTU	sp|P9WFQ7|PLPHP_MYCTU	3	3	3		1	3	3	3	3	3	2	2	1	2	2	2	1	2	1	2	2	2	2	2	3	3	2	2	1	2	2	2	1	2	1	2	2	2	2	2	3	3	2	2	1	2	2	2
sp|P9WFQ9|UNG_MYCTU	sp|P9WFQ9|UNG_MYCTU	6	6	6		1	6	6	6	6	5	6	6	5	5	6	6	4	6	5	6	6	5	5	6	6	5	6	6	5	5	6	6	4	6	5	6	6	5	5	6	6	5	6	6	5	5	6	6
sp|P9WFR1|GLTR2_MYCTU	sp|P9WFR1|GLTR2_MYCTU	4	3	3		1	4	3	3	2	2	3	2	2	3	4	2	2	2	1	1	1	1	1	2	1	1	2	2	1	2	3	1	1	1	1	0	1	1	1	1	1	1	2	2	1	2	3	1
sp|P9WFR3|MENG_MYCTU	sp|P9WFR3|MENG_MYCTU	5	5	5		1	5	5	5	3	4	4	4	5	3	3	4	3	3	3	3	4	4	4	3	3	4	4	4	5	3	3	4	3	3	3	3	4	4	4	3	3	4	4	4	5	3	3	4
sp|P9WFR5|DPPRS_MYCTU	sp|P9WFR5|DPPRS_MYCTU	4	4	4		1	4	4	4	2	3	3	3	2	4	4	4	2	3	2	2	3	4	2	2	2	3	3	3	2	4	4	4	2	3	2	2	3	4	2	2	2	3	3	3	2	4	4	4
sp|P9WFR9|TYSY_MYCTU	sp|P9WFR9|TYSY_MYCTU	4	4	4		1	4	4	4	4	4	4	4	4	4	4	4	4	4	4	4	4	4	4	4	4	4	4	4	4	4	4	4	4	4	4	4	4	4	4	4	4	4	4	4	4	4	4	4
sp|P9WFS1|TYPH_MYCTU	sp|P9WFS1|TYPH_MYCTU	12	12	12		1	12	12	12	7	6	5	6	7	7	7	7	7	7	9	8	7	7	5	6	7	6	5	6	7	7	7	7	7	7	9	8	7	7	5	6	7	6	5	6	7	7	7	7
sp|P9WFS7|TSAE_MYCTU	sp|P9WFS7|TSAE_MYCTU	3	3	3		1	3	3	3	2	2	2	2	2	2	2	1	2	3	2	2	2	2	2	2	2	2	2	2	2	2	2	1	2	3	2	2	2	2	2	2	2	2	2	2	2	2	2	1
sp|P9WFS9|SYV_MYCTU	sp|P9WFS9|SYV_MYCTU	24	24	24		1	24	24	24	19	23	22	21	20	22	20	22	21	22	21	22	21	20	22	20	19	23	22	21	20	22	20	22	21	22	21	22	21	20	22	20	19	23	22	21	20	22	20	22
sp|P9WFT1|SYY_MYCTU	sp|P9WFT1|SYY_MYCTU	11	11	11		1	11	11	11	11	11	11	9	10	11	11	10	10	9	11	9	9	7	9	10	11	11	11	9	10	11	11	10	10	9	11	9	9	7	9	10	11	11	11	9	10	11	11	10
sp|P9WFT3|SYW_MYCTU	sp|P9WFT3|SYW_MYCTU	9	9	9		1	9	9	9	7	6	7	5	6	6	5	7	5	7	7	7	6	5	6	4	7	6	7	5	6	6	5	7	5	7	7	7	6	5	6	4	7	6	7	5	6	6	5	7
sp|P9WFT5|SYT_MYCTU	sp|P9WFT5|SYT_MYCTU	24	24	24		1	24	24	24	18	16	18	17	17	19	19	19	18	19	17	19	16	17	18	19	18	16	18	17	17	19	19	19	18	19	17	19	16	17	18	19	18	16	18	17	17	19	19	19
sp|P9WFT7|SYS_MYCTU	sp|P9WFT7|SYS_MYCTU	13	13	13		1	13	13	13	11	11	9	10	11	9	11	10	10	11	9	10	9	11	10	10	11	11	9	10	11	9	11	10	10	11	9	10	9	11	10	10	11	11	9	10	11	9	11	10
sp|P9WFT9|SYP_MYCTU	sp|P9WFT9|SYP_MYCTU	18	18	18		1	18	18	18	9	11	12	13	13	15	11	15	12	13	10	11	15	15	16	13	9	11	12	13	13	15	11	15	12	13	10	11	15	15	16	13	9	11	12	13	13	15	11	15
sp|P9WFU1|SYFB_MYCTU	sp|P9WFU1|SYFB_MYCTU	29	29	29		1	29	29	29	26	26	26	25	24	25	25	25	26	25	25	25	25	26	26	26	26	26	26	25	24	25	25	25	26	25	25	25	25	26	26	26	26	26	26	25	24	25	25	25
sp|P9WFU3|SYFA_MYCTU	sp|P9WFU3|SYFA_MYCTU	6	6	6		1	6	6	6	6	5	5	6	6	6	5	6	6	5	5	6	5	6	5	5	6	5	5	6	6	6	5	6	6	5	5	6	5	6	5	5	6	5	5	6	6	6	5	6
sp|P9WFU5|SYM_MYCTU	sp|P9WFU5|SYM_MYCTU	12	12	12		1	12	12	12	10	10	11	11	11	10	10	10	10	12	8	12	11	12	10	11	10	10	11	11	11	10	10	10	10	12	8	12	11	12	10	11	10	10	11	11	11	10	10	10
sp|P9WFU7|LYSX_MYCTU	sp|P9WFU7|LYSX_MYCTU	18	18	18		1	18	18	18	9	9	11	12	12	14	13	15	9	8	10	8	13	11	10	12	9	9	11	12	12	14	13	15	9	8	10	8	13	11	10	12	9	9	11	12	12	14	13	15
sp|P9WFU9|SYK1_MYCTU	sp|P9WFU9|SYK1_MYCTU	20	20	20		1	20	20	20	17	16	18	17	18	16	17	17	15	18	18	18	16	16	16	17	17	16	18	17	18	16	17	17	15	18	18	18	16	16	16	17	17	16	18	17	18	16	17	17
sp|P9WFV1|SYL_MYCTU	sp|P9WFV1|SYL_MYCTU	23	23	23		1	23	23	23	22	21	20	22	22	20	20	22	22	21	20	21	20	19	22	21	22	21	20	22	22	20	20	22	22	21	20	21	20	19	22	21	22	21	20	22	22	20	20	22
sp|P9WFV3|SYI_MYCTU	sp|P9WFV3|SYI_MYCTU	27	27	27		1	27	27	27	21	18	20	19	23	24	23	25	20	19	18	19	22	23	19	22	21	18	20	19	23	24	23	25	20	19	18	19	22	23	19	22	21	18	20	19	23	24	23	25
sp|P9WFV5|SYH_MYCTU	sp|P9WFV5|SYH_MYCTU	14	14	14		1	14	14	14	12	11	10	13	12	12	10	13	13	12	12	11	11	13	11	11	12	11	10	13	12	12	10	13	13	12	12	11	11	13	11	11	12	11	10	13	12	12	10	13
sp|P9WFV7|SYG_MYCTU	sp|P9WFV7|SYG_MYCTU	22	22	22		1	22	22	22	20	18	18	18	18	19	21	19	16	18	18	16	17	17	16	19	20	18	18	18	18	19	21	19	16	18	18	16	17	17	16	19	20	18	18	18	18	19	21	19
sp|P9WFV9|SYE_MYCTU	sp|P9WFV9|SYE_MYCTU	17	17	17		1	17	17	17	15	15	16	15	15	15	13	15	16	15	16	15	15	17	15	15	15	15	16	15	15	15	13	15	16	15	16	15	15	17	15	15	15	15	16	15	15	15	13	15
sp|P9WFW1|SYC_MYCTU	sp|P9WFW1|SYC_MYCTU	18	18	18		1	18	18	18	15	15	16	16	15	15	15	15	15	15	14	14	14	12	14	14	15	15	16	16	15	15	15	15	15	15	14	14	14	12	14	14	15	15	16	16	15	15	15	15
sp|P9WFW3|SYDND_MYCTU	sp|P9WFW3|SYDND_MYCTU	14	14	14		1	14	14	14	9	11	10	8	8	7	12	10	8	9	10	9	9	9	8	10	9	11	10	8	8	7	12	10	8	9	10	9	9	9	8	10	9	11	10	8	8	7	12	10
sp|P9WFW5|SYR_MYCTU	sp|P9WFW5|SYR_MYCTU	22	22	22		1	22	22	22	18	16	18	16	16	16	14	16	18	18	14	18	16	16	18	19	18	16	18	16	16	16	14	16	18	18	14	18	16	16	18	19	18	16	18	16	16	16	14	16
sp|P9WFW7|SYA_MYCTU	sp|P9WFW7|SYA_MYCTU	26	26	26		1	26	26	26	22	24	22	23	18	23	24	22	22	24	23	23	22	21	22	22	22	24	22	23	18	23	24	22	22	24	23	23	22	21	22	22	22	24	22	23	18	23	24	22
sp|P9WFW9|MENF_MYCTU	sp|P9WFW9|MENF_MYCTU	17	17	17		1	17	17	17	15	13	14	14	15	15	16	13	12	16	14	14	15	15	15	15	15	13	14	14	15	15	16	13	12	16	14	14	15	15	15	15	15	13	14	14	15	15	16	13
sp|P9WFX1|MBTI_MYCTU	sp|P9WFX1|MBTI_MYCTU	10	10	10		1	10	10	10	3	6	5	4	1	4	5	3	8	8	8	7	6	4	4	4	3	6	5	4	1	4	5	3	8	8	8	7	6	4	4	4	3	6	5	4	1	4	5	3
sp|P9WFX3|TRPE_MYCTU	sp|P9WFX3|TRPE_MYCTU	14	14	14		1	14	14	14	13	11	11	12	13	12	11	13	13	11	13	13	13	14	11	13	13	11	11	12	13	12	11	13	13	11	13	13	13	14	11	13	13	11	11	12	13	12	11	13
sp|P9WFX5|TRPD_MYCTU	sp|P9WFX5|TRPD_MYCTU	7	7	7		1	7	7	7	5	6	6	5	4	4	4	3	4	6	6	3	7	5	6	6	5	6	6	5	4	4	4	3	4	6	6	3	7	5	6	6	5	6	6	5	4	4	4	3
sp|P9WFX7|TRPC_MYCTU	sp|P9WFX7|TRPC_MYCTU	18	18	18		1	18	18	18	16	16	15	17	15	17	17	17	15	15	15	16	15	16	15	15	16	16	15	17	15	17	17	17	15	15	15	16	15	16	15	15	16	16	15	17	15	17	17	17
sp|P9WFX9|TRPB_MYCTU	sp|P9WFX9|TRPB_MYCTU	16	16	16		1	16	16	16	12	15	14	13	15	15	15	14	13	15	12	14	14	14	14	14	12	15	14	13	15	15	15	14	13	15	12	14	14	14	14	14	12	15	14	13	15	15	15	14
sp|P9WFY1|TRPA_MYCTU	sp|P9WFY1|TRPA_MYCTU	9	9	9		1	9	9	9	7	8	9	8	7	8	8	8	7	8	7	8	8	7	8	7	7	8	9	8	7	8	8	8	7	8	7	8	8	7	8	7	7	8	9	8	7	8	8	8
sp|P9WFY5|Y3579_MYCTU	sp|P9WFY5|Y3579_MYCTU	4	4	4		1	4	4	4	4	4	4	4	4	4	4	4	4	4	4	4	4	4	4	4	4	4	4	4	4	4	4	4	4	4	4	4	4	4	4	4	4	4	4	4	4	4	4	4
sp|P9WFY7|TRMD_MYCTU	sp|P9WFY7|TRMD_MYCTU	3	3	3		1	3	3	3	3	1	1	2	2	2	2	2	1	2	2	2	3	2	1	1	3	1	1	2	2	2	2	2	1	2	2	2	3	2	1	1	3	1	1	2	2	2	2	2
sp|P9WFY9|TRMB_MYCTU	sp|P9WFY9|TRMB_MYCTU	7	7	7		1	7	7	7	5	5	5	5	6	6	7	6	5	5	5	6	5	5	5	5	5	5	5	5	6	6	7	6	5	5	5	6	5	5	5	5	5	5	5	5	6	6	7	6
sp|P9WFZ1|TRMI_MYCTU	sp|P9WFZ1|TRMI_MYCTU	10	10	10		1	10	10	10	9	8	10	10	8	9	9	7	8	8	9	8	9	8	8	9	9	8	10	10	8	9	9	7	8	8	9	8	9	8	8	9	9	8	10	10	8	9	9	7
sp|P9WFZ3|TRKA_MYCTU	sp|P9WFZ3|TRKA_MYCTU	7	7	7		1	7	7	7	6	5	7	5	6	7	6	7	6	6	6	7	7	7	7	6	6	5	7	5	6	7	6	7	6	6	6	7	7	7	7	6	6	5	7	5	6	7	6	7
sp|P9WFZ5|OTSB_MYCTU	sp|P9WFZ5|OTSB_MYCTU	9	9	9		1	9	9	9	5	5	5	6	5	4	6	4	5	6	5	5	7	4	7	5	5	5	5	6	5	4	6	4	5	6	5	5	7	4	7	5	5	5	5	6	5	4	6	4
sp|P9WFZ7|Y1283_MYCTU	sp|P9WFZ7|Y1283_MYCTU	1	1	1		1	1	1	1	1	1	1	1	1	1	1	1	1	1	1	1	1	1	1	1	1	1	1	1	1	1	1	1	1	1	1	1	1	1	1	1	1	1	1	1	1	1	1	1
sp|P9WG01|SUGB_MYCTU	sp|P9WG01|SUGB_MYCTU	1	1	1		1	1	1	1	1	1	1	0	0	1	1	1	1	1	1	0	1	1	0	0	1	1	1	0	0	1	1	1	1	1	1	0	1	1	0	0	1	1	1	0	0	1	1	1
sp|P9WG09|PSTA2_MYCTU	sp|P9WG09|PSTA2_MYCTU	2	2	2		1	2	2	2	1	2	1	2	1	2	2	2	1	2	2	2	2	1	2	2	1	2	1	2	1	2	2	2	1	2	2	2	2	1	2	2	1	2	1	2	1	2	2	2
sp|P9WG15|Y2563_MYCTU	sp|P9WG15|Y2563_MYCTU	11	11	11		1	11	11	11	10	10	10	10	10	11	10	11	10	10	10	10	11	11	10	11	10	10	10	10	10	11	10	11	10	10	10	10	11	11	10	11	10	10	10	10	10	11	10	11
sp|P9WG17|Y072_MYCTU	sp|P9WG17|Y072_MYCTU	8	8	8		1	8	8	8	7	8	8	8	8	7	7	8	7	7	8	8	8	7	7	6	7	8	8	8	8	7	7	8	7	7	8	8	8	7	7	6	7	8	8	8	8	7	7	8
sp|P9WG19|FTSX_MYCTU	sp|P9WG19|FTSX_MYCTU	6	6	6		1	6	6	6	5	5	5	5	5	5	5	5	5	6	6	3	5	5	4	6	5	5	5	5	5	5	5	5	5	6	6	3	5	5	4	6	5	5	5	5	5	5	5	5
sp|P9WG21|DRRC_MYCTU	sp|P9WG21|DRRC_MYCTU	1	1	1		1	1	1	1	1	1	0	1	0	1	1	1	1	1	1	1	1	0	1	0	1	1	0	1	0	1	1	1	1	1	1	1	1	0	1	0	1	1	0	1	0	1	1	1
sp|P9WG23|DRRB_MYCTU	sp|P9WG23|DRRB_MYCTU	2	2	2		1	2	2	2	1	1	1	1	0	1	1	2	1	1	2	1	0	0	0	2	1	1	1	1	0	1	1	2	1	1	2	1	0	0	0	2	1	1	1	1	0	1	1	2
sp|P9WG25|TKT_MYCTU	sp|P9WG25|TKT_MYCTU	27	27	27		1	27	27	27	26	22	23	24	22	25	23	26	26	24	25	26	25	25	24	24	26	22	23	24	22	25	23	26	26	24	25	26	25	25	24	24	26	22	23	24	22	25	23	26
sp|P9WG33|TAL_MYCTU	sp|P9WG33|TAL_MYCTU	13	13	13		1	13	13	13	12	12	13	13	12	12	12	13	12	12	13	13	11	12	12	11	12	12	13	13	12	12	12	13	12	12	13	13	11	12	12	11	12	12	13	13	12	12	12	13
sp|P9WG35|TPX_MYCTU	sp|P9WG35|TPX_MYCTU	7	7	7		1	7	7	7	7	6	7	6	6	5	6	6	6	6	6	6	6	5	6	6	7	6	7	6	6	5	6	6	6	6	6	6	6	5	6	6	7	6	7	6	6	5	6	6
sp|P9WG37|KDC_MYCTU	sp|P9WG37|KDC_MYCTU	21	21	21		1	21	21	21	15	13	14	14	18	19	17	19	19	13	17	15	19	20	19	17	15	13	14	14	18	19	17	19	19	13	17	15	19	20	19	17	15	13	14	14	18	19	17	19
sp|P9WG39|ILVG_MYCTU	sp|P9WG39|ILVG_MYCTU	18	18	18		1	18	18	18	14	12	11	13	13	14	11	11	13	12	11	11	13	13	15	11	14	12	11	13	13	14	11	11	13	12	11	11	13	13	15	11	14	12	11	13	13	14	11	11
sp|P9WG41|ILVB1_MYCTU	sp|P9WG41|ILVB1_MYCTU	24	24	24		1	24	24	24	21	21	21	22	21	23	20	21	20	21	21	19	23	22	20	21	21	21	21	22	21	23	20	21	20	21	21	19	23	22	20	21	21	21	21	22	21	23	20	21
sp|P9WG43|TPIS_MYCTU	sp|P9WG43|TPIS_MYCTU	12	12	12		1	12	12	12	9	7	7	9	10	9	8	9	8	9	9	9	7	9	7	8	9	7	7	9	10	9	8	9	8	9	9	9	7	9	7	8	9	7	7	9	10	9	8	9
sp|P9WG45|GYRB_MYCTU	sp|P9WG45|GYRB_MYCTU	23	23	23		1	23	23	23	23	22	23	23	21	23	22	23	23	22	21	21	22	22	22	21	23	22	23	23	21	23	22	23	23	22	21	21	22	22	22	21	23	22	23	23	21	23	22	23
sp|P9WG47|GYRA_MYCTU	sp|P9WG47|GYRA_MYCTU	39	39	39		1	39	39	39	35	35	35	34	34	34	33	35	35	35	36	35	33	33	33	35	35	35	35	34	34	34	33	35	35	35	36	35	33	33	33	35	35	35	35	34	34	34	33	35
sp|P9WG49|TOP1_MYCTU	sp|P9WG49|TOP1_MYCTU	36	36	36		1	36	36	36	32	32	33	32	34	32	30	30	29	30	31	31	28	32	29	26	32	32	33	32	34	32	30	30	29	30	31	31	28	32	29	26	32	32	33	32	34	32	30	30
sp|P9WG51|Y1401_MYCTU	sp|P9WG51|Y1401_MYCTU	3	3	3		1	3	3	3	2	2	2	2	2	2	3	3	1	2	2	2	2	2	2	3	2	2	2	2	2	2	3	3	1	2	2	2	2	2	2	3	2	2	2	2	2	2	3	3
sp|P9WG53|TILS_MYCTU	sp|P9WG53|TILS_MYCTU	4	4	4		1	4	4	4	1	1	2	1	2	2	2	2	1	2	1	1	2	1	2	1	1	1	2	1	2	2	2	2	1	2	1	1	2	1	2	1	1	1	2	1	2	2	2	2
sp|P9WG55|TIG_MYCTU	sp|P9WG55|TIG_MYCTU	21	21	21		1	21	21	21	20	20	20	20	19	18	19	20	21	19	18	20	20	20	17	18	20	20	20	20	19	18	19	20	21	19	18	20	20	20	17	18	20	20	20	20	19	18	19	20
sp|P9WG57|THYX_MYCTU	sp|P9WG57|THYX_MYCTU	4	4	4		1	4	4	4	3	4	3	4	3	3	4	4	4	4	3	4	4	3	3	4	3	4	3	4	3	3	4	4	4	4	3	4	4	3	3	4	3	4	3	4	3	3	4	4
sp|P9WG59|THRC_MYCTU	sp|P9WG59|THRC_MYCTU	17	17	17		1	17	17	17	15	15	15	16	15	15	15	17	16	17	15	16	15	17	14	16	15	15	15	16	15	15	15	17	16	17	15	16	15	17	14	16	15	15	15	16	15	15	15	17
sp|P9WG61|Y1324_MYCTU	sp|P9WG61|Y1324_MYCTU	15	15	15		1	15	15	15	12	11	10	12	13	10	11	12	11	11	12	11	11	11	13	13	12	11	10	12	13	10	11	12	11	11	12	11	11	11	13	13	12	11	10	12	13	10	11	12
sp|P9WG65|MPT53_MYCTU	sp|P9WG65|MPT53_MYCTU	3	3	3		1	3	3	3	1	0	0	0	0	0	0	0	3	1	2	2	0	0	0	0	1	0	0	0	0	0	0	0	3	1	2	2	0	0	0	0	1	0	0	0	0	0	0	0
sp|P9WG67|THIO_MYCTU	sp|P9WG67|THIO_MYCTU	5	5	5		1	5	5	5	4	5	4	5	5	5	4	5	5	5	4	5	4	4	4	4	4	5	4	5	5	5	4	5	5	5	4	5	4	4	4	4	4	5	4	5	5	5	4	5
sp|P9WG69|FADA4_MYCTU	sp|P9WG69|FADA4_MYCTU	17	17	17		1	17	17	17	14	13	12	14	13	12	9	13	13	11	12	15	14	13	11	12	14	13	12	14	13	12	9	13	13	11	12	15	14	13	11	12	14	13	12	14	13	12	9	13
sp|P9WG71|THIL_MYCTU	sp|P9WG71|THIL_MYCTU	6	6	6		1	6	6	6	4	2	1	4	2	3	3	4	1	1	2	3	2	2	3	3	4	2	1	4	2	3	3	4	1	1	2	3	2	2	3	3	4	2	1	4	2	3	3	4
sp|P9WG73|THIG_MYCTU	sp|P9WG73|THIG_MYCTU	6	6	6		1	6	6	6	3	2	4	3	5	5	5	5	4	2	4	4	4	5	5	5	3	2	4	3	5	5	5	5	4	2	4	4	4	5	5	5	3	2	4	3	5	5	5	5
sp|P9WG75|THIE_MYCTU	sp|P9WG75|THIE_MYCTU	7	7	7		1	7	7	7	4	6	5	4	6	4	4	5	4	4	5	4	4	6	6	5	4	6	5	4	6	4	4	5	4	4	5	4	4	6	6	5	4	6	5	4	6	4	4	5
sp|P9WG77|THID_MYCTU	sp|P9WG77|THID_MYCTU	4	4	4		1	4	4	4	2	2	1	3	1	1	0	1	2	1	3	1	3	1	2	4	2	2	1	3	1	1	0	1	2	1	3	1	3	1	2	4	2	2	1	3	1	1	0	1
sp|P9WG79|THIC_MYCTU	sp|P9WG79|THIC_MYCTU	19	19	19		1	19	19	19	17	14	16	15	15	17	16	15	15	15	15	18	14	13	15	14	17	14	16	15	15	17	16	15	15	15	15	18	14	13	15	14	17	14	16	15	15	17	16	15
sp|P9WG81|FOLD_MYCTU	sp|P9WG81|FOLD_MYCTU	12	12	12		1	12	12	12	10	8	10	9	11	10	10	11	9	9	8	8	10	9	9	9	10	8	10	9	11	10	10	11	9	9	8	8	10	9	9	9	10	8	10	9	11	10	10	11
sp|P9WG95|ILVA_MYCTU	sp|P9WG95|ILVA_MYCTU	10	10	10		1	10	10	10	9	9	8	10	8	9	9	9	10	8	8	8	9	9	8	9	9	9	8	10	8	9	9	9	10	8	8	8	9	9	8	9	9	9	8	10	8	9	9	9
sp|P9WG97|TATC_MYCTU	sp|P9WG97|TATC_MYCTU	1	1	1		1	1	1	1	1	1	1	0	1	1	1	1	1	1	1	1	1	1	1	1	1	1	1	0	1	1	1	1	1	1	1	1	1	1	1	1	1	1	1	0	1	1	1	1
sp|P9WG99|TATB_MYCTU	sp|P9WG99|TATB_MYCTU	2	2	2		1	2	2	2	1	1	1	1	1	1	1	0	1	0	1	2	1	0	0	0	1	1	1	1	1	1	1	0	1	0	1	2	1	0	0	0	1	1	1	1	1	1	1	0
sp|P9WGA1|TATA_MYCTU	sp|P9WGA1|TATA_MYCTU	2	2	2		1	2	2	2	1	2	2	2	1	1	2	1	1	2	2	1	1	1	1	1	1	2	2	2	1	1	2	1	1	2	2	1	1	1	1	1	1	2	2	2	1	1	2	1
sp|P9WGA3|TAM_MYCTU	sp|P9WGA3|TAM_MYCTU	1	1	1		1	1	1	1	0	1	0	0	0	1	0	1	0	0	1	1	1	0	0	1	0	1	0	0	0	1	0	1	0	0	1	1	1	0	0	1	0	1	0	0	0	1	0	1
sp|P9WGA5|Y2603_MYCTU	sp|P9WGA5|Y2603_MYCTU	6	6	6		1	6	6	6	5	5	4	6	5	6	5	5	5	4	5	5	5	5	6	5	5	5	4	6	5	6	5	5	5	4	5	5	5	5	6	5	5	5	4	6	5	6	5	5
sp|P9WGA7|Y2235_MYCTU	sp|P9WGA7|Y2235_MYCTU	4	4	4		1	4	4	4	4	3	3	2	4	3	2	2	2	3	2	2	1	4	4	3	4	3	3	2	4	3	2	2	2	3	2	2	1	4	4	3	4	3	3	2	4	3	2	2
sp|P9WGB1|COBM_MYCTU	sp|P9WGB1|COBM_MYCTU	3	3	3		1	3	3	3	2	2	2	0	2	1	1	2	1	0	0	2	1	0	0	0	2	2	2	0	2	1	1	2	1	0	0	2	1	0	0	0	2	2	2	0	2	1	1	2
sp|P9WGB3|COBIJ_MYCTU	sp|P9WGB3|COBIJ_MYCTU	11	11	11		1	11	11	11	6	7	9	6	8	7	7	9	9	5	7	6	8	8	8	6	6	7	9	6	8	7	7	9	9	5	7	6	8	8	8	6	6	7	9	6	8	7	7	9
sp|P9WGB5|METZ_MYCTU	sp|P9WGB5|METZ_MYCTU	11	11	11		1	11	11	11	8	8	9	7	7	8	7	9	9	9	8	10	10	9	10	10	8	8	9	7	7	8	7	9	9	9	8	10	10	9	10	10	8	8	9	7	7	8	7	9
sp|P9WGB7|METB_MYCTU	sp|P9WGB7|METB_MYCTU	10	10	10		1	10	10	10	9	9	10	9	10	10	10	10	9	9	10	9	8	10	8	8	9	9	10	9	10	10	10	10	9	9	10	9	8	10	8	8	9	9	10	9	10	10	10	10
sp|P9WGC1|Y1339_MYCTU	sp|P9WGC1|Y1339_MYCTU	7	7	7		1	7	7	7	4	4	2	3	5	4	3	4	3	4	6	6	4	4	6	6	4	4	2	3	5	4	3	4	3	4	6	6	4	4	6	6	4	4	2	3	5	4	3	4
sp|P9WGC3|Y3284_MYCTU	sp|P9WGC3|Y3284_MYCTU	2	2	2		1	2	2	2	2	2	2	2	2	2	2	2	2	2	2	2	2	2	2	2	2	2	2	2	2	2	2	2	2	2	2	2	2	2	2	2	2	2	2	2	2	2	2	2
sp|P9WGC5|SUCC_MYCTU	sp|P9WGC5|SUCC_MYCTU	19	19	19		1	19	19	19	17	18	16	19	16	18	18	17	17	17	17	18	18	18	18	18	17	18	16	19	16	18	18	17	17	17	17	18	18	18	18	18	17	18	16	19	16	18	18	17
sp|P9WGC7|SUCD_MYCTU	sp|P9WGC7|SUCD_MYCTU	14	14	14		1	14	14	14	12	12	10	10	10	11	10	13	11	11	11	12	11	12	11	11	12	12	10	10	10	11	10	13	11	11	11	12	11	12	11	11	12	12	10	10	10	11	10	13
sp|P9WGC9|TSAC_MYCTU	sp|P9WGC9|TSAC_MYCTU	7	7	7		1	7	7	7	4	3	3	5	6	4	4	6	5	5	5	7	6	7	6	5	4	3	3	5	6	4	4	6	5	5	5	7	6	7	6	5	4	3	3	5	6	4	4	6
sp|P9WGD1|CPSY_MYCTU	sp|P9WGD1|CPSY_MYCTU	12	12	12		1	12	12	12	2	3	2	5	9	10	10	10	3	1	1	2	9	9	8	9	2	3	2	5	9	10	10	10	3	1	1	2	9	9	8	9	2	3	2	5	9	10	10	10
sp|P9WGD3|SSRP_MYCTU	sp|P9WGD3|SSRP_MYCTU	2	2	2		1	2	2	2	0	2	0	1	1	1	1	0	1	2	1	0	1	0	1	1	0	2	0	1	1	1	1	0	1	2	1	0	1	0	1	1	0	2	0	1	1	1	1	0
sp|P9WGD5|SSB_MYCTU	sp|P9WGD5|SSB_MYCTU	8	8	8		1	8	8	8	8	8	8	8	8	8	8	8	8	8	8	8	8	8	8	8	8	8	8	8	8	8	8	8	8	8	8	8	8	8	8	8	8	8	8	8	8	8	8	8
sp|P9WGD7|SRP54_MYCTU	sp|P9WGD7|SRP54_MYCTU	23	23	23		1	23	23	23	21	21	22	21	20	21	18	18	20	18	19	20	17	19	20	17	21	21	22	21	20	21	18	18	20	18	19	20	17	19	20	17	21	21	22	21	20	21	18	18
sp|P9WGD9|FTSY_MYCTU	sp|P9WGD9|FTSY_MYCTU	21	21	21		1	21	21	21	14	12	12	13	15	16	15	16	12	16	13	16	13	12	17	17	14	12	12	13	15	16	15	16	12	16	13	16	13	12	17	17	14	12	12	13	15	16	15	16
sp|P9WGE7|SODF_MYCTU	sp|P9WGE7|SODF_MYCTU	7	7	7		1	7	7	7	7	6	7	7	7	7	7	7	7	6	7	7	7	7	7	7	7	6	7	7	7	7	7	7	7	6	7	7	7	7	7	7	7	6	7	7	7	7	7	7
sp|P9WGE9|SODC_MYCTU	sp|P9WGE9|SODC_MYCTU	7	7	7		1	7	7	7	6	6	7	6	6	6	7	7	6	6	7	7	6	7	6	7	6	6	7	6	6	6	7	7	6	6	7	7	6	7	6	7	6	6	7	6	6	6	7	7
sp|P9WGF3|SMC_MYCTU	sp|P9WGF3|SMC_MYCTU	34	34	34		1	34	34	34	26	27	29	27	29	26	27	23	26	27	25	26	24	26	24	24	26	27	29	27	29	26	27	23	26	27	25	26	24	26	24	24	26	27	29	27	29	26	27	23
sp|P9WGF9|Y1276_MYCTU	sp|P9WGF9|Y1276_MYCTU	4	4	4		1	4	4	4	3	2	3	4	3	4	4	4	4	3	3	4	4	4	4	4	3	2	3	4	3	4	4	4	4	3	3	4	4	4	4	4	3	2	3	4	3	4	4	4
sp|P9WGG3|NPD_MYCTU	sp|P9WGG3|NPD_MYCTU	4	4	4		1	4	4	4	2	3	2	3	3	2	3	3	2	2	3	2	2	3	4	3	2	3	2	3	3	2	3	3	2	2	3	2	2	3	4	3	2	3	2	3	3	2	3	3
sp|P9WGG5|SIGG_MYCTU	sp|P9WGG5|SIGG_MYCTU	7	7	7		1	7	7	7	5	5	5	5	4	6	3	5	4	3	5	5	5	3	5	4	5	5	5	5	4	6	3	5	4	3	5	5	5	3	5	4	5	5	5	5	4	6	3	5
sp|P9WGG9|RPSD_MYCTU	sp|P9WGG9|RPSD_MYCTU	2	2	2		1	2	2	2	2	2	1	2	1	2	2	1	0	1	1	1	1	2	1	0	2	2	1	2	1	2	2	1	0	1	1	1	1	2	1	0	2	2	1	2	1	2	2	1
sp|P9WGH1|RPSC_MYCTU	sp|P9WGH1|RPSC_MYCTU	6	6	6		1	6	6	6	3	4	3	4	3	4	4	4	4	5	4	3	5	4	5	5	3	4	3	4	3	4	4	4	4	5	4	3	5	4	5	5	3	4	3	4	3	4	4	4
sp|P9WGH7|SIGK_MYCTU	sp|P9WGH7|SIGK_MYCTU	7	7	7		1	7	7	7	5	5	7	6	7	5	6	5	5	5	6	6	5	5	6	6	5	5	7	6	7	5	6	5	5	5	6	6	5	5	6	6	5	5	7	6	7	5	6	5
sp|P9WGH9|SIGH_MYCTU	sp|P9WGH9|SIGH_MYCTU	10	10	10		1	10	10	10	9	9	9	9	10	9	9	9	9	9	9	10	8	9	9	9	9	9	9	9	10	9	9	9	9	9	9	10	8	9	9	9	9	9	9	9	10	9	9	9
sp|P9WGI1|SIGA_MYCTU	sp|P9WGI1|SIGA_MYCTU	12	12	11		1	12	12	11	10	11	10	10	8	8	9	10	11	11	10	11	9	8	10	9	10	11	10	10	8	8	9	10	11	11	10	11	9	8	10	9	10	11	10	10	8	8	9	9
sp|P9WGI3|SIGF_MYCTU	sp|P9WGI3|SIGF_MYCTU	6	6	6		1	6	6	6	6	6	6	6	6	5	6	6	5	5	5	6	6	5	5	5	6	6	6	6	6	5	6	6	5	5	5	6	6	5	5	5	6	6	6	6	6	5	6	6
sp|P9WGI5|SIGB_MYCTU	sp|P9WGI5|SIGB_MYCTU	5	4	4		1	5	4	4	4	3	4	4	4	4	4	5	5	4	4	3	4	3	3	4	4	3	4	4	4	4	4	4	4	4	4	3	4	3	3	4	4	3	4	4	4	4	4	4
sp|P9WGI7|GLYA2_MYCTU	sp|P9WGI7|GLYA2_MYCTU	9	9	9		1	9	9	9	7	8	8	7	8	6	6	6	6	7	7	7	7	6	6	6	7	8	8	7	8	6	6	6	6	7	7	7	7	6	6	6	7	8	8	7	8	6	6	6
sp|P9WGI9|GLYA1_MYCTU	sp|P9WGI9|GLYA1_MYCTU	18	18	18		1	18	18	18	13	13	14	12	14	14	16	16	13	13	11	15	16	14	14	14	13	13	14	12	14	14	16	16	13	13	11	15	16	14	14	14	13	13	14	12	14	14	16	16
sp|P9WGJ1|Y3661_MYCTU	sp|P9WGJ1|Y3661_MYCTU	8	8	8		1	8	8	8	8	8	8	8	7	8	7	8	7	8	8	8	8	8	7	8	8	8	8	8	7	8	7	8	7	8	8	8	8	8	7	8	8	8	8	8	7	8	7	8
sp|P9WGJ3|SERB1_MYCTU	sp|P9WGJ3|SERB1_MYCTU	5	5	5		1	5	5	5	3	3	3	3	4	4	3	4	4	2	3	4	4	4	3	4	3	3	3	3	4	4	3	4	4	2	3	4	4	4	3	4	3	3	3	3	4	4	3	4
sp|P9WGJ5|SEPF_MYCTU	sp|P9WGJ5|SEPF_MYCTU	5	5	5		1	5	5	5	5	5	4	4	0	1	1	0	4	4	4	3	0	0	1	0	5	5	4	4	0	1	1	0	4	4	4	3	0	0	1	0	5	5	4	4	0	1	1	0
sp|P9WGJ9|EMBR_MYCTU	sp|P9WGJ9|EMBR_MYCTU	12	12	12		1	12	12	12	12	10	12	11	12	12	12	11	11	10	10	12	12	11	10	10	12	10	12	11	12	12	12	11	11	10	10	12	12	11	10	10	12	10	12	11	12	12	12	11
sp|P9WGK1|DOST_MYCTU	sp|P9WGK1|DOST_MYCTU	13	12	12		1	13	12	12	11	12	12	10	9	10	10	12	8	7	10	9	10	10	10	10	10	12	11	10	9	10	9	11	7	6	9	8	9	9	9	10	10	12	11	10	9	10	9	11
sp|P9WGK3|DEVS_MYCTU	sp|P9WGK3|DEVS_MYCTU	22	22	21		1	22	22	21	18	11	13	15	14	8	11	13	20	18	20	19	19	18	18	18	18	11	13	15	14	8	11	13	20	18	20	19	19	18	18	18	17	11	12	15	14	8	10	12
sp|P9WGK5|SENX3_MYCTU	sp|P9WGK5|SENX3_MYCTU	9	9	9		1	9	9	9	6	8	5	7	4	4	5	5	7	9	7	7	4	2	3	4	6	8	5	7	4	4	5	5	7	9	7	7	4	2	3	4	6	8	5	7	4	4	5	5
sp|P9WGK7|PRRB_MYCTU	sp|P9WGK7|PRRB_MYCTU	12	12	12		1	12	12	12	9	9	9	10	11	10	11	10	8	12	8	9	9	9	11	9	9	9	9	10	11	10	11	10	8	12	8	9	9	9	11	9	9	9	9	10	11	10	11	10
sp|P9WGK9|MTRB_MYCTU	sp|P9WGK9|MTRB_MYCTU	10	10	10		1	10	10	10	8	7	8	7	7	9	10	8	9	8	7	10	8	8	9	8	8	7	8	7	7	9	10	8	9	8	7	10	8	8	9	8	8	7	8	7	7	9	10	8
sp|P9WGL1|MPRB_MYCTU	sp|P9WGL1|MPRB_MYCTU	8	8	8		1	8	8	8	5	4	4	3	6	8	4	6	5	5	5	4	7	5	5	7	5	4	4	3	6	8	4	6	5	5	5	4	7	5	5	7	5	4	4	3	6	8	4	6
sp|P9WGL3|KDPD_MYCTU	sp|P9WGL3|KDPD_MYCTU	15	15	15		1	15	15	15	1	1	4	3	11	7	6	4	4	4	5	5	9	9	10	12	1	1	4	3	11	7	6	4	4	4	5	5	9	9	10	12	1	1	4	3	11	7	6	4
sp|P9WGL5|PDTAS_MYCTU	sp|P9WGL5|PDTAS_MYCTU	12	12	12		1	12	12	12	9	8	9	8	8	9	8	9	10	8	7	9	9	9	6	7	9	8	9	8	8	9	8	9	10	8	7	9	9	9	6	7	9	8	9	8	8	9	8	9
sp|P9WGL7|Y3143_MYCTU	sp|P9WGL7|Y3143_MYCTU	7	7	7		1	7	7	7	6	5	5	6	5	6	7	5	5	6	5	7	5	5	6	6	6	5	5	6	5	6	7	5	5	6	5	7	5	5	6	6	6	5	5	6	5	6	7	5
sp|P9WGL9|REGX3_MYCTU	sp|P9WGL9|REGX3_MYCTU	8	8	8		1	8	8	8	7	5	7	6	7	7	5	6	5	6	7	7	6	6	5	7	7	5	7	6	7	7	5	6	5	6	7	7	6	6	5	7	7	5	7	6	7	7	5	6
sp|P9WGM1|PRRA_MYCTU	sp|P9WGM1|PRRA_MYCTU	9	9	9		1	9	9	9	9	7	8	9	9	9	9	9	9	8	8	8	8	8	8	8	9	7	8	9	9	9	9	9	9	8	8	8	8	8	8	8	9	7	8	9	9	9	9	9
sp|P9WGM3|PDTAR_MYCTU	sp|P9WGM3|PDTAR_MYCTU	16	16	16		1	16	16	16	14	12	14	12	14	14	12	15	13	13	14	14	14	15	11	13	14	12	14	12	14	14	12	15	13	13	14	14	14	15	11	13	14	12	14	12	14	14	12	15
sp|P9WGM5|NARL_MYCTU	sp|P9WGM5|NARL_MYCTU	7	7	7		1	7	7	7	5	4	5	4	4	6	4	4	5	6	6	6	5	6	6	6	5	4	5	4	4	6	4	4	5	6	6	6	5	6	6	6	5	4	5	4	4	6	4	4
sp|P9WGM7|MTRA_MYCTU	sp|P9WGM7|MTRA_MYCTU	15	15	15		1	15	15	15	14	13	13	13	12	13	14	12	12	14	13	13	12	13	12	12	14	13	13	13	12	13	14	12	12	14	13	13	12	13	12	12	14	13	13	13	12	13	14	12
sp|P9WGM9|MPRA_MYCTU	sp|P9WGM9|MPRA_MYCTU	8	8	8		1	8	8	8	5	5	4	3	5	5	5	6	4	3	3	4	6	7	5	4	5	5	4	3	5	5	5	6	4	3	3	4	6	7	5	4	5	5	4	3	5	5	5	6
sp|P9WGN1|KDPE_MYCTU	sp|P9WGN1|KDPE_MYCTU	4	4	4		1	4	4	4	1	1	0	0	3	1	2	3	2	1	1	0	2	1	1	2	1	1	0	0	3	1	2	3	2	1	1	0	2	1	1	2	1	1	0	0	3	1	2	3
sp|P9WGN3|SECY_MYCTU	sp|P9WGN3|SECY_MYCTU	4	4	4		1	4	4	4	4	4	3	3	3	4	4	3	3	4	4	4	3	3	3	4	4	4	3	3	3	4	4	3	3	4	4	4	3	3	3	4	4	4	3	3	3	4	4	3
sp|P9WGN7|SECE_MYCTU	sp|P9WGN7|SECE_MYCTU	5	5	5		1	5	5	5	3	4	4	4	3	3	4	4	3	4	3	3	4	3	4	3	3	4	4	4	3	3	4	4	3	4	3	3	4	3	4	3	3	4	4	4	3	3	4	4
sp|P9WGN9|SECF_MYCTU	sp|P9WGN9|SECF_MYCTU	8	8	8		1	8	8	8	7	8	8	8	6	7	7	5	7	8	7	8	8	7	7	7	7	8	8	8	6	7	7	5	7	8	7	8	8	7	7	7	7	8	8	8	6	7	7	5
sp|P9WGP1|SECD_MYCTU	sp|P9WGP1|SECD_MYCTU	11	11	11		1	11	11	11	6	7	8	7	8	9	8	8	7	9	9	9	8	7	7	8	6	7	8	7	8	9	8	8	7	9	9	9	8	7	7	8	6	7	8	7	8	9	8	8
sp|P9WGP3|SECA2_MYCTU	sp|P9WGP3|SECA2_MYCTU	28	28	28		1	28	28	28	26	23	24	25	27	26	23	24	24	22	24	23	24	26	25	27	26	23	24	25	27	26	23	24	24	22	24	23	24	26	25	27	26	23	24	25	27	26	23	24
sp|P9WGP5|SECA1_MYCTU	sp|P9WGP5|SECA1_MYCTU	42	42	42		1	42	42	42	38	38	37	40	38	41	40	37	39	34	36	37	37	36	37	34	38	38	37	40	38	41	40	37	39	34	36	37	37	36	37	34	38	38	37	40	38	41	40	37
sp|P9WGP7|Y2216_MYCTU	sp|P9WGP7|Y2216_MYCTU	13	13	13		1	13	13	13	11	10	10	11	10	11	11	13	11	10	8	10	9	12	11	8	11	10	10	11	10	11	11	13	11	10	8	10	9	12	11	8	11	10	10	11	10	11	11	13
sp|P9WGP9|SADH_MYCTU	sp|P9WGP9|SADH_MYCTU	3	3	3		1	3	3	3	2	3	3	2	1	0	1	1	2	3	2	3	1	1	2	1	2	3	3	2	1	0	1	1	2	3	2	3	1	1	2	1	2	3	3	2	1	0	1	1
sp|P9WGQ1|Y1856_MYCTU	sp|P9WGQ1|Y1856_MYCTU	9	9	9		1	9	9	9	9	8	8	9	9	7	8	8	6	7	8	7	8	9	8	7	9	8	8	9	9	7	8	8	6	7	8	7	8	9	8	7	9	8	8	9	9	7	8	8
sp|P9WGQ5|Y927C_MYCTU	sp|P9WGQ5|Y927C_MYCTU	8	8	8		1	8	8	8	7	5	8	7	6	8	5	7	6	6	8	8	7	7	7	7	7	5	8	7	6	8	5	7	6	6	8	8	7	7	7	7	7	5	8	7	6	8	5	7
sp|P9WGQ7|Y1144_MYCTU	sp|P9WGQ7|Y1144_MYCTU	11	11	11		1	11	11	11	9	9	10	9	9	9	9	9	10	8	9	8	8	10	8	9	9	9	10	9	9	9	9	9	10	8	9	8	8	10	8	9	9	9	10	9	9	9	9	9
sp|P9WGQ9|Y769_MYCTU	sp|P9WGQ9|Y769_MYCTU	7	7	7		1	7	7	7	5	5	5	5	4	4	5	5	4	6	5	4	5	5	6	4	5	5	5	5	4	4	5	5	4	6	5	4	5	5	6	4	5	5	5	5	4	4	5	5
sp|P9WGR1|INHA_MYCTU	sp|P9WGR1|INHA_MYCTU	7	7	7		1	7	7	7	7	5	5	6	6	5	5	6	6	5	5	6	6	5	5	4	7	5	5	6	6	5	5	6	6	5	5	6	6	5	5	4	7	5	5	6	6	5	5	6
sp|P9WGR3|Y2073_MYCTU	sp|P9WGR3|Y2073_MYCTU	7	7	7		1	7	7	7	3	2	4	4	4	5	4	6	3	3	4	4	5	7	4	4	3	2	4	4	4	5	4	6	3	3	4	4	5	7	4	4	3	2	4	4	4	5	4	6
sp|P9WGR5|Y484_MYCTU	sp|P9WGR5|Y484_MYCTU	7	7	7		1	7	7	7	5	6	6	6	7	7	6	7	7	6	7	6	7	7	6	7	5	6	6	6	7	7	6	7	7	6	7	6	7	7	6	7	5	6	6	6	7	7	6	7
sp|P9WGR7|Y945_MYCTU	sp|P9WGR7|Y945_MYCTU	1	1	1		1	1	1	1	0	0	0	0	0	0	0	0	0	0	0	0	0	0	0	1	0	0	0	0	0	0	0	0	0	0	0	0	0	0	0	1	0	0	0	0	0	0	0	0
sp|P9WGR9|Y1350_MYCTU	sp|P9WGR9|Y1350_MYCTU	6	6	6		1	6	6	6	3	3	4	4	5	3	3	5	5	6	4	6	5	4	6	6	3	3	4	4	5	3	3	5	5	6	4	6	5	4	6	6	3	3	4	4	5	3	3	5
sp|P9WGS1|Y1543_MYCTU	sp|P9WGS1|Y1543_MYCTU	16	16	16		1	16	16	16	14	14	13	14	14	13	14	14	14	15	15	16	16	15	14	16	14	14	13	14	14	13	14	14	14	15	15	16	16	15	14	16	14	14	13	14	14	13	14	14
sp|P9WGS3|EPHD_MYCTU	sp|P9WGS3|EPHD_MYCTU	19	19	19		1	19	19	19	10	14	15	13	10	14	13	12	16	16	13	15	15	16	16	13	10	14	15	13	10	14	13	12	16	16	13	15	15	16	16	13	10	14	15	13	10	14	13	12
sp|P9WGS7|Y0687_MYCTU	sp|P9WGS7|Y0687_MYCTU	5	5	5		1	5	5	5	5	1	2	2	4	5	2	3	3	2	3	1	4	3	2	3	5	1	2	2	4	5	2	3	3	2	3	1	4	3	2	3	5	1	2	2	4	5	2	3
sp|P9WGS9|DPRE2_MYCTU	sp|P9WGS9|DPRE2_MYCTU	10	10	10		1	10	10	10	8	9	10	9	9	9	8	9	9	10	8	10	10	10	10	9	8	9	10	9	9	9	8	9	9	10	8	10	10	10	10	9	8	9	10	9	9	9	8	9
sp|P9WGT1|HSD_MYCTU	sp|P9WGT1|HSD_MYCTU	5	5	5		1	5	5	5	4	3	3	3	4	5	3	3	4	3	4	3	4	4	5	5	4	3	3	3	4	5	3	3	4	3	4	3	4	4	5	5	4	3	3	3	4	5	3	3
sp|P9WGT3|FABG_MYCTU	sp|P9WGT3|FABG_MYCTU	10	10	10		1	10	10	10	9	9	9	9	9	9	9	9	9	9	9	9	9	10	9	9	9	9	9	9	9	9	9	9	9	9	9	9	9	10	9	9	9	9	9	9	9	9	9	9
sp|P9WGT5|SDHL_MYCTU	sp|P9WGT5|SDHL_MYCTU	7	7	7		1	7	7	7	6	5	5	6	6	6	6	6	6	5	6	5	5	6	5	5	6	5	5	6	6	6	6	6	6	5	6	5	5	6	5	5	6	5	5	6	6	6	6	6
sp|P9WGT7|PSTS3_MYCTU	sp|P9WGT7|PSTS3_MYCTU	5	5	5		1	5	5	5	5	5	5	5	5	5	5	5	5	5	5	5	5	5	5	5	5	5	5	5	5	5	5	5	5	5	5	5	5	5	5	5	5	5	5	5	5	5	5	5
sp|P9WGT9|PSTS2_MYCTU	sp|P9WGT9|PSTS2_MYCTU	10	10	10		1	10	10	10	8	6	8	7	8	7	8	8	8	8	8	7	8	8	8	8	8	6	8	7	8	7	8	8	8	8	8	7	8	8	8	8	8	6	8	7	8	7	8	8
sp|P9WGU1|PSTS1_MYCTU	sp|P9WGU1|PSTS1_MYCTU	11	11	11		1	11	11	11	11	11	11	11	11	11	11	11	11	11	11	11	11	11	11	11	11	11	11	11	11	11	11	11	11	11	11	11	11	11	11	11	11	11	11	11	11	11	11	11
sp|P9WGU5|Y1280_MYCTU	sp|P9WGU5|Y1280_MYCTU	11	11	11		1	11	11	11	8	7	6	8	7	8	5	7	9	11	7	9	9	7	8	8	8	7	6	8	7	8	5	7	9	11	7	9	9	7	8	8	8	7	6	8	7	8	5	7
sp|P9WGU7|LPQW_MYCTU	sp|P9WGU7|LPQW_MYCTU	10	10	10		1	10	10	10	6	7	4	5	5	5	6	5	5	6	6	6	4	3	4	3	6	7	4	5	5	5	6	5	5	6	6	6	4	3	4	3	6	7	4	5	5	5	6	5
sp|P9WGU9|LPQY_MYCTU	sp|P9WGU9|LPQY_MYCTU	8	8	8		1	8	8	8	3	5	3	4	4	6	3	5	5	5	4	6	6	5	6	6	3	5	3	4	4	6	3	5	5	5	4	6	6	5	6	6	3	5	3	4	4	6	3	5
sp|P9WGV1|METK_MYCTU	sp|P9WGV1|METK_MYCTU	25	25	25		1	25	25	25	24	25	24	23	24	23	23	25	20	22	21	21	24	24	25	24	24	25	24	23	24	23	23	25	20	22	21	21	24	24	25	24	24	25	24	23	24	23	23	25
sp|P9WGV3|SAHH_MYCTU	sp|P9WGV3|SAHH_MYCTU	22	22	22		1	22	22	22	20	19	19	20	19	20	19	21	19	20	19	20	21	20	21	19	20	19	19	20	19	20	19	21	19	20	19	20	21	20	21	19	20	19	19	20	19	20	19	21
sp|P9WGV5|TAER_MYCTU	sp|P9WGV5|TAER_MYCTU	19	19	19		1	19	19	19	18	16	17	18	18	19	17	17	17	16	16	17	16	19	17	17	18	16	17	18	18	19	17	17	17	16	16	17	16	19	17	17	18	16	17	18	18	19	17	17
sp|P9WGV7|YQGF_MYCTU	sp|P9WGV7|YQGF_MYCTU	4	4	4		1	4	4	4	4	4	4	4	4	4	4	4	4	4	4	4	4	4	4	4	4	4	4	4	4	4	4	4	4	4	4	4	4	4	4	4	4	4	4	4	4	4	4	4
sp|P9WGV9|RUVC_MYCTU	sp|P9WGV9|RUVC_MYCTU	3	3	3		1	3	3	3	0	2	2	3	0	0	0	0	0	0	0	0	0	0	0	0	0	2	2	3	0	0	0	0	0	0	0	0	0	0	0	0	0	2	2	3	0	0	0	0
sp|P9WGW1|RUVB_MYCTU	sp|P9WGW1|RUVB_MYCTU	14	14	14		1	14	14	14	12	11	11	12	8	9	11	11	12	11	13	9	10	7	6	6	12	11	11	12	8	9	11	11	12	11	13	9	10	7	6	6	12	11	11	12	8	9	11	11
sp|P9WGW3|RUVA_MYCTU	sp|P9WGW3|RUVA_MYCTU	6	6	6		1	6	6	6	5	5	4	5	3	4	5	5	3	4	4	2	3	2	1	3	5	5	4	5	3	4	5	5	3	4	4	2	3	2	1	3	5	5	4	5	3	4	5	5
sp|P9WGW7|RSMI_MYCTU	sp|P9WGW7|RSMI_MYCTU	2	2	2		1	2	2	2	2	2	2	2	2	1	1	1	1	1	2	1	1	1	1	1	2	2	2	2	2	1	1	1	1	1	2	1	1	1	1	1	2	2	2	2	2	1	1	1
sp|P9WGW9|RSMG_MYCTU	sp|P9WGW9|RSMG_MYCTU	2	2	2		1	2	2	2	2	1	1	1	1	0	1	0	0	0	1	0	1	1	0	0	2	1	1	1	1	0	1	0	0	0	1	0	1	1	0	0	2	1	1	1	1	0	1	0
sp|P9WGX1|RSME_MYCTU	sp|P9WGX1|RSME_MYCTU	4	4	4		1	4	4	4	2	2	3	3	1	1	3	1	2	2	2	3	3	2	1	2	2	2	3	3	1	1	3	1	2	2	2	3	3	2	1	2	2	2	3	3	1	1	3	1
sp|P9WGX3|Y1407_MYCTU	sp|P9WGX3|Y1407_MYCTU	5	5	5		1	5	5	5	2	3	3	2	2	1	2	1	2	1	1	2	3	2	4	3	2	3	3	2	2	1	2	1	2	1	1	2	3	2	4	3	2	3	3	2	2	1	2	1
sp|P9WGX5|RSKA_MYCTU	sp|P9WGX5|RSKA_MYCTU	12	12	12		1	12	12	12	9	9	7	7	7	8	7	9	7	9	7	8	8	7	9	9	9	9	7	7	7	8	7	9	7	9	7	8	8	7	9	9	9	9	7	7	7	8	7	9
sp|P9WGX7|RSBW_MYCTU	sp|P9WGX7|RSBW_MYCTU	2	2	2		1	2	2	2	0	1	1	1	2	1	2	2	0	0	1	0	0	1	1	1	0	1	1	1	2	1	2	2	0	0	1	0	0	1	1	1	0	1	1	1	2	1	2	2
sp|P9WGX9|YBEY_MYCTU	sp|P9WGX9|YBEY_MYCTU	2	2	2		1	2	2	2	2	1	2	1	2	2	2	2	2	1	2	2	2	2	1	2	2	1	2	1	2	2	2	2	2	1	2	2	2	2	1	2	2	1	2	1	2	2	2	2
sp|P9WGY1|RRF_MYCTU	sp|P9WGY1|RRF_MYCTU	7	7	7		1	7	7	7	5	6	5	6	6	7	6	7	5	7	7	6	7	7	7	6	5	6	5	6	6	7	6	7	5	7	7	6	7	7	7	6	5	6	5	6	6	7	6	7
sp|P9WGY3|RRAAH_MYCTU	sp|P9WGY3|RRAAH_MYCTU	4	4	4		1	4	4	4	4	4	3	4	4	4	4	4	4	3	4	4	4	3	3	2	4	4	3	4	4	4	4	4	4	3	4	4	4	3	3	2	4	4	3	4	4	4	4	4
sp|P9WGY5|RPOZ_MYCTU	sp|P9WGY5|RPOZ_MYCTU	4	4	4		1	4	4	4	3	1	2	3	3	3	1	3	3	1	4	3	4	3	4	4	3	1	2	3	3	3	1	3	3	1	4	3	4	3	4	4	3	1	2	3	3	3	1	3
sp|P9WGY7|RPOC_MYCTU	sp|P9WGY7|RPOC_MYCTU	70	70	70		1	70	70	70	64	65	66	67	66	65	65	66	66	66	67	69	65	63	66	64	64	65	66	67	66	65	65	66	66	66	67	69	65	63	66	64	64	65	66	67	66	65	65	66
sp|P9WGY9|RPOB_MYCTU	sp|P9WGY9|RPOB_MYCTU	57	57	57		1	57	57	57	54	51	50	54	53	51	52	54	52	54	53	52	51	51	51	50	54	51	50	54	53	51	52	54	52	54	53	52	51	51	51	50	54	51	50	54	53	51	52	54
sp|P9WGZ1|RPOA_MYCTU	sp|P9WGZ1|RPOA_MYCTU	23	23	23		1	23	23	23	19	19	20	20	21	21	19	20	21	21	21	20	21	20	20	20	19	19	20	20	21	21	19	20	21	21	21	20	21	20	20	20	19	19	20	20	21	21	19	20
sp|P9WGZ7|RNPH_MYCTU	sp|P9WGZ7|RNPH_MYCTU	11	11	11		1	11	11	11	10	11	11	10	10	9	10	11	11	10	11	10	10	10	10	10	10	11	11	10	10	9	10	11	11	10	11	10	10	10	10	10	10	11	11	10	10	9	10	11
sp|P9WGZ9|RNJ_MYCTU	sp|P9WGZ9|RNJ_MYCTU	15	15	15		1	15	15	15	6	9	12	10	9	9	12	7	12	11	11	12	8	7	7	8	6	9	12	10	9	9	12	7	12	11	11	12	8	7	7	8	6	9	12	10	9	9	12	7
sp|P9WH01|RNH2_MYCTU	sp|P9WH01|RNH2_MYCTU	1	1	1		1	1	1	1	1	1	1	1	0	0	0	0	0	1	1	0	0	0	0	1	1	1	1	1	0	0	0	0	0	1	1	0	0	0	0	1	1	1	1	1	0	0	0	0
sp|P9WH03|RNC_MYCTU	sp|P9WH03|RNC_MYCTU	6	6	6		1	6	6	6	3	3	1	4	3	2	2	6	3	4	3	4	5	3	2	4	3	3	1	4	3	2	2	6	3	4	3	4	5	3	2	4	3	3	1	4	3	2	2	6
sp|P9WH05|DEAD_MYCTU	sp|P9WH05|DEAD_MYCTU	11	11	11		1	11	11	11	8	9	7	8	9	6	6	6	8	6	7	9	6	5	5	6	8	9	7	8	9	6	6	6	8	6	7	9	6	5	5	6	8	9	7	8	9	6	6	6
sp|P9WH07|RSMA_MYCTU	sp|P9WH07|RSMA_MYCTU	6	6	6		1	6	6	6	3	4	4	3	4	5	3	3	3	5	4	3	3	3	6	2	3	4	4	3	4	5	3	3	3	5	4	3	3	3	6	2	3	4	4	3	4	5	3	3
sp|P9WH09|RMLD_MYCTU	sp|P9WH09|RMLD_MYCTU	6	6	6		1	6	6	6	3	4	4	5	2	2	1	1	4	4	5	1	2	2	3	1	3	4	4	5	2	2	1	1	4	4	5	1	2	2	3	1	3	4	4	5	2	2	1	1
sp|P9WH13|RMLA_MYCTU	sp|P9WH13|RMLA_MYCTU	19	19	19		1	19	19	19	17	14	17	16	16	15	16	17	15	14	16	15	17	16	14	15	17	14	17	16	16	15	16	17	15	14	16	15	17	16	14	15	17	14	17	16	16	15	16	17
sp|P9WH17|RIMP_MYCTU	sp|P9WH17|RIMP_MYCTU	7	7	7		1	7	7	7	5	6	4	6	4	7	5	7	6	6	5	5	7	7	6	5	5	6	4	6	4	7	5	7	6	6	5	5	7	7	6	5	5	6	4	6	4	7	5	7
sp|P9WH19|RIMM_MYCTU	sp|P9WH19|RIMM_MYCTU	1	1	1		1	1	1	1	0	1	1	1	0	0	1	0	1	0	1	0	0	0	0	0	0	1	1	1	0	0	1	0	1	0	1	0	0	0	0	0	0	1	1	1	0	0	1	0
sp|P9WH21|Y3818_MYCTU	sp|P9WH21|Y3818_MYCTU	12	12	12		1	12	12	12	8	8	8	8	11	10	8	9	10	8	8	10	11	9	8	11	8	8	8	8	11	10	8	9	10	8	8	10	11	9	8	11	8	8	8	8	11	10	8	9
sp|P9WH23|QCRA_MYCTU	sp|P9WH23|QCRA_MYCTU	19	19	19		1	19	19	19	14	17	15	15	13	16	16	15	16	19	16	17	13	14	16	15	14	17	15	15	13	16	16	15	16	19	16	17	13	14	16	15	14	17	15	15	13	16	16	15
sp|P9WH25|RS9_MYCTU	sp|P9WH25|RS9_MYCTU	10	10	10		1	10	10	10	8	9	10	9	9	9	7	7	9	10	9	10	8	9	7	9	8	9	10	9	9	9	7	7	9	10	9	10	8	9	7	9	8	9	10	9	9	9	7	7
sp|P9WH27|RS8_MYCTU	sp|P9WH27|RS8_MYCTU	6	6	6		1	6	6	6	4	5	5	5	3	3	4	3	5	5	4	5	4	5	4	4	4	5	5	5	3	3	4	3	5	5	4	5	4	5	4	4	4	5	5	5	3	3	4	3
sp|P9WH29|RS7_MYCTU	sp|P9WH29|RS7_MYCTU	7	7	7		1	7	7	7	7	7	7	7	7	7	7	7	7	7	7	7	7	7	7	7	7	7	7	7	7	7	7	7	7	7	7	7	7	7	7	7	7	7	7	7	7	7	7	7
sp|P9WH31|RS6_MYCTU	sp|P9WH31|RS6_MYCTU	5	5	5		1	5	5	5	4	4	4	4	5	4	4	5	4	4	4	4	4	4	4	4	4	4	4	4	5	4	4	5	4	4	4	4	4	4	4	4	4	4	4	4	5	4	4	5
sp|P9WH33|RS5_MYCTU	sp|P9WH33|RS5_MYCTU	9	9	9		1	9	9	9	8	8	9	8	8	9	8	8	8	8	8	8	8	8	7	8	8	8	9	8	8	9	8	8	8	8	8	8	8	8	7	8	8	8	9	8	8	9	8	8
sp|P9WH35|RS4_MYCTU	sp|P9WH35|RS4_MYCTU	13	13	13		1	13	13	13	12	12	12	12	10	11	11	10	11	11	12	12	11	11	11	11	12	12	12	12	10	11	11	10	11	11	12	12	11	11	11	11	12	12	12	12	10	11	11	10
sp|P9WH37|RS3_MYCTU	sp|P9WH37|RS3_MYCTU	11	11	11		1	11	11	11	9	9	9	10	10	10	9	10	8	8	10	9	9	9	8	9	9	9	9	10	10	10	9	10	8	8	10	9	9	9	8	9	9	9	9	10	10	10	9	10
sp|P9WH39|RS2_MYCTU	sp|P9WH39|RS2_MYCTU	11	11	11		1	11	11	11	9	10	10	9	9	9	10	9	10	11	8	10	9	9	9	8	9	10	10	9	9	9	10	9	10	11	8	10	9	9	9	8	9	10	10	9	9	9	10	9
sp|P9WH41|RS20_MYCTU	sp|P9WH41|RS20_MYCTU	1	1	1		1	1	1	1	1	1	1	1	1	1	1	1	1	1	1	1	1	1	1	1	1	1	1	1	1	1	1	1	1	1	1	1	1	1	1	1	1	1	1	1	1	1	1	1
sp|P9WH43|RS1_MYCTU	sp|P9WH43|RS1_MYCTU	22	22	22		1	22	22	22	18	17	18	21	19	18	18	20	18	19	18	20	18	18	19	18	18	17	18	21	19	18	18	20	18	19	18	20	18	18	19	18	18	17	18	21	19	18	18	20
sp|P9WH45|RS19_MYCTU	sp|P9WH45|RS19_MYCTU	7	7	7		1	7	7	7	7	7	7	7	7	7	7	7	7	7	7	7	7	7	7	7	7	7	7	7	7	7	7	7	7	7	7	7	7	7	7	7	7	7	7	7	7	7	7	7
sp|P9WH49|RS181_MYCTU	sp|P9WH49|RS181_MYCTU	3	3	3		1	3	3	3	3	3	3	3	3	3	3	3	3	3	3	3	3	3	3	3	3	3	3	3	3	3	3	3	3	3	3	3	3	3	3	3	3	3	3	3	3	3	3	3
sp|P9WH51|RS17_MYCTU	sp|P9WH51|RS17_MYCTU	6	6	6		1	6	6	6	5	6	6	6	5	5	6	6	4	6	5	4	4	5	5	4	5	6	6	6	5	5	6	6	4	6	5	4	4	5	5	4	5	6	6	6	5	5	6	6
sp|P9WH53|RS16_MYCTU	sp|P9WH53|RS16_MYCTU	6	6	6		1	6	6	6	6	6	6	6	6	6	6	6	6	6	6	6	6	6	6	6	6	6	6	6	6	6	6	6	6	6	6	6	6	6	6	6	6	6	6	6	6	6	6	6
sp|P9WH55|RS15_MYCTU	sp|P9WH55|RS15_MYCTU	4	4	4		1	4	4	4	4	4	4	4	4	4	4	4	4	4	4	4	4	4	4	4	4	4	4	4	4	4	4	4	4	4	4	4	4	4	4	4	4	4	4	4	4	4	4	4
sp|P9WH61|RS13_MYCTU	sp|P9WH61|RS13_MYCTU	10	10	10		1	10	10	10	9	9	10	9	10	9	9	9	10	9	8	9	8	9	8	8	9	9	10	9	10	9	9	9	10	9	8	9	8	9	8	8	9	9	10	9	10	9	9	9
sp|P9WH63|RS12_MYCTU	sp|P9WH63|RS12_MYCTU	2	2	2		1	2	2	2	2	2	2	2	2	2	2	2	2	2	2	2	2	2	2	2	2	2	2	2	2	2	2	2	2	2	2	2	2	2	2	2	2	2	2	2	2	2	2	2
sp|P9WH65|RS11_MYCTU	sp|P9WH65|RS11_MYCTU	3	3	3		1	3	3	3	3	3	3	3	3	3	3	3	3	3	3	3	3	3	3	3	3	3	3	3	3	3	3	3	3	3	3	3	3	3	3	3	3	3	3	3	3	3	3	3
sp|P9WH67|RS10_MYCTU	sp|P9WH67|RS10_MYCTU	4	4	4		1	4	4	4	4	4	4	4	3	4	4	4	4	4	4	4	4	4	4	4	4	4	4	4	3	4	4	4	4	4	4	4	4	4	4	4	4	4	4	4	3	4	4	4
sp|P9WH69|RIR2H_MYCTU	sp|P9WH69|RIR2H_MYCTU	11	11	11		1	11	11	11	5	8	9	7	10	9	10	10	6	7	6	6	8	9	8	8	5	8	9	7	10	9	10	10	6	7	6	6	8	9	8	8	5	8	9	7	10	9	10	10
sp|P9WH71|RIR2B_MYCTU	sp|P9WH71|RIR2B_MYCTU	8	8	6		1	8	8	6	6	7	8	7	5	3	2	4	6	6	7	7	1	2	2	2	6	7	8	7	5	3	2	4	6	6	7	7	1	2	2	2	5	6	6	5	3	2	1	3
sp|P9WH73|RIR2A_MYCTU	sp|P9WH73|RIR2A_MYCTU	5	3	3		1	5	3	3	3	3	5	3	2	1	2	3	2	1	1	1	0	1	4	1	2	2	3	1	0	0	1	2	1	0	0	0	0	0	2	0	2	2	3	1	0	0	1	2
sp|P9WH75|RIR1_MYCTU	sp|P9WH75|RIR1_MYCTU	29	29	29		1	29	29	29	25	26	24	25	22	24	23	23	28	25	25	26	22	23	22	21	25	26	24	25	22	24	23	23	28	25	25	26	22	23	22	21	25	26	24	25	22	24	23	23
sp|P9WH77|NRDZ_MYCTU	sp|P9WH77|NRDZ_MYCTU	24	24	24		1	24	24	24	17	8	9	12	19	5	9	12	23	19	21	19	22	21	21	20	17	8	9	12	19	5	9	12	23	19	21	19	22	21	21	20	17	8	9	12	19	5	9	12
sp|P9WH79|RL9_MYCTU	sp|P9WH79|RL9_MYCTU	4	4	4		1	4	4	4	3	3	4	4	4	3	3	4	4	4	3	4	3	4	4	4	3	3	4	4	4	3	3	4	4	4	3	4	3	4	4	4	3	3	4	4	4	3	3	4
sp|P9WH81|RL6_MYCTU	sp|P9WH81|RL6_MYCTU	7	7	7		1	7	7	7	7	6	7	6	5	7	6	6	5	6	5	7	5	6	6	7	7	6	7	6	5	7	6	6	5	6	5	7	5	6	6	7	7	6	7	6	5	7	6	6
sp|P9WH83|RL5_MYCTU	sp|P9WH83|RL5_MYCTU	10	10	10		1	10	10	10	9	9	9	9	8	9	10	10	9	10	9	10	10	9	9	9	9	9	9	9	8	9	10	10	9	10	9	10	10	9	9	9	9	9	9	9	8	9	10	10
sp|P9WH85|RL4_MYCTU	sp|P9WH85|RL4_MYCTU	5	5	5		1	5	5	5	5	4	4	4	5	5	5	5	5	5	5	5	4	4	5	5	5	4	4	4	5	5	5	5	5	5	5	5	4	4	5	5	5	4	4	4	5	5	5	5
sp|P9WH87|RL3_MYCTU	sp|P9WH87|RL3_MYCTU	8	8	8		1	8	8	8	8	8	8	8	8	8	7	8	8	8	8	8	8	8	8	7	8	8	8	8	8	8	7	8	8	8	8	8	8	8	8	7	8	8	8	8	8	8	7	8
sp|P9WH99|RL32_MYCTU	sp|P9WH99|RL32_MYCTU	3	3	3		1	3	3	3	3	3	3	3	3	3	2	3	3	3	3	3	2	3	2	2	3	3	3	3	3	3	2	3	3	3	3	3	2	3	2	2	3	3	3	3	3	3	2	3
sp|P9WHA1|RL31_MYCTU	sp|P9WHA1|RL31_MYCTU	2	2	2		1	2	2	2	2	2	2	2	2	2	2	2	2	2	2	2	2	2	2	2	2	2	2	2	2	2	2	2	2	2	2	2	2	2	2	2	2	2	2	2	2	2	2	2
sp|P9WHA5|RL2_MYCTU	sp|P9WHA5|RL2_MYCTU	8	8	8		1	8	8	8	8	8	8	8	8	8	8	8	8	8	8	8	8	8	8	8	8	8	8	8	8	8	8	8	8	8	8	8	8	8	8	8	8	8	8	8	8	8	8	8
sp|P9WHA7|RL29_MYCTU	sp|P9WHA7|RL29_MYCTU	2	2	2		1	2	2	2	2	1	1	1	1	1	1	1	1	1	1	1	1	1	1	1	2	1	1	1	1	1	1	1	1	1	1	1	1	1	1	1	2	1	1	1	1	1	1	1
sp|P9WHB3|RL27_MYCTU	sp|P9WHB3|RL27_MYCTU	1	1	1		1	1	1	1	0	1	1	1	0	1	0	1	0	1	0	1	0	0	0	1	0	1	1	1	0	1	0	1	0	1	0	1	0	0	0	1	0	1	1	1	0	1	0	1
sp|P9WHB5|RL25_MYCTU	sp|P9WHB5|RL25_MYCTU	4	4	4		1	4	4	4	4	4	4	4	4	4	4	4	4	4	4	4	4	4	4	4	4	4	4	4	4	4	4	4	4	4	4	4	4	4	4	4	4	4	4	4	4	4	4	4
sp|P9WHB7|RL24_MYCTU	sp|P9WHB7|RL24_MYCTU	1	1	1		1	1	1	1	1	1	1	1	1	1	1	1	1	1	1	1	1	1	1	1	1	1	1	1	1	1	1	1	1	1	1	1	1	1	1	1	1	1	1	1	1	1	1	1
sp|P9WHB9|RL23_MYCTU	sp|P9WHB9|RL23_MYCTU	5	5	5		1	5	5	5	5	5	5	5	5	5	4	5	5	5	5	5	5	5	5	5	5	5	5	5	5	5	4	5	5	5	5	5	5	5	5	5	5	5	5	5	5	5	4	5
sp|P9WHC1|RL22_MYCTU	sp|P9WHC1|RL22_MYCTU	3	3	3		1	3	3	3	3	3	3	3	3	3	2	3	3	3	2	3	3	3	2	2	3	3	3	3	3	3	2	3	3	3	2	3	3	3	2	2	3	3	3	3	3	3	2	3
sp|P9WHC3|RL21_MYCTU	sp|P9WHC3|RL21_MYCTU	2	2	2		1	2	2	2	1	1	1	1	1	1	1	2	2	2	2	2	1	1	1	1	1	1	1	1	1	1	1	2	2	2	2	2	1	1	1	1	1	1	1	1	1	1	1	2
sp|P9WHC5|RL20_MYCTU	sp|P9WHC5|RL20_MYCTU	3	3	3		1	3	3	3	3	3	3	3	3	3	3	3	3	3	3	3	3	3	3	3	3	3	3	3	3	3	3	3	3	3	3	3	3	3	3	3	3	3	3	3	3	3	3	3
sp|P9WHC7|RL1_MYCTU	sp|P9WHC7|RL1_MYCTU	9	9	9		1	9	9	9	7	8	9	8	8	8	8	8	8	8	8	8	7	8	9	8	7	8	9	8	8	8	8	8	8	8	8	8	7	8	9	8	7	8	9	8	8	8	8	8
sp|P9WHC9|RL19_MYCTU	sp|P9WHC9|RL19_MYCTU	5	5	5		1	5	5	5	5	5	5	5	5	5	5	5	5	4	5	5	5	5	5	5	5	5	5	5	5	5	5	5	5	4	5	5	5	5	5	5	5	5	5	5	5	5	5	5
sp|P9WHD1|RL18_MYCTU	sp|P9WHD1|RL18_MYCTU	1	1	1		1	1	1	1	1	1	1	1	1	1	1	1	1	1	1	1	1	1	1	1	1	1	1	1	1	1	1	1	1	1	1	1	1	1	1	1	1	1	1	1	1	1	1	1
sp|P9WHD3|RL17_MYCTU	sp|P9WHD3|RL17_MYCTU	8	8	8		1	8	8	8	7	7	7	6	8	7	6	7	8	6	8	8	7	7	7	6	7	7	7	6	8	7	6	7	8	6	8	8	7	7	7	6	7	7	7	6	8	7	6	7
sp|P9WHD5|RL16_MYCTU	sp|P9WHD5|RL16_MYCTU	4	4	4		1	4	4	4	4	4	4	4	4	4	4	4	4	4	4	4	4	4	4	4	4	4	4	4	4	4	4	4	4	4	4	4	4	4	4	4	4	4	4	4	4	4	4	4
sp|P9WHD7|RL15_MYCTU	sp|P9WHD7|RL15_MYCTU	5	5	5		1	5	5	5	5	5	5	5	5	5	5	5	5	5	5	5	5	5	5	5	5	5	5	5	5	5	5	5	5	5	5	5	5	5	5	5	5	5	5	5	5	5	5	5
sp|P9WHD9|RL14_MYCTU	sp|P9WHD9|RL14_MYCTU	4	4	4		1	4	4	4	4	4	4	4	4	4	4	4	4	4	4	4	4	4	4	4	4	4	4	4	4	4	4	4	4	4	4	4	4	4	4	4	4	4	4	4	4	4	4	4
sp|P9WHE1|RL13_MYCTU	sp|P9WHE1|RL13_MYCTU	5	5	5		1	5	5	5	4	4	4	4	5	4	4	5	4	4	5	4	4	4	4	5	4	4	4	4	5	4	4	5	4	4	5	4	4	4	4	5	4	4	4	4	5	4	4	5
sp|P9WHE3|RL7_MYCTU	sp|P9WHE3|RL7_MYCTU	6	6	6		1	6	6	6	6	5	5	4	6	6	5	6	6	4	6	6	6	6	5	5	6	5	5	4	6	6	5	6	6	4	6	6	6	6	5	5	6	5	5	4	6	6	5	6
sp|P9WHE5|RL11_MYCTU	sp|P9WHE5|RL11_MYCTU	4	4	4		1	4	4	4	4	4	4	4	4	4	4	4	4	4	4	4	4	4	4	4	4	4	4	4	4	4	4	4	4	4	4	4	4	4	4	4	4	4	4	4	4	4	4	4
sp|P9WHE7|RL10_MYCTU	sp|P9WHE7|RL10_MYCTU	8	8	8		1	8	8	8	8	8	8	8	8	8	8	8	8	8	8	8	8	8	8	8	8	8	8	8	8	8	8	8	8	8	8	8	8	8	8	8	8	8	8	8	8	8	8	8
sp|P9WHF1|RIBBA_MYCTU	sp|P9WHF1|RIBBA_MYCTU	12	12	12		1	12	12	12	11	9	9	9	11	11	9	10	10	9	10	11	9	11	9	10	11	9	9	9	11	11	9	10	10	9	10	11	9	11	9	10	11	9	9	9	11	11	9	10
sp|P9WHF3|RHO_MYCTU	sp|P9WHF3|RHO_MYCTU	27	27	27		1	27	27	27	24	26	23	24	24	27	24	25	25	25	26	24	25	25	26	25	24	26	23	24	24	27	24	25	25	25	26	24	25	25	26	25	24	26	23	24	24	27	24	25
sp|P9WHF5|THT3_MYCTU	sp|P9WHF5|THT3_MYCTU	5	5	5		1	5	5	5	4	4	4	4	5	4	2	5	5	5	5	3	5	5	5	5	4	4	4	4	5	4	2	5	5	5	5	3	5	5	5	5	4	4	4	4	5	4	2	5
sp|P9WHF7|THT2_MYCTU	sp|P9WHF7|THT2_MYCTU	14	14	14		1	14	14	14	12	12	14	12	13	12	13	12	12	12	12	12	12	12	12	12	12	12	14	12	13	12	13	12	12	12	12	12	12	12	12	12	12	12	14	12	13	12	13	12
sp|P9WHF9|THTR_MYCTU	sp|P9WHF9|THTR_MYCTU	18	18	18		1	18	18	18	17	17	17	17	17	17	17	18	17	18	17	17	17	17	17	17	17	17	17	17	17	17	17	18	17	18	17	17	17	17	17	17	17	17	17	17	17	17	17	18
sp|P9WHG1|RF2_MYCTU	sp|P9WHG1|RF2_MYCTU	15	15	15		1	15	15	15	14	13	11	12	13	14	11	14	12	11	12	14	12	14	14	11	14	13	11	12	13	14	11	14	12	11	12	14	12	14	14	11	14	13	11	12	13	14	11	14
sp|P9WHG3|RF1_MYCTU	sp|P9WHG3|RF1_MYCTU	11	11	11		1	11	11	11	8	6	9	9	9	9	10	9	6	5	7	8	7	9	10	8	8	6	9	9	9	9	10	9	6	5	7	8	7	9	10	8	8	6	9	9	9	9	10	9
sp|P9WHG9|RELA_MYCTU	sp|P9WHG9|RELA_MYCTU	19	19	19		1	19	19	19	13	14	17	15	16	16	18	17	15	14	14	14	16	16	18	16	13	14	17	15	16	16	18	17	15	14	14	14	16	16	18	16	13	14	17	15	16	16	18	17
sp|P9WHH1|TRXB_MYCTU	sp|P9WHH1|TRXB_MYCTU	14	14	14		1	14	14	14	14	14	14	13	12	13	13	13	13	13	14	13	13	13	13	14	14	14	14	13	12	13	13	13	13	13	14	13	13	13	13	14	14	14	14	13	12	13	13	13
sp|P9WHH3|MTR_MYCTU	sp|P9WHH3|MTR_MYCTU	14	14	14		1	14	14	14	12	11	12	12	11	12	12	12	12	12	12	11	10	12	11	10	12	11	12	12	11	12	12	12	12	12	12	11	10	12	11	10	12	11	12	12	11	12	12	12
sp|P9WHH5|STHA_MYCTU	sp|P9WHH5|STHA_MYCTU	17	17	17		1	17	17	17	15	15	15	13	16	15	16	16	14	14	14	13	16	15	14	16	15	15	15	13	16	15	16	16	14	14	14	13	16	15	14	16	15	15	15	13	16	15	16	16
sp|P9WHH7|LPDA_MYCTU	sp|P9WHH7|LPDA_MYCTU	10	10	10		1	10	10	10	9	9	9	9	9	10	9	7	9	9	9	9	9	7	8	9	9	9	9	9	9	10	9	7	9	9	9	9	9	7	8	9	9	9	9	9	9	10	9	7
sp|P9WHH9|DLDH_MYCTU	sp|P9WHH9|DLDH_MYCTU	19	19	19		1	19	19	19	18	16	16	16	16	17	16	18	18	15	16	18	18	17	16	15	18	16	16	16	16	17	16	18	18	15	16	18	18	17	16	15	18	16	16	16	16	17	16	18
sp|P9WHI3|RECR_MYCTU	sp|P9WHI3|RECR_MYCTU	7	7	7		1	7	7	7	6	7	7	5	3	1	1	3	5	4	6	5	3	1	2	3	6	7	7	5	3	1	1	3	5	4	6	5	3	1	2	3	6	7	7	5	3	1	1	3
sp|P9WHI7|RECN_MYCTU	sp|P9WHI7|RECN_MYCTU	11	11	11		1	11	11	11	10	9	9	7	6	11	8	8	8	8	10	8	10	8	9	9	10	9	9	7	6	11	8	8	8	8	10	8	10	8	9	9	10	9	9	7	6	11	8	8
sp|P9WHI9|RECF_MYCTU	sp|P9WHI9|RECF_MYCTU	11	11	11		1	11	11	11	6	5	7	6	6	8	4	4	6	6	7	6	5	6	5	7	6	5	7	6	6	8	4	4	6	6	7	6	5	6	5	7	6	5	7	6	6	8	4	4
sp|P9WHJ1|RECD_MYCTU	sp|P9WHJ1|RECD_MYCTU	10	10	10		1	10	10	10	5	5	5	5	5	6	7	6	6	5	4	4	4	5	5	5	5	5	5	5	5	6	7	6	6	5	4	4	4	5	5	5	5	5	5	5	5	6	7	6
sp|P9WHJ3|RECA_MYCTU	sp|P9WHJ3|RECA_MYCTU	18	18	18		1	18	18	18	15	15	15	16	10	12	13	14	15	14	15	15	6	10	7	8	15	15	15	16	10	12	13	14	15	14	15	15	6	10	7	8	15	15	15	16	10	12	13	14
sp|P9WHJ5|RBPA_MYCTU	sp|P9WHJ5|RBPA_MYCTU	8	8	8		1	8	8	8	8	8	8	8	6	8	7	7	8	8	8	8	7	8	8	7	8	8	8	8	6	8	7	7	8	8	8	8	7	8	8	7	8	8	8	8	6	8	7	7
sp|P9WHJ7|RBFA_MYCTU	sp|P9WHJ7|RBFA_MYCTU	11	11	11		1	11	11	11	7	11	10	9	7	7	9	10	5	8	7	7	9	9	7	6	7	11	10	9	7	7	9	10	5	8	7	7	9	9	7	6	7	11	10	9	7	7	9	10
sp|P9WHJ9|RADA_MYCTU	sp|P9WHJ9|RADA_MYCTU	4	4	4		1	4	4	4	2	3	3	3	2	2	2	1	3	2	2	2	1	1	0	1	2	3	3	3	2	2	2	1	3	2	2	2	1	1	0	1	2	3	3	3	2	2	2	1
sp|P9WHK1|Y0571_MYCTU	sp|P9WHK1|Y0571_MYCTU	12	12	12		1	12	12	12	8	6	7	6	9	8	9	10	10	8	10	9	11	11	10	9	8	6	7	6	9	8	9	10	10	8	10	9	11	11	10	9	8	6	7	6	9	8	9	10
sp|P9WHK3|PYRR_MYCTU	sp|P9WHK3|PYRR_MYCTU	3	3	3		1	3	3	3	2	2	2	2	3	2	2	2	3	2	1	3	3	3	2	1	2	2	2	2	3	2	2	2	3	2	1	3	3	3	2	1	2	2	2	2	3	2	2	2
sp|P9WHK5|PYRH_MYCTU	sp|P9WHK5|PYRH_MYCTU	7	7	7		1	7	7	7	6	6	6	6	6	6	6	7	6	7	6	6	5	7	6	7	6	6	6	6	6	6	6	7	6	7	6	6	5	7	6	7	6	6	6	6	6	6	6	7
sp|P9WHK7|PYRG_MYCTU	sp|P9WHK7|PYRG_MYCTU	17	17	17		1	17	17	17	15	15	16	15	12	16	14	14	14	17	16	16	14	12	15	14	15	15	16	15	12	16	14	14	14	17	16	16	14	12	15	14	15	15	16	15	12	16	14	14
sp|P9WHK9|PYRE_MYCTU	sp|P9WHK9|PYRE_MYCTU	3	3	3		1	3	3	3	2	3	2	3	3	3	3	2	2	2	2	2	2	2	2	3	2	3	2	3	3	3	3	2	2	2	2	2	2	2	2	3	2	3	2	3	3	3	3	2
sp|P9WHL1|PYRD_MYCTU	sp|P9WHL1|PYRD_MYCTU	8	8	8		1	8	8	8	6	6	6	5	6	4	5	5	7	5	6	6	5	6	7	5	6	6	6	5	6	4	5	5	7	5	6	6	5	6	7	5	6	6	6	5	6	4	5	5
sp|P9WHL3|PYRC_MYCTU	sp|P9WHL3|PYRC_MYCTU	9	9	9		1	9	9	9	7	5	6	7	8	6	5	7	6	6	6	7	6	8	5	6	7	5	6	7	8	6	5	7	6	6	6	7	6	8	5	6	7	5	6	7	8	6	5	7
sp|P9WHL5|PURQ_MYCTU	sp|P9WHL5|PURQ_MYCTU	5	5	5		1	5	5	5	1	3	3	3	3	3	3	4	4	3	3	3	4	3	3	3	1	3	3	3	3	3	3	4	4	3	3	3	4	3	3	3	1	3	3	3	3	3	3	4
sp|P9WHL7|PURL_MYCTU	sp|P9WHL7|PURL_MYCTU	31	31	31		1	31	31	31	25	19	25	21	25	26	24	26	22	22	26	20	28	25	23	21	25	19	25	21	25	26	24	26	22	22	26	20	28	25	23	21	25	19	25	21	25	26	24	26
sp|P9WHL9|PURK_MYCTU	sp|P9WHL9|PURK_MYCTU	13	13	13		1	13	13	13	12	11	13	11	11	12	11	11	11	11	13	11	12	12	12	12	12	11	13	11	11	12	11	11	11	11	13	11	12	12	12	12	12	11	13	11	11	12	11	11
sp|P9WHM1|PURE_MYCTU	sp|P9WHM1|PURE_MYCTU	2	2	2		1	2	2	2	2	1	1	2	2	2	1	2	2	1	1	2	2	2	1	0	2	1	1	2	2	2	1	2	2	1	1	2	2	2	1	0	2	1	1	2	2	2	1	2
sp|P9WHM3|PURU_MYCTU	sp|P9WHM3|PURU_MYCTU	4	4	4		1	4	4	4	3	4	3	3	3	4	3	3	4	4	3	4	3	4	4	4	3	4	3	3	3	4	3	3	4	4	3	4	3	4	4	4	3	4	3	3	3	4	3	3
sp|P9WHM5|PUR3_MYCTU	sp|P9WHM5|PUR3_MYCTU	7	7	7		1	7	7	7	4	4	3	2	3	3	5	4	3	6	3	5	5	3	3	4	4	4	3	2	3	3	5	4	3	6	3	5	5	3	3	4	4	4	3	2	3	3	5	4
sp|P9WHM7|PUR9_MYCTU	sp|P9WHM7|PUR9_MYCTU	13	13	13		1	13	13	13	13	12	13	13	13	12	13	13	12	13	13	13	13	13	13	13	13	12	13	13	13	12	13	13	12	13	13	13	13	13	13	13	13	12	13	13	13	12	13	13
sp|P9WHM9|PUR2_MYCTU	sp|P9WHM9|PUR2_MYCTU	17	17	17		1	17	17	17	15	16	16	16	16	15	17	16	14	15	14	14	15	16	15	15	15	16	16	16	16	15	17	16	14	15	14	14	15	16	15	15	15	16	16	16	16	15	17	16
sp|P9WHN1|PUR7_MYCTU	sp|P9WHN1|PUR7_MYCTU	15	15	15		1	15	15	15	12	9	10	11	11	12	10	13	9	12	12	8	12	13	10	13	12	9	10	11	11	12	10	13	9	12	12	8	12	13	10	13	12	9	10	11	11	12	10	13
sp|P9WHN3|PURA_MYCTU	sp|P9WHN3|PURA_MYCTU	10	10	10		1	10	10	10	10	9	10	10	10	9	9	10	10	8	9	10	10	10	9	10	10	9	10	10	10	9	9	10	10	8	9	10	10	10	9	10	10	9	10	10	10	9	9	10
sp|P9WHN5|PUP_MYCTU	sp|P9WHN5|PUP_MYCTU	2	2	2		1	2	2	2	2	2	2	2	2	2	2	2	2	1	2	2	2	2	2	2	2	2	2	2	2	2	2	2	2	1	2	2	2	2	2	2	2	2	2	2	2	2	2	2
sp|P9WHN7|PTH_MYCTU	sp|P9WHN7|PTH_MYCTU	4	4	4		1	4	4	4	2	3	2	4	2	2	2	2	3	1	2	2	3	4	2	2	2	3	2	4	2	2	2	2	3	1	2	2	3	4	2	2	2	3	2	4	2	2	2	2
sp|P9WHN9|PHP_MYCTU	sp|P9WHN9|PHP_MYCTU	7	7	7		1	7	7	7	6	7	7	7	7	6	7	6	6	6	6	6	7	7	7	6	6	7	7	7	7	6	7	6	6	6	6	6	7	7	7	6	6	7	7	7	7	6	7	6
sp|P9WHP1|PTA_MYCTU	sp|P9WHP1|PTA_MYCTU	14	14	14		1	14	14	14	9	9	11	9	11	11	9	9	9	13	11	9	10	9	12	9	9	9	11	9	11	11	9	9	9	13	11	9	10	9	12	9	9	9	11	9	11	11	9	9
sp|P9WHP3|CRTB_MYCTU	sp|P9WHP3|CRTB_MYCTU	8	8	8		1	8	8	8	5	1	0	1	5	3	1	3	6	6	6	6	6	6	6	7	5	1	0	1	5	3	1	3	6	6	6	6	6	6	6	7	5	1	0	1	5	3	1	3
sp|P9WHP5|35KD_MYCTU	sp|P9WHP5|35KD_MYCTU	17	17	17		1	17	17	17	16	16	15	16	15	17	15	16	15	16	13	15	14	13	15	15	16	16	15	16	15	17	15	16	15	16	13	15	14	13	15	15	16	16	15	16	15	17	15	16
sp|P9WHP7|TRUB_MYCTU	sp|P9WHP7|TRUB_MYCTU	9	9	9		1	9	9	9	7	8	8	8	8	7	8	8	9	8	9	7	9	9	8	9	7	8	8	8	8	7	8	8	9	8	9	7	9	9	8	9	7	8	8	8	8	7	8	8
sp|P9WHP9|TRUA_MYCTU	sp|P9WHP9|TRUA_MYCTU	7	7	7		1	7	7	7	6	5	7	7	4	6	6	5	5	6	7	6	4	4	6	6	6	5	7	7	4	6	6	5	5	6	7	6	4	4	6	6	6	5	7	7	4	6	6	5
sp|P9WHQ1|Y1711_MYCTU	sp|P9WHQ1|Y1711_MYCTU	6	6	6		1	6	6	6	4	5	6	6	6	6	5	4	6	6	6	5	5	6	6	4	4	5	6	6	6	6	5	4	6	6	6	5	5	6	6	4	4	5	6	6	6	6	5	4
sp|P9WHQ3|Y1540_MYCTU	sp|P9WHQ3|Y1540_MYCTU	4	4	4		1	4	4	4	2	2	3	2	4	3	3	4	3	2	2	2	4	3	3	2	2	2	3	2	4	3	3	4	3	2	2	2	4	3	3	2	2	2	3	2	4	3	3	4
sp|P9WHQ5|PSD_MYCTU	sp|P9WHQ5|PSD_MYCTU	7	7	7		1	7	7	7	5	5	5	5	5	4	5	5	5	5	5	6	4	4	6	5	5	5	5	5	5	4	5	5	5	5	5	6	4	4	6	5	5	5	5	5	5	4	5	5
sp|P9WHQ7|PUR1_MYCTU	sp|P9WHQ7|PUR1_MYCTU	12	12	12		1	12	12	12	7	9	8	9	5	5	8	8	10	8	8	6	7	5	5	6	7	9	8	9	5	5	8	8	10	8	8	6	7	5	5	6	7	9	8	9	5	5	8	8
sp|P9WHQ9|HPRT_MYCTU	sp|P9WHQ9|HPRT_MYCTU	15	15	15		1	15	15	15	12	11	13	13	12	10	10	11	11	10	12	11	11	8	6	9	12	11	13	13	12	10	10	11	11	10	12	11	11	8	6	9	12	11	13	13	12	10	10	11
sp|P9WHR1|RIP3_MYCTU	sp|P9WHR1|RIP3_MYCTU	9	9	9		1	9	9	9	6	1	3	4	7	0	1	0	8	9	9	9	9	9	9	9	6	1	3	4	7	0	1	0	8	9	9	9	9	9	9	9	6	1	3	4	7	0	1	0
sp|P9WHR3|CAEA_MYCTU	sp|P9WHR3|CAEA_MYCTU	16	16	16		1	16	16	16	13	13	14	13	15	14	13	13	14	14	14	15	13	15	15	14	13	13	14	13	15	14	13	13	14	14	14	15	13	15	15	14	13	13	14	13	15	14	13	13
sp|P9WHR5|CAEB_MYCTU	sp|P9WHR5|CAEB_MYCTU	1	1	1		1	1	1	1	1	0	0	1	0	0	0	1	0	0	0	0	1	0	0	0	1	0	0	1	0	0	0	1	0	0	0	0	1	0	0	0	1	0	0	1	0	0	0	1
sp|P9WHR7|LEXA_MYCTU	sp|P9WHR7|LEXA_MYCTU	9	9	9		1	9	9	9	8	9	9	9	8	8	9	8	8	9	8	8	7	8	9	8	8	9	9	9	8	8	9	8	8	9	8	8	7	8	9	8	8	9	9	9	8	8	9	8
sp|P9WHR9|Y3671_MYCTU	sp|P9WHR9|Y3671_MYCTU	8	8	8		1	8	8	8	7	7	8	8	8	8	6	8	7	7	7	7	7	7	7	7	7	7	8	8	8	8	6	8	7	7	7	7	7	7	7	7	7	7	8	8	8	8	6	8
sp|P9WHS1|MEC_MYCTU	sp|P9WHS1|MEC_MYCTU	5	5	5		1	5	5	5	2	3	4	4	3	4	1	2	2	3	3	4	4	4	4	2	2	3	4	4	3	4	1	2	2	3	3	4	4	4	4	2	2	3	4	4	3	4	1	2
sp|P9WHS3|RIP1_MYCTU	sp|P9WHS3|RIP1_MYCTU	8	8	8		1	8	8	8	5	5	6	6	4	5	5	5	6	6	7	5	6	4	4	7	5	5	6	6	4	5	5	5	6	6	7	5	6	4	4	7	5	5	6	6	4	5	5	5
sp|P9WHS5|HTPX_MYCTU	sp|P9WHS5|HTPX_MYCTU	20	20	20		1	20	20	20	15	15	14	17	16	13	17	14	15	14	15	11	12	12	13	12	15	15	14	17	16	13	17	14	15	14	15	11	12	12	13	12	15	15	14	17	16	13	17	14
sp|P9WHS7|PEPE_MYCTU	sp|P9WHS7|PEPE_MYCTU	5	5	5		1	5	5	5	2	2	2	3	3	3	3	4	3	2	4	5	4	4	3	4	2	2	2	3	3	3	3	4	3	2	4	5	4	4	3	4	2	2	2	3	3	3	3	4
sp|P9WHS9|DAPE_MYCTU	sp|P9WHS9|DAPE_MYCTU	6	6	6		1	6	6	6	5	5	5	4	5	5	6	6	5	5	5	5	5	5	4	5	5	5	5	4	5	5	6	6	5	5	5	5	5	5	4	5	5	5	5	4	5	5	6	6
sp|P9WHT1|APEB_MYCTU	sp|P9WHT1|APEB_MYCTU	10	10	10		1	10	10	10	9	7	7	7	8	7	8	9	8	9	8	8	9	6	7	10	9	7	7	7	8	7	8	9	8	9	8	8	9	6	7	10	9	7	7	7	8	7	8	9
sp|P9WHT3|AMPA_MYCTU	sp|P9WHT3|AMPA_MYCTU	23	23	23		1	23	23	23	22	23	23	22	21	23	21	22	21	22	22	22	20	22	21	22	22	23	23	22	21	23	21	22	21	22	22	22	20	22	21	22	22	23	23	22	21	23	21	22
sp|P9WHT5|Y2782_MYCTU	sp|P9WHT5|Y2782_MYCTU	5	5	5		1	5	5	5	3	3	3	3	4	2	2	3	3	3	2	2	2	3	3	4	3	3	3	3	4	2	2	3	3	3	2	2	2	3	3	4	3	3	3	3	4	2	2	3
sp|P9WHT7|TSAD_MYCTU	sp|P9WHT7|TSAD_MYCTU	5	5	5		1	5	5	5	3	1	3	2	2	2	2	3	1	4	1	3	1	1	2	2	3	1	3	2	2	2	2	3	1	4	1	3	1	1	2	2	3	1	3	2	2	2	2	3
sp|P9WHT9|PSB_MYCTU	sp|P9WHT9|PSB_MYCTU	8	8	8		1	8	8	8	6	7	6	7	7	7	5	7	8	4	7	6	6	6	3	6	6	7	6	7	7	7	5	7	8	4	7	6	6	6	3	6	6	7	6	7	7	7	5	7
sp|P9WHU1|PSA_MYCTU	sp|P9WHU1|PSA_MYCTU	8	8	8		1	8	8	8	8	8	7	8	7	8	8	7	7	7	8	8	8	7	8	8	8	8	7	8	7	8	8	7	7	7	8	8	8	7	8	8	8	8	7	8	7	8	8	7
sp|P9WHU3|Y2190_MYCTU	sp|P9WHU3|Y2190_MYCTU	3	3	3		1	3	3	3	2	2	2	2	0	0	0	0	2	3	2	2	0	0	0	0	2	2	2	2	0	0	0	0	2	3	2	2	0	0	0	0	2	2	2	2	0	0	0	0
sp|P9WHU7|P5CR_MYCTU	sp|P9WHU7|P5CR_MYCTU	5	5	5		1	5	5	5	5	5	5	5	5	5	5	5	5	5	5	5	5	5	5	5	5	5	5	5	5	5	5	5	5	5	5	5	5	5	5	5	5	5	5	5	5	5	5	5
sp|P9WHU9|PROB_MYCTU	sp|P9WHU9|PROB_MYCTU	8	8	8		1	8	8	8	6	5	5	6	6	7	4	4	5	6	4	5	4	3	6	5	6	5	5	6	6	7	4	4	5	6	4	5	4	3	6	5	6	5	5	6	6	7	4	4
sp|P9WHV1|PROA_MYCTU	sp|P9WHV1|PROA_MYCTU	20	20	20		1	20	20	20	18	17	16	16	17	18	15	16	18	15	17	16	16	18	18	16	18	17	16	16	17	18	15	16	18	15	17	16	16	18	18	16	18	17	16	16	17	18	15	16
sp|P9WHV5|PPX1_MYCTU	sp|P9WHV5|PPX1_MYCTU	11	11	11		1	11	11	11	8	8	9	9	9	10	8	7	7	8	10	10	9	10	9	8	8	8	9	9	9	10	8	7	7	8	10	10	9	10	9	8	8	8	9	9	9	10	8	7
sp|P9WHV7|NADK_MYCTU	sp|P9WHV7|NADK_MYCTU	4	4	4		1	4	4	4	4	4	4	4	4	4	3	4	4	3	4	4	4	4	4	4	4	4	4	4	4	4	3	4	4	3	4	4	4	4	4	4	4	4	4	4	4	4	3	4
sp|P9WHV9|PPK_MYCTU	sp|P9WHV9|PPK_MYCTU	14	14	14		1	14	14	14	13	12	12	11	12	14	12	14	14	12	12	13	12	13	13	13	13	12	12	11	12	14	12	14	14	12	12	13	12	13	13	13	13	12	12	11	12	14	12	14
sp|P9WHW1|PPIB_MYCTU	sp|P9WHW1|PPIB_MYCTU	7	7	7		1	7	7	7	7	7	7	7	7	7	7	7	7	7	7	7	7	7	7	7	7	7	7	7	7	7	7	7	7	7	7	7	7	7	7	7	7	7	7	7	7	7	7	7
sp|P9WHW3|PPIA_MYCTU	sp|P9WHW3|PPIA_MYCTU	7	7	7		1	7	7	7	7	6	6	7	7	6	6	7	6	6	6	6	7	6	6	6	7	6	6	7	7	6	6	7	6	6	6	6	7	6	6	6	7	6	6	7	7	6	6	7
sp|P9WHW5|PSTP_MYCTU	sp|P9WHW5|PSTP_MYCTU	11	11	11		1	11	11	11	9	9	8	8	9	8	8	9	9	9	8	10	8	8	8	7	9	9	8	8	9	8	8	9	9	9	8	10	8	8	8	7	9	9	8	8	9	8	8	9
sp|P9WHW9|PPE68_MYCTU	sp|P9WHW9|PPE68_MYCTU	4	4	4		1	4	4	4	1	0	0	2	3	3	1	3	2	1	1	3	3	2	3	1	1	0	0	2	3	3	1	3	2	1	1	3	3	2	3	1	1	0	0	2	3	3	1	3
sp|P9WHX5|PPE63_MYCTU	sp|P9WHX5|PPE63_MYCTU	2	2	2		1	2	2	2	0	0	1	0	1	1	1	1	0	1	0	1	1	1	2	1	0	0	1	0	1	1	1	1	0	1	0	1	1	1	2	1	0	0	1	0	1	1	1	1
sp|P9WHY3|PPE51_MYCTU	sp|P9WHY3|PPE51_MYCTU	2	2	2		1	2	2	2	0	0	1	0	1	0	1	0	0	0	0	0	0	0	0	0	0	0	1	0	1	0	1	0	0	0	0	0	0	0	0	0	0	0	1	0	1	0	1	0
sp|P9WI03|PPE33_MYCTU	sp|P9WI03|PPE33_MYCTU	3	3	3		1	3	3	3	2	2	1	1	2	2	3	2	1	0	0	0	2	1	2	2	2	2	1	1	2	2	3	2	1	0	0	0	2	1	2	2	2	2	1	1	2	2	3	2
sp|P9WI05|PPE32_MYCTU	sp|P9WI05|PPE32_MYCTU	5	5	5		1	5	5	5	3	0	3	2	4	5	5	5	1	2	0	0	5	4	5	4	3	0	3	2	4	5	5	5	1	2	0	0	5	4	5	4	3	0	3	2	4	5	5	5
sp|P9WI19|PPE22_MYCTU	sp|P9WI19|PPE22_MYCTU	2	2	2		1	2	2	2	1	0	0	0	2	2	2	1	1	0	1	1	1	1	1	1	1	0	0	0	2	2	2	1	1	0	1	1	1	1	1	1	1	0	0	0	2	2	2	1
sp|P9WI23|PPE20_MYCTU	sp|P9WI23|PPE20_MYCTU	2	2	2		1	2	2	2	2	0	1	0	0	0	0	0	2	2	2	2	0	0	0	0	2	0	1	0	0	0	0	0	2	2	2	2	0	0	0	0	2	0	1	0	0	0	0	0
sp|P9WI43|PPE04_MYCTU	sp|P9WI43|PPE04_MYCTU	3	3	3		1	3	3	3	2	2	2	2	1	1	0	0	2	3	2	3	0	1	1	1	2	2	2	2	1	1	0	0	2	3	2	3	0	1	1	1	2	2	2	2	1	1	0	0
sp|P9WI47|PPE02_MYCTU	sp|P9WI47|PPE02_MYCTU	3	3	3		1	3	3	3	1	2	2	2	0	1	2	0	0	2	1	0	0	0	2	1	1	2	2	2	0	1	2	0	0	2	1	0	0	0	2	1	1	2	2	2	0	1	2	0
sp|P9WI51|RPE_MYCTU	sp|P9WI51|RPE_MYCTU	2	2	2		1	2	2	2	2	1	1	1	2	2	1	2	2	1	2	2	2	2	2	2	2	1	1	1	2	2	1	2	2	1	2	2	2	2	2	2	2	1	1	1	2	2	1	2
sp|P9WI53|DPRP_MYCTU	sp|P9WI53|DPRP_MYCTU	3	3	3		1	3	3	3	2	2	2	2	3	3	1	2	2	1	2	2	2	2	2	2	2	2	2	2	3	3	1	2	2	1	2	2	2	2	2	2	2	2	2	2	3	3	1	2
sp|P9WI55|IPYR_MYCTU	sp|P9WI55|IPYR_MYCTU	5	5	5		1	5	5	5	4	4	4	4	4	3	4	4	3	3	3	4	4	4	4	5	4	4	4	4	4	3	4	4	3	3	3	4	4	4	4	5	4	4	4	4	4	3	4	4
sp|P9WI57|PNP_MYCTU	sp|P9WI57|PNP_MYCTU	31	31	31		1	31	31	31	29	29	27	31	29	30	31	28	28	30	28	29	29	30	29	30	29	29	27	31	29	30	31	28	28	30	28	29	29	30	29	30	29	29	27	31	29	30	31	28
sp|P9WI61|PLSB_MYCTU	sp|P9WI61|PLSB_MYCTU	21	21	21		1	21	21	21	19	19	20	19	19	19	19	19	21	19	20	19	19	19	18	20	19	19	20	19	19	19	19	19	21	19	20	19	19	19	18	20	19	19	20	19	19	19	19	19
sp|P9WI63|PKNL_MYCTU	sp|P9WI63|PKNL_MYCTU	1	1	1		1	1	1	1	1	1	0	1	1	1	1	1	0	0	1	1	1	1	1	1	1	1	0	1	1	1	1	1	0	0	1	1	1	1	1	1	1	1	0	1	1	1	1	1
sp|P9WI65|PKNK_MYCTU	sp|P9WI65|PKNK_MYCTU	17	17	17		1	17	17	17	13	14	12	12	13	15	8	11	12	13	15	15	15	13	13	14	13	14	12	12	13	15	8	11	12	13	15	15	15	13	13	14	13	14	12	12	13	15	8	11
sp|P9WI67|PKNJ_MYCTU	sp|P9WI67|PKNJ_MYCTU	8	8	8		1	8	8	8	2	4	4	4	7	5	4	1	6	7	6	6	6	6	6	5	2	4	4	4	7	5	4	1	6	7	6	6	6	6	6	5	2	4	4	4	7	5	4	1
sp|P9WI69|PKNI_MYCTU	sp|P9WI69|PKNI_MYCTU	12	12	12		1	12	12	12	7	7	6	8	7	8	9	8	7	8	6	7	9	8	6	9	7	7	6	8	7	8	9	8	7	8	6	7	9	8	6	9	7	7	6	8	7	8	9	8
sp|P9WI73|PKNG_MYCTU	sp|P9WI73|PKNG_MYCTU	21	21	21		1	21	21	21	17	15	18	16	17	16	20	18	19	17	17	19	17	17	18	16	17	15	18	16	17	16	20	18	19	17	17	19	17	17	18	16	17	15	18	16	17	16	20	18
sp|P9WI75|PKNF_MYCTU	sp|P9WI75|PKNF_MYCTU	5	5	5		1	5	5	5	4	4	5	5	5	5	5	5	5	4	5	5	5	4	5	5	4	4	5	5	5	5	5	5	5	4	5	5	5	4	5	5	4	4	5	5	5	5	5	5
sp|P9WI77|PKNE_MYCTU	sp|P9WI77|PKNE_MYCTU	12	12	12		1	12	12	12	10	9	9	9	10	11	12	11	9	10	10	11	10	10	10	11	10	9	9	9	10	11	12	11	9	10	10	11	10	10	10	11	10	9	9	9	10	11	12	11
sp|P9WI79|PKND_MYCTU	sp|P9WI79|PKND_MYCTU	21	21	21		1	21	21	21	19	20	21	20	19	19	19	19	21	20	19	19	18	20	19	21	19	20	21	20	19	19	19	19	21	20	19	19	18	20	19	21	19	20	21	20	19	19	19	19
sp|P9WI81|PKNB_MYCTU	sp|P9WI81|PKNB_MYCTU	12	12	12		1	12	12	12	7	8	6	9	7	7	8	8	8	7	6	8	8	8	7	10	7	8	6	9	7	7	8	8	8	7	6	8	8	8	7	10	7	8	6	9	7	7	8	8
sp|P9WI83|PKNA_MYCTU	sp|P9WI83|PKNA_MYCTU	10	10	10		1	10	10	10	8	9	8	8	8	8	9	8	7	9	8	9	8	9	8	9	8	9	8	8	8	8	9	8	7	9	8	9	8	9	8	9	8	9	8	8	8	8	9	8
sp|P9WI89|Y3633_MYCTU	sp|P9WI89|Y3633_MYCTU	10	10	10		1	10	10	10	8	7	7	7	8	7	8	8	7	8	7	8	7	8	6	7	8	7	7	7	8	7	8	8	7	8	7	8	7	8	6	7	8	7	7	7	8	7	8	8
sp|P9WI91|Y1501_MYCTU	sp|P9WI91|Y1501_MYCTU	2	2	2		1	2	2	2	2	1	1	2	1	1	0	1	2	1	2	2	2	2	1	0	2	1	1	2	1	1	0	1	2	1	2	2	2	2	1	0	2	1	1	2	1	1	0	1
sp|P9WI93|PHS_MYCTU	sp|P9WI93|PHS_MYCTU	3	3	3		1	3	3	3	2	2	2	2	2	3	2	3	3	2	2	3	3	3	2	2	2	2	2	2	2	3	2	3	3	2	2	3	3	3	2	2	2	2	2	2	2	3	2	3
sp|P9WI95|PHOU2_MYCTU	sp|P9WI95|PHOU2_MYCTU	6	6	6		1	6	6	6	6	6	6	6	6	5	6	6	5	6	5	6	5	6	6	5	6	6	6	6	6	5	6	6	5	6	5	6	5	6	6	5	6	6	6	6	6	5	6	6
sp|P9WI97|PHOU1_MYCTU	sp|P9WI97|PHOU1_MYCTU	11	11	11		1	11	11	11	8	8	9	9	8	9	8	8	7	10	9	9	9	9	9	10	8	8	9	9	8	9	8	8	7	10	9	9	9	9	9	10	8	8	9	9	8	9	8	8
sp|P9WI99|Y3168_MYCTU	sp|P9WI99|Y3168_MYCTU	14	14	14		1	14	14	14	11	10	10	12	12	9	11	10	10	10	9	9	9	9	11	9	11	10	10	12	12	9	11	10	10	10	9	9	9	9	11	9	11	10	10	12	12	9	11	10
sp|P9WIA1|PTPA_MYCTU	sp|P9WIA1|PTPA_MYCTU	2	2	2		1	2	2	2	0	2	2	1	2	1	1	1	0	2	1	1	1	1	2	1	0	2	2	1	2	1	1	1	0	2	1	1	1	1	2	1	0	2	2	1	2	1	1	1
sp|P9WIA3|PHOL_MYCTU	sp|P9WIA3|PHOL_MYCTU	4	4	4		1	4	4	4	0	3	2	1	1	0	2	2	1	3	3	1	1	2	0	1	0	3	2	1	1	0	2	2	1	3	3	1	1	2	0	1	0	3	2	1	1	0	2	2
sp|P9WIB1|PHLC_MYCTU	sp|P9WIB1|PHLC_MYCTU	2	2	2		1	2	2	2	2	1	1	1	0	0	0	0	0	0	0	0	0	0	0	0	2	1	1	1	0	0	0	0	0	0	0	0	0	0	0	0	2	1	1	1	0	0	0	0
sp|P9WIB3|PHLB_MYCTU	sp|P9WIB3|PHLB_MYCTU	6	6	4		1	6	6	4	4	3	6	3	3	3	1	2	2	1	3	3	3	3	2	1	4	3	6	3	3	3	1	2	2	1	3	3	3	3	2	1	2	2	4	2	2	1	0	1
sp|P9WIB5|PHLA_MYCTU	sp|P9WIB5|PHLA_MYCTU	4	2	2		1	4	2	2	3	3	3	2	2	2	1	1	2	0	2	2	2	3	3	0	1	2	1	1	1	0	0	0	1	0	0	0	0	1	1	0	1	2	1	1	1	0	0	0
sp|P9WIB7|PHKR_MYCTU	sp|P9WIB7|PHKR_MYCTU	16	16	16		1	16	16	16	11	12	13	12	12	14	11	9	14	13	12	14	15	13	13	16	11	12	13	12	12	14	11	9	14	13	12	14	15	13	13	16	11	12	13	12	12	14	11	9
sp|P9WIB9|SCMU_MYCTU	sp|P9WIB9|SCMU_MYCTU	3	3	3		1	3	3	3	1	2	2	1	2	1	1	1	2	2	2	0	1	2	3	1	1	2	2	1	2	1	1	1	2	2	2	0	1	2	3	1	1	2	2	1	2	1	1	1
sp|P9WIC1|CHMU_MYCTU	sp|P9WIC1|CHMU_MYCTU	1	1	1		1	1	1	1	1	1	1	1	1	1	1	1	1	1	1	1	1	1	1	1	1	1	1	1	1	1	1	1	1	1	1	1	1	1	1	1	1	1	1	1	1	1	1	1
sp|P9WIC3|PHEA_MYCTU	sp|P9WIC3|PHEA_MYCTU	10	10	10		1	10	10	10	10	9	9	8	9	10	9	9	9	9	9	9	8	10	9	10	10	9	9	8	9	10	9	9	9	9	9	9	8	10	9	10	10	9	9	8	9	10	9	9
sp|P9WIC5|PHBS_MYCTU	sp|P9WIC5|PHBS_MYCTU	6	6	6		1	6	6	6	3	3	4	5	5	5	4	5	4	2	3	4	3	4	3	4	3	3	4	5	5	5	4	5	4	2	3	4	3	4	3	4	3	3	4	5	5	5	4	5
sp|P9WIC7|GPGP_MYCTU	sp|P9WIC7|GPGP_MYCTU	5	5	5		1	5	5	5	2	3	4	4	2	2	2	4	1	3	3	2	2	2	3	4	2	3	4	4	2	2	2	4	1	3	3	2	2	2	3	4	2	3	4	4	2	2	2	4
sp|P9WID1|PGK_MYCTU	sp|P9WID1|PGK_MYCTU	14	14	14		1	14	14	14	11	11	11	11	13	13	12	14	11	12	11	13	14	13	12	12	11	11	11	11	13	13	12	14	11	12	11	13	14	13	12	12	11	11	11	11	13	13	12	14
sp|P9WID3|PFKB_MYCTU	sp|P9WID3|PFKB_MYCTU	7	7	7		1	7	7	7	4	0	3	2	4	0	0	0	7	6	7	7	4	5	5	5	4	0	3	2	4	0	0	0	7	6	7	7	4	5	5	5	4	0	3	2	4	0	0	0
sp|P9WID5|ADOK_MYCTU	sp|P9WID5|ADOK_MYCTU	12	12	12		1	12	12	12	12	12	12	12	12	11	12	12	12	12	11	12	12	12	11	11	12	12	12	12	12	11	12	12	12	12	11	12	12	12	11	11	12	12	12	12	12	11	12	12
sp|P9WID7|PFKA_MYCTU	sp|P9WID7|PFKA_MYCTU	9	9	9		1	9	9	9	9	9	8	8	7	9	9	9	6	7	8	7	9	9	8	9	9	9	8	8	7	9	9	9	6	7	8	7	9	9	8	9	9	9	8	8	7	9	9	9
sp|P9WID9|BCPB_MYCTU	sp|P9WID9|BCPB_MYCTU	4	4	4		1	4	4	4	3	4	4	4	4	4	4	4	3	4	4	4	4	4	4	4	3	4	4	4	4	4	4	4	3	4	4	4	4	4	4	4	3	4	4	4	4	4	4	4
sp|P9WIE1|BCP_MYCTU	sp|P9WIE1|BCP_MYCTU	15	15	15		1	15	15	15	11	11	13	12	10	8	7	10	12	12	10	12	9	9	7	10	11	11	13	12	10	8	7	10	12	12	10	12	9	9	7	10	11	11	13	12	10	8	7	10
sp|P9WIE3|AHPE_MYCTU	sp|P9WIE3|AHPE_MYCTU	2	2	2		1	2	2	2	2	2	1	2	2	1	1	1	2	2	1	1	2	1	1	2	2	2	1	2	2	1	1	1	2	2	1	1	2	1	1	2	2	2	1	2	2	1	1	1
sp|P9WIE5|KATG_MYCTU	sp|P9WIE5|KATG_MYCTU	33	33	33		1	33	33	33	32	32	31	32	31	30	32	32	32	30	31	32	30	31	30	29	32	32	31	32	31	30	32	32	32	30	31	32	30	31	30	29	32	32	31	32	31	30	32	32
sp|P9WIH3|PCKG_MYCTU	sp|P9WIH3|PCKG_MYCTU	23	23	23		1	23	23	23	22	21	20	19	18	21	20	22	20	22	21	21	19	17	19	20	22	21	20	19	18	21	20	22	20	22	21	21	19	17	19	20	22	21	20	19	18	21	20	22
sp|P9WIH5|Y2047_MYCTU	sp|P9WIH5|Y2047_MYCTU	16	16	16		1	16	16	16	8	10	9	11	11	11	11	9	12	10	7	9	5	8	7	10	8	10	9	11	11	11	11	9	12	10	7	9	5	8	7	10	8	10	9	11	11	11	11	9
sp|Rv2604c|snoP|H37Rv-SAMMtb;sp|P9WII7|PDXT_MYCTU	sp|Rv2604c|snoP|H37Rv-SAMMtb;sp|P9WII7|PDXT_MYCTU	2;2	2;2	2;2	;	2	2	2	2	2	1	1	1	2	1	1	1	1	2	1	2	2	2	2	1	2	1	1	1	2	1	1	1	1	2	1	2	2	2	2	1	2	1	1	1	2	1	1	1
sp|P9WII9|PDXS_MYCTU	sp|P9WII9|PDXS_MYCTU	10	10	10		1	10	10	10	8	8	9	8	9	9	8	10	8	8	7	7	8	8	9	8	8	8	9	8	9	9	8	10	8	8	7	7	8	8	9	8	8	8	9	8	9	9	8	10
sp|P9WIJ1|PDXH_MYCTU	sp|P9WIJ1|PDXH_MYCTU	7	7	7		1	7	7	7	5	5	6	5	4	5	5	5	4	6	5	6	5	5	6	6	5	5	6	5	4	5	5	5	4	6	5	6	5	5	6	6	5	5	6	5	4	5	5	5
sp|P9WIJ3|DEF_MYCTU	sp|P9WIJ3|DEF_MYCTU	6	6	6		1	6	6	6	6	5	5	5	5	4	5	4	5	6	4	5	5	5	5	5	6	5	5	5	5	4	5	4	5	6	4	5	5	5	5	5	6	5	5	5	5	4	5	4
sp|P9WIJ5|PCP_MYCTU	sp|P9WIJ5|PCP_MYCTU	2	2	2		1	2	2	2	2	0	2	0	2	2	1	0	0	1	1	1	2	0	0	1	2	0	2	0	2	2	1	0	0	1	1	1	2	0	0	1	2	0	2	0	2	2	1	0
sp|P9WIJ9|PARB_MYCTU	sp|P9WIJ9|PARB_MYCTU	12	12	12		1	12	12	12	10	11	11	10	11	10	9	9	10	9	11	11	10	9	10	10	10	11	11	10	11	10	9	9	10	9	11	11	10	9	10	10	10	11	11	10	11	10	9	9
sp|P9WIK1|CYSD_MYCTU	sp|P9WIK1|CYSD_MYCTU	9	9	9		1	9	9	9	7	7	8	8	8	9	8	8	6	7	9	7	8	8	7	7	7	7	8	8	8	9	8	8	6	7	9	7	8	8	7	7	7	7	8	8	8	9	8	8
sp|P9WIK3|CYSH_MYCTU	sp|P9WIK3|CYSH_MYCTU	12	12	12		1	12	12	12	11	10	11	11	9	10	7	7	11	11	11	11	8	8	7	7	11	10	11	11	9	10	7	7	11	11	11	11	8	8	7	7	11	10	11	11	9	10	7	7
sp|P9WIK5|PAPA3_MYCTU	sp|P9WIK5|PAPA3_MYCTU	5	5	5		1	5	5	5	3	2	3	3	3	3	5	5	3	3	3	3	3	3	2	2	3	2	3	3	3	3	5	5	3	3	3	3	3	3	2	2	3	2	3	3	3	3	5	5
sp|P9WIK7|PAPA2_MYCTU	sp|P9WIK7|PAPA2_MYCTU	16	16	16		1	16	16	16	12	10	11	13	13	13	11	12	13	10	10	13	11	13	11	10	12	10	11	13	13	13	11	12	13	10	10	13	11	13	11	10	12	10	11	13	13	13	11	12
sp|P9WIK9|PAPA1_MYCTU	sp|P9WIK9|PAPA1_MYCTU	10	10	10		1	10	10	10	9	7	9	7	7	2	5	6	6	4	6	5	8	9	8	8	9	7	9	7	7	2	5	6	6	4	6	5	8	9	8	8	9	7	9	7	7	2	5	6
sp|P9WIL5|PANC_MYCTU	sp|P9WIL5|PANC_MYCTU	9	9	9		1	9	9	9	7	6	8	8	8	8	8	9	0	0	0	1	0	1	1	0	7	6	8	8	8	8	8	9	0	0	0	1	0	1	1	0	7	6	8	8	8	8	8	9
sp|P9WIL7|PANB_MYCTU	sp|P9WIL7|PANB_MYCTU	6	6	6		1	6	6	6	2	1	2	3	0	1	1	2	5	6	6	6	5	5	5	5	2	1	2	3	0	1	1	2	5	6	6	6	5	5	5	5	2	1	2	3	0	1	1	2
sp|P9WIL9|PAFC_MYCTU	sp|P9WIL9|PAFC_MYCTU	5	5	5		1	5	5	5	4	5	4	3	4	4	5	4	3	5	4	4	5	5	5	5	4	5	4	3	4	4	5	4	3	5	4	4	5	5	5	5	4	5	4	3	4	4	5	4
sp|P9WIM1|PAFB_MYCTU	sp|P9WIM1|PAFB_MYCTU	9	9	9		1	9	9	9	7	8	8	8	8	8	8	9	8	9	8	6	8	9	7	8	7	8	8	8	8	8	8	9	8	9	8	6	8	9	7	8	7	8	8	8	8	8	8	9
sp|P9WIM3|Y1847_MYCTU	sp|P9WIM3|Y1847_MYCTU	3	3	3		1	3	3	3	2	2	2	2	2	1	1	1	2	1	2	1	0	2	1	1	2	2	2	2	2	1	1	1	2	1	2	1	0	2	1	1	2	2	2	2	2	1	1	1
sp|P9WIM5|RNMT_MYCTU	sp|P9WIM5|RNMT_MYCTU	4	4	4		1	4	4	4	4	4	4	4	4	4	4	4	4	2	2	2	4	4	4	4	4	4	4	4	4	4	4	4	4	2	2	2	4	4	4	4	4	4	4	4	4	4	4	4
sp|P9WIM7|PRA_MYCTU	sp|P9WIM7|PRA_MYCTU	3	3	3		1	3	3	3	2	2	3	2	2	2	3	2	3	2	2	3	2	2	2	2	2	2	3	2	2	2	3	2	3	2	2	3	2	2	2	2	2	2	3	2	2	2	3	2
sp|P9WIN1|PPGK_MYCTU	sp|P9WIN1|PPGK_MYCTU	4	4	4		1	4	4	4	3	3	3	3	3	2	3	3	2	2	2	2	2	2	2	2	3	3	3	3	3	2	3	3	2	2	2	2	2	2	2	2	3	3	3	3	3	2	3	3
sp|P9WIN3|PHMT_MYCTU	sp|P9WIN3|PHMT_MYCTU	10	10	10		1	10	10	10	10	9	9	10	9	9	10	10	10	9	10	9	10	10	9	10	10	9	9	10	9	9	10	10	10	9	10	9	10	10	9	10	10	9	9	10	9	9	10	10
sp|P9WIN5|PAPA5_MYCTU	sp|P9WIN5|PAPA5_MYCTU	6	6	6		1	6	6	6	4	3	4	4	5	6	4	5	5	5	5	6	5	5	5	5	4	3	4	4	5	6	4	5	5	5	5	6	5	5	5	5	4	3	4	4	5	6	4	5
sp|P9WIN7|MTB12_MYCTU	sp|P9WIN7|MTB12_MYCTU	3	3	3		1	3	3	3	2	2	1	1	1	1	2	1	1	2	1	2	1	2	1	2	2	2	1	1	1	1	2	1	1	2	1	2	1	2	1	2	2	2	1	1	1	1	2	1
sp|P9WIN9|MP64_MYCTU	sp|P9WIN9|MP64_MYCTU	8	8	8		1	8	8	8	7	6	6	7	6	7	7	7	6	7	7	8	7	7	7	7	7	6	6	7	6	7	7	7	6	7	7	8	7	7	7	7	7	6	6	7	6	7	7	7
sp|P9WIP1|MP63_MYCTU	sp|P9WIP1|MP63_MYCTU	2	2	2		1	2	2	2	2	2	2	2	2	2	2	2	2	2	2	1	2	2	2	2	2	2	2	2	2	2	2	2	2	2	2	1	2	2	2	2	2	2	2	2	2	2	2	2
sp|P9WIP7|LSR2_MYCTU	sp|P9WIP7|LSR2_MYCTU	3	3	3		1	3	3	3	3	2	2	2	2	3	2	3	2	2	2	2	2	2	2	3	3	2	2	2	2	3	2	3	2	2	2	2	2	2	2	3	3	2	2	2	2	3	2	3
sp|P9WIP9|HBHA_MYCTU	sp|P9WIP9|HBHA_MYCTU	6	6	6		1	6	6	6	5	5	5	5	5	5	5	5	5	5	5	5	5	6	6	5	5	5	5	5	5	5	5	5	5	5	5	5	5	6	6	5	5	5	5	5	5	5	5	5
sp|P9WIQ1|GLF_MYCTU	sp|P9WIQ1|GLF_MYCTU	7	7	7		1	7	7	7	6	6	6	6	5	5	6	5	7	6	6	5	6	6	6	6	6	6	6	6	5	5	6	5	7	6	6	5	6	6	6	6	6	6	6	6	5	5	6	5
sp|P9WIQ3|FPRA_MYCTU	sp|P9WIQ3|FPRA_MYCTU	19	19	19		1	19	19	19	14	14	17	18	16	16	17	18	15	13	14	14	15	17	18	16	14	14	17	18	16	16	17	18	15	13	14	14	15	17	18	16	14	14	17	18	16	16	17	18
sp|P9WIQ5|RECC_MYCTU	sp|P9WIQ5|RECC_MYCTU	15	15	15		1	15	15	15	10	8	7	9	7	6	8	7	9	9	7	9	4	6	6	7	10	8	7	9	7	6	8	7	9	9	7	9	4	6	6	7	10	8	7	9	7	6	8	7
sp|P9WIQ9|Y1835_MYCTU	sp|P9WIQ9|Y1835_MYCTU	5	5	5		1	5	5	5	3	1	2	2	3	2	2	2	2	4	1	2	2	3	4	3	3	1	2	2	3	2	2	2	2	4	1	2	2	3	4	3	3	1	2	2	3	2	2	2
sp|P9WIR3|CFP32_MYCTU	sp|P9WIR3|CFP32_MYCTU	6	6	6		1	6	6	6	6	6	6	6	6	6	6	6	6	6	6	6	6	6	6	6	6	6	6	6	6	6	6	6	6	6	6	6	6	6	6	6	6	6	6	6	6	6	6	6
sp|P9WIR5|CADI_MYCTU	sp|P9WIR5|CADI_MYCTU	7	7	7		1	7	7	7	2	4	5	4	7	5	5	7	2	1	3	3	3	3	5	4	2	4	5	4	7	5	5	7	2	1	3	3	3	3	5	4	2	4	5	4	7	5	5	7
sp|P9WIR7|APA_MYCTU	sp|P9WIR7|APA_MYCTU	5	5	5		1	5	5	5	5	4	5	5	5	4	4	5	5	4	5	4	4	4	4	4	5	4	5	5	5	4	4	5	5	4	5	4	4	4	4	4	5	4	5	5	5	4	4	5
sp|P9WIS1|BKDB_MYCTU	sp|P9WIS1|BKDB_MYCTU	14	14	14		1	14	14	14	8	7	5	7	7	6	8	11	11	12	12	13	12	9	12	12	8	7	5	7	7	6	8	11	11	12	12	13	12	9	12	12	8	7	5	7	7	6	8	11
sp|P9WIS3|BKDA_MYCTU	sp|P9WIS3|BKDA_MYCTU	9	9	9		1	9	9	9	4	3	4	5	2	5	4	4	6	8	7	6	7	9	7	7	4	3	4	5	2	5	4	4	6	8	7	6	7	9	7	7	4	3	4	5	2	5	4	4
sp|P9WIS5|KGD_MYCTU	sp|P9WIS5|KGD_MYCTU	58	58	58		1	58	58	58	50	46	51	48	49	50	49	51	48	49	51	49	49	48	46	47	50	46	51	48	49	50	49	51	48	49	51	49	49	48	46	47	50	46	51	48	49	50	49	51
sp|P9WIS7|ODP2_MYCTU	sp|P9WIS7|ODP2_MYCTU	24	24	24		1	24	24	24	23	24	23	23	22	22	22	23	23	23	23	23	22	22	21	22	23	24	23	23	22	22	22	23	23	23	23	23	22	22	21	22	23	24	23	23	22	22	22	23
sp|P9WIS9|ODP1_MYCTU	sp|P9WIS9|ODP1_MYCTU	35	35	35		1	35	35	35	30	29	31	29	27	27	29	29	30	28	30	30	28	26	32	29	30	29	31	29	27	27	29	29	30	28	30	30	28	26	32	29	30	29	31	29	27	27	29	29
sp|P9WIT1|Y2280_MYCTU	sp|P9WIT1|Y2280_MYCTU	19	19	19		1	19	19	19	17	16	14	15	18	16	16	18	18	17	17	18	17	18	16	15	17	16	14	15	18	16	16	18	18	17	17	18	17	18	16	15	17	16	14	15	18	16	16	18
sp|P9WIT5|YIDC_MYCTU	sp|P9WIT5|YIDC_MYCTU	6	6	6		1	6	6	6	5	5	5	5	4	4	4	6	4	6	5	4	4	4	6	5	5	5	5	5	4	4	4	6	4	6	5	4	4	4	6	5	5	5	5	5	4	4	4	6
sp|P9WIT7|PYRB_MYCTU	sp|P9WIT7|PYRB_MYCTU	7	7	7		1	7	7	7	6	6	6	6	7	6	5	5	6	5	5	5	6	5	7	5	6	6	6	6	7	6	5	5	6	5	5	5	6	5	7	5	6	6	6	6	7	6	5	5
sp|P9WIT9|OTC_MYCTU	sp|P9WIT9|OTC_MYCTU	6	6	6		1	6	6	6	6	5	5	6	5	6	5	4	5	3	5	4	6	5	4	5	6	5	5	6	5	6	5	4	5	3	5	4	6	5	4	5	6	5	5	6	5	6	5	4
sp|P9WIU1|ORN_MYCTU	sp|P9WIU1|ORN_MYCTU	4	4	4		1	4	4	4	4	4	4	4	4	4	4	4	3	4	3	2	4	3	4	4	4	4	4	4	4	4	4	4	3	4	3	2	4	3	4	4	4	4	4	4	4	4	4	4
sp|P9WIU3|PYRF_MYCTU	sp|P9WIU3|PYRF_MYCTU	2	2	2		1	2	2	2	0	1	0	0	1	0	1	1	0	0	1	2	1	1	0	0	0	1	0	0	1	0	1	1	0	0	1	2	1	1	0	0	0	1	0	0	1	0	1	1
sp|P9WIU5|ARFA_MYCTU	sp|P9WIU5|ARFA_MYCTU	3	3	3		1	3	3	3	2	3	3	2	2	1	3	2	1	1	1	2	2	2	2	2	2	3	3	2	2	1	3	2	1	1	1	2	2	2	2	2	2	3	3	2	2	1	3	2
sp|P9WIU7|DCDA_MYCTU	sp|P9WIU7|DCDA_MYCTU	15	15	15		1	15	15	15	14	9	10	10	12	12	10	11	10	12	12	13	14	13	10	10	14	9	10	10	12	12	10	11	10	12	12	13	14	13	10	10	14	9	10	10	12	12	10	11
sp|P9WIU9|NUSG_MYCTU	sp|P9WIU9|NUSG_MYCTU	11	11	11		1	11	11	11	11	10	11	11	9	11	11	10	11	11	11	11	10	10	10	10	11	10	11	11	9	11	11	10	11	11	11	11	10	10	10	10	11	10	11	11	9	11	11	10
sp|P9WIV1|NUSB_MYCTU	sp|P9WIV1|NUSB_MYCTU	5	5	5		1	5	5	5	5	4	5	5	4	4	5	4	5	5	4	3	4	3	3	5	5	4	5	5	4	4	5	4	5	5	4	3	4	3	3	5	5	4	5	5	4	4	5	4
sp|P9WIV3|NUSA_MYCTU	sp|P9WIV3|NUSA_MYCTU	13	13	13		1	13	13	13	12	12	12	13	12	13	13	13	12	11	11	12	12	13	12	13	12	12	12	13	12	13	13	13	12	11	11	12	12	13	12	13	12	12	12	13	12	13	13	13
sp|P9WIV5|NUOE_MYCTU	sp|P9WIV5|NUOE_MYCTU	5	5	5		1	5	5	5	4	3	3	4	4	5	4	5	4	4	4	4	5	4	4	4	4	3	3	4	4	5	4	5	4	4	4	4	5	4	4	4	4	3	3	4	4	5	4	5
sp|P9WIV7|NUOF_MYCTU	sp|P9WIV7|NUOF_MYCTU	19	19	19		1	19	19	19	14	15	14	15	15	14	12	14	15	17	16	17	16	14	17	14	14	15	14	15	15	14	12	14	15	17	16	17	16	14	17	14	14	15	14	15	15	14	12	14
sp|P9WIV9|NUOG_MYCTU	sp|P9WIV9|NUOG_MYCTU	35	35	35		1	35	35	35	31	32	30	32	31	25	30	28	31	30	32	29	30	28	29	28	31	32	30	32	31	25	30	28	31	30	32	29	30	28	29	28	31	32	30	32	31	25	30	28
sp|P9WIW1|NUOL_MYCTU	sp|P9WIW1|NUOL_MYCTU	4	4	4		1	4	4	4	3	2	3	2	4	2	2	2	2	4	4	4	2	3	3	3	3	2	3	2	4	2	2	2	2	4	4	4	2	3	3	3	3	2	3	2	4	2	2	2
sp|P9WIW3|Y051_MYCTU	sp|P9WIW3|Y051_MYCTU	3	3	3		1	3	3	3	0	0	0	0	0	0	0	0	0	1	2	1	2	1	1	0	0	0	0	0	0	0	0	0	0	1	2	1	2	1	1	0	0	0	0	0	0	0	0	0
sp|P9WIW7|NUOA_MYCTU	sp|P9WIW7|NUOA_MYCTU	1	1	1		1	1	1	1	1	1	1	1	1	1	1	1	1	1	1	1	1	1	1	1	1	1	1	1	1	1	1	1	1	1	1	1	1	1	1	1	1	1	1	1	1	1	1	1
sp|P9WIW9|NUON_MYCTU	sp|P9WIW9|NUON_MYCTU	6	6	6		1	6	6	6	3	5	4	4	4	5	2	3	4	5	4	4	4	4	3	4	3	5	4	4	4	5	2	3	4	5	4	4	4	4	3	4	3	5	4	4	4	5	2	3
sp|P9WIX1|NUOH_MYCTU	sp|P9WIX1|NUOH_MYCTU	2	2	2		1	2	2	2	1	2	2	2	2	2	2	2	2	2	2	2	2	2	2	2	1	2	2	2	2	2	2	2	2	2	2	2	2	2	2	2	1	2	2	2	2	2	2	2
sp|P9WIX7|MUTT4_MYCTU	sp|P9WIX7|MUTT4_MYCTU	9	9	9		1	9	9	9	9	9	9	7	8	8	9	6	6	6	7	7	6	7	8	7	9	9	9	7	8	8	9	6	6	6	7	7	6	7	8	7	9	9	9	7	8	8	9	6
sp|P9WIX9|MUTT3_MYCTU	sp|P9WIX9|MUTT3_MYCTU	3	3	3		1	3	3	3	3	3	2	3	2	2	2	3	2	2	2	2	2	2	1	2	3	3	2	3	2	2	2	3	2	2	2	2	2	2	1	2	3	3	2	3	2	2	2	3
sp|P9WIY1|MUTT2_MYCTU	sp|P9WIY1|MUTT2_MYCTU	2	2	2		1	2	2	2	1	1	1	1	1	1	1	1	1	2	1	1	1	1	0	1	1	1	1	1	1	1	1	1	1	2	1	1	1	1	0	1	1	1	1	1	1	1	1	1
sp|P9WIY3|MUTT1_MYCTU	sp|P9WIY3|MUTT1_MYCTU	10	10	10		1	10	10	10	9	7	8	8	8	8	9	8	7	9	9	9	9	9	8	9	9	7	8	8	8	8	9	8	7	9	9	9	9	9	8	9	9	7	8	8	8	8	9	8
sp|P9WIY7|Y2565_MYCTU	sp|P9WIY7|Y2565_MYCTU	21	21	21		1	21	21	21	15	18	17	15	18	16	19	19	15	16	14	13	19	18	18	17	15	18	17	15	18	16	19	19	15	16	14	13	19	18	18	17	15	18	17	15	18	16	19	19
sp|P9WIY9|Y1063_MYCTU	sp|P9WIY9|Y1063_MYCTU	5	5	5		1	5	5	5	3	2	3	3	3	2	4	2	3	4	4	3	4	4	1	3	3	2	3	3	3	2	4	2	3	4	4	3	4	4	1	3	3	2	3	3	3	2	4	2
sp|P9WIZ1|NRDR_MYCTU	sp|P9WIZ1|NRDR_MYCTU	4	4	4		1	4	4	4	4	4	4	4	3	4	4	3	4	3	4	4	4	4	3	3	4	4	4	4	3	4	4	3	4	3	4	4	4	4	3	3	4	4	4	4	3	4	4	3
sp|P9WIZ3|NRDI_MYCTU	sp|P9WIZ3|NRDI_MYCTU	4	4	4		1	4	4	4	2	2	1	1	1	3	3	3	0	1	0	0	2	1	3	0	2	2	1	1	1	3	3	3	0	1	0	0	2	1	3	0	2	2	1	1	1	3	3	3
sp|P9WIZ7|Y3131_MYCTU	sp|P9WIZ7|Y3131_MYCTU	14	14	14		1	14	14	14	13	8	11	10	11	4	8	6	13	13	13	13	13	13	13	13	13	8	11	10	11	4	8	6	13	13	13	13	13	13	13	13	13	8	11	10	11	4	8	6
sp|P9WIZ9|ACG_MYCTU	sp|P9WIZ9|ACG_MYCTU	14	14	14		1	14	14	14	13	6	9	10	12	7	8	9	14	13	13	14	13	13	12	10	13	6	9	10	12	7	8	9	14	13	13	14	13	13	12	10	13	6	9	10	12	7	8	9
sp|P9WJ01|Y480_MYCTU	sp|P9WJ01|Y480_MYCTU	8	8	8		1	8	8	8	6	6	7	6	7	6	6	7	7	6	5	6	6	6	5	5	6	6	7	6	7	6	6	7	7	6	5	6	6	6	5	5	6	6	7	6	7	6	6	7
sp|P9WJ03|SIR_MYCTU	sp|P9WJ03|SIR_MYCTU	23	23	23		1	23	23	23	21	21	20	20	18	19	17	17	20	22	21	21	19	17	17	18	21	21	20	20	18	19	17	17	20	22	21	21	19	17	17	18	21	21	20	20	18	19	17	17
sp|P9WJ05|Y910_MYCTU	sp|P9WJ05|Y910_MYCTU	2	2	2		1	2	2	2	1	2	1	1	1	1	1	1	2	2	2	2	2	2	2	2	1	2	1	1	1	1	1	1	2	2	2	2	2	2	2	2	1	2	1	1	1	1	1	1
sp|P9WJ07|Y909_MYCTU	sp|P9WJ07|Y909_MYCTU	1	1	1		1	1	1	1	1	1	1	0	0	0	0	0	1	0	1	1	0	0	0	0	1	1	1	0	0	0	0	0	1	0	1	1	0	0	0	0	1	1	1	0	0	0	0	0
sp|P9WJ19|VPB42_MYCTU	sp|P9WJ19|VPB42_MYCTU	1	1	1		1	1	1	1	0	0	0	0	0	0	0	1	0	0	0	0	0	0	0	0	0	0	0	0	0	0	0	1	0	0	0	0	0	0	0	0	0	0	0	0	0	0	0	1
sp|P9WJ21|VPB41_MYCTU	sp|P9WJ21|VPB41_MYCTU	4	4	4		1	4	4	4	3	2	2	2	1	1	2	3	3	2	3	3	3	3	2	3	3	2	2	2	1	1	2	3	3	2	3	3	3	3	2	3	3	2	2	2	1	1	2	3
sp|P9WJ25|VPB38_MYCTU	sp|P9WJ25|VPB38_MYCTU	1	1	1		1	1	1	1	1	1	1	1	1	1	1	1	1	0	1	1	0	0	0	0	1	1	1	1	1	1	1	1	1	0	1	1	0	0	0	0	1	1	1	1	1	1	1	1
sp|P9WJ33|VPB32_MYCTU	sp|P9WJ33|VPB32_MYCTU	3	3	3		1	3	3	3	3	3	3	3	3	3	3	3	3	3	3	3	3	3	3	3	3	3	3	3	3	3	3	3	3	3	3	3	3	3	3	3	3	3	3	3	3	3	3	3
sp|P9WJ49|VPB17_MYCTU	sp|P9WJ49|VPB17_MYCTU	1	1	1		1	1	1	1	0	0	1	1	0	0	0	1	1	1	0	1	1	1	0	0	0	0	1	1	0	0	0	1	1	1	0	1	1	1	0	0	0	0	1	1	0	0	0	1
sp|P9WJ51|VPB13_MYCTU	sp|P9WJ51|VPB13_MYCTU	2	2	2		1	2	2	2	1	2	2	2	2	2	2	1	2	2	2	2	2	2	2	1	1	2	2	2	2	2	2	1	2	2	2	2	2	2	2	1	1	2	2	2	2	2	2	1
sp|P9WJ63|TLYA_MYCTU	sp|P9WJ63|TLYA_MYCTU	2	2	2		1	2	2	2	2	2	2	1	2	2	2	2	1	2	2	2	2	1	2	2	2	2	2	1	2	2	2	2	1	2	2	2	2	1	2	2	2	2	2	1	2	2	2	2
sp|P9WJ73|EXRBN_MYCTU	sp|P9WJ73|EXRBN_MYCTU	2	2	2		1	2	2	2	2	1	1	1	2	0	0	2	1	0	0	1	2	1	0	1	2	1	1	1	2	0	0	2	1	0	0	1	2	1	0	1	2	1	1	1	2	0	0	2
sp|P9WJ79|MFTC_MYCTU	sp|P9WJ79|MFTC_MYCTU	3	3	3		1	3	3	3	0	0	1	1	1	0	0	1	1	2	2	3	0	0	0	0	0	0	1	1	1	0	0	1	1	2	2	3	0	0	0	0	0	0	1	1	1	0	0	1
sp|P9WJ83|MCTB_MYCTU	sp|P9WJ83|MCTB_MYCTU	8	8	8		1	8	8	8	5	6	7	6	1	2	4	3	5	6	7	8	1	2	1	1	5	6	7	6	1	2	4	3	5	6	7	8	1	2	1	1	5	6	7	6	1	2	4	3
sp|P9WJ89|MAZE5_MYCTU	sp|P9WJ89|MAZE5_MYCTU	1	1	1		1	1	1	1	1	1	1	1	1	1	1	1	1	1	1	1	1	1	1	1	1	1	1	1	1	1	1	1	1	1	1	1	1	1	1	1	1	1	1	1	1	1	1	1
sp|P9WJ91|MAZE4_MYCTU	sp|P9WJ91|MAZE4_MYCTU	2	2	2		1	2	2	2	2	2	2	2	2	2	2	2	2	2	2	2	2	1	2	2	2	2	2	2	2	2	2	2	2	2	2	2	2	1	2	2	2	2	2	2	2	2	2	2
sp|P9WJ95|INIC_MYCTU	sp|P9WJ95|INIC_MYCTU	5	5	5		1	5	5	5	0	1	2	2	1	0	2	1	1	4	1	1	1	2	3	2	0	1	2	2	1	0	2	1	1	4	1	1	1	2	3	2	0	1	2	2	1	0	2	1
sp|P9WJ99|INIA_MYCTU	sp|P9WJ99|INIA_MYCTU	9	9	9		1	9	9	9	4	6	6	6	6	7	6	6	6	6	7	5	6	5	8	7	4	6	6	6	6	7	6	6	6	6	7	5	6	5	8	7	4	6	6	6	6	7	6	6
sp|P9WJA3|HRP1_MYCTU	sp|P9WJA3|HRP1_MYCTU	10	10	10		1	10	10	10	7	0	4	2	2	0	0	1	7	7	7	9	4	0	1	0	7	0	4	2	2	0	0	1	7	7	7	9	4	0	1	0	7	0	4	2	2	0	0	1
sp|P9WJA7|HIGA1_MYCTU	sp|P9WJA7|HIGA1_MYCTU	2	2	2		1	2	2	2	2	2	2	2	2	2	2	2	2	2	2	2	2	1	2	1	2	2	2	2	2	2	2	2	2	2	2	2	2	1	2	1	2	2	2	2	2	2	2	2
sp|P9WJA9|GARA_MYCTU	sp|P9WJA9|GARA_MYCTU	8	8	8		1	8	8	8	8	6	7	7	7	6	5	6	6	7	7	6	7	7	7	6	8	6	7	7	7	6	5	6	6	7	7	6	7	7	7	6	8	6	7	7	7	6	5	6
sp|P9WJB5|FHAB_MYCTU	sp|P9WJB5|FHAB_MYCTU	3	3	3		1	3	3	3	2	2	3	3	3	3	2	2	2	3	3	2	2	2	2	2	2	2	3	3	3	3	2	2	2	3	3	2	2	2	2	2	2	2	3	3	3	3	2	2
sp|P9WJB7|ESPR_MYCTU	sp|P9WJB7|ESPR_MYCTU	10	10	10		1	10	10	10	9	9	8	8	10	9	8	9	9	8	9	9	9	9	8	8	9	9	8	8	10	9	8	9	9	8	9	9	9	9	8	8	9	9	8	8	10	9	8	9
sp|P9WJB9|ESPL_MYCTU	sp|P9WJB9|ESPL_MYCTU	3	3	3		1	3	3	3	2	2	3	3	3	2	2	2	3	3	2	2	3	3	3	3	2	2	3	3	3	2	2	2	3	3	2	2	3	3	3	3	2	2	3	3	3	2	2	2
sp|P9WJC1|ESPK_MYCTU	sp|P9WJC1|ESPK_MYCTU	13	13	13		1	13	13	13	11	12	11	11	10	10	9	9	13	9	13	11	9	11	9	11	11	12	11	11	10	10	9	9	13	9	13	11	9	11	9	11	11	12	11	11	10	10	9	9
sp|P9WJC5|ESPI_MYCTU	sp|P9WJC5|ESPI_MYCTU	20	20	20		1	20	20	20	19	19	18	19	15	17	18	18	18	20	20	18	17	18	17	18	19	19	18	19	15	17	18	18	18	20	20	18	17	18	17	18	19	19	18	19	15	17	18	18
sp|P9WJC7|ESPG3_MYCTU	sp|P9WJC7|ESPG3_MYCTU	2	2	2		1	2	2	2	0	0	1	0	0	1	1	0	1	1	1	1	0	0	1	0	0	0	1	0	0	1	1	0	1	1	1	1	0	0	1	0	0	0	1	0	0	1	1	0
sp|P9WJC9|ESPG2_MYCTU	sp|P9WJC9|ESPG2_MYCTU	4	4	4		1	4	4	4	1	0	1	1	2	1	2	2	0	1	0	0	1	1	0	2	1	0	1	1	2	1	2	2	0	1	0	0	1	1	0	2	1	0	1	1	2	1	2	2
sp|P9WJD1|ESPF_MYCTU	sp|P9WJD1|ESPF_MYCTU	2	2	2		1	2	2	2	1	2	2	2	2	1	1	2	1	2	2	2	2	2	2	2	1	2	2	2	2	1	1	2	1	2	2	2	2	2	2	2	1	2	2	2	2	1	1	2
sp|P9WJD3|ESPE_MYCTU	sp|P9WJD3|ESPE_MYCTU	5	5	5		1	5	5	5	5	5	5	5	5	5	5	5	5	5	5	5	5	5	5	5	5	5	5	5	5	5	5	5	5	5	5	5	5	5	5	5	5	5	5	5	5	5	5	5
sp|P9WJD5|ESPD_MYCTU	sp|P9WJD5|ESPD_MYCTU	4	4	4		1	4	4	4	4	3	3	4	4	4	4	4	3	4	4	4	4	4	4	4	4	3	3	4	4	4	4	4	3	4	4	4	4	4	4	4	4	3	3	4	4	4	4	4
sp|P9WJD7|ESPC_MYCTU	sp|P9WJD7|ESPC_MYCTU	2	2	2		1	2	2	2	1	1	1	1	2	2	1	1	0	1	1	1	2	2	1	1	1	1	1	1	2	2	1	1	0	1	1	1	2	2	1	1	1	1	1	1	2	2	1	1
sp|P9WJD9|ESPB_MYCTU	sp|P9WJD9|ESPB_MYCTU	10	10	10		1	10	10	10	9	10	9	9	9	9	10	9	9	10	10	10	10	9	10	9	9	10	9	9	9	9	10	9	9	10	10	10	10	9	10	9	9	10	9	9	9	9	10	9
sp|P9WJE1|ESPA_MYCTU	sp|P9WJE1|ESPA_MYCTU	7	7	7		1	7	7	7	6	7	7	7	7	7	7	7	7	6	7	7	7	7	7	7	6	7	7	7	7	7	7	7	7	6	7	7	7	7	7	7	6	7	7	7	7	7	7	7
sp|P9WJE3|ECCE5_MYCTU	sp|P9WJE3|ECCE5_MYCTU	14	14	14		1	14	14	14	13	12	13	12	11	10	12	13	10	11	11	11	11	9	13	11	13	12	13	12	11	10	12	13	10	11	11	11	11	9	13	11	13	12	13	12	11	10	12	13
sp|P9WJE5|ECCE3_MYCTU	sp|P9WJE5|ECCE3_MYCTU	9	9	9		1	9	9	9	7	8	7	8	9	8	8	8	8	6	9	8	8	6	7	7	7	8	7	8	9	8	8	8	8	6	9	8	8	6	7	7	7	8	7	8	9	8	8	8
sp|P9WJE7|ECCE2_MYCTU	sp|P9WJE7|ECCE2_MYCTU	11	11	11		1	11	11	11	7	7	6	11	7	10	8	8	11	8	11	10	9	6	8	9	7	7	6	11	7	10	8	8	11	8	11	10	9	6	8	9	7	7	6	11	7	10	8	8
sp|P9WJE9|ECCE1_MYCTU	sp|P9WJE9|ECCE1_MYCTU	10	10	10		1	10	10	10	8	8	7	8	8	9	5	8	10	9	9	9	10	7	7	8	8	8	7	8	8	9	5	8	10	9	9	9	10	7	7	8	8	8	7	8	8	9	5	8
sp|P9WJF1|DPRE1_MYCTU	sp|P9WJF1|DPRE1_MYCTU	10	10	10		1	10	10	10	9	7	9	8	8	10	7	9	7	7	9	9	10	8	8	9	9	7	9	8	8	10	7	9	7	7	9	9	10	8	8	9	9	7	9	8	8	10	7	9
sp|P9WJF3|CWSA_MYCTU	sp|P9WJF3|CWSA_MYCTU	4	4	4		1	4	4	4	4	4	4	4	4	4	4	4	4	4	4	4	4	4	4	4	4	4	4	4	4	4	4	4	4	4	4	4	4	4	4	4	4	4	4	4	4	4	4	4
sp|P9WJF5|CSM5_MYCTU	sp|P9WJF5|CSM5_MYCTU	8	8	8		1	8	8	8	5	5	5	4	0	3	3	2	5	2	4	5	3	4	4	5	5	5	5	4	0	3	3	2	5	2	4	5	3	4	4	5	5	5	5	4	0	3	3	2
sp|P9WJF7|CSM4_MYCTU	sp|P9WJF7|CSM4_MYCTU	3	3	3		1	3	3	3	2	1	2	1	2	1	0	1	3	1	2	1	2	3	3	3	2	1	2	1	2	1	0	1	3	1	2	1	2	3	3	3	2	1	2	1	2	1	0	1
sp|P9WJF9|CSM3_MYCTU	sp|P9WJF9|CSM3_MYCTU	7	7	7		1	7	7	7	5	6	6	6	6	6	6	7	4	5	4	5	7	6	6	6	5	6	6	6	6	6	6	7	4	5	4	5	7	6	6	6	5	6	6	6	6	6	6	7
sp|P9WJG3|CARD_MYCTU	sp|P9WJG3|CARD_MYCTU	6	6	6		1	6	6	6	6	6	6	6	2	2	2	2	5	6	6	6	3	3	2	2	6	6	6	6	2	2	2	2	5	6	6	6	3	3	2	2	6	6	6	6	2	2	2	2
sp|P9WJG5|ARFC_MYCTU	sp|P9WJG5|ARFC_MYCTU	4	4	4		1	4	4	4	3	4	4	2	4	4	4	3	3	4	3	4	4	2	3	4	3	4	4	2	4	4	4	3	3	4	3	4	4	2	3	4	3	4	4	2	4	4	4	3
sp|P9WJG9|NUOI_MYCTU	sp|P9WJG9|NUOI_MYCTU	7	7	7		1	7	7	7	5	6	7	7	6	6	7	6	6	6	7	7	6	7	7	7	5	6	7	7	6	6	7	6	6	6	7	7	6	7	7	7	5	6	7	7	6	6	7	6
sp|P9WJH1|NUOB_MYCTU	sp|P9WJH1|NUOB_MYCTU	4	4	4		1	4	4	4	4	4	4	3	3	3	2	3	4	4	3	4	3	3	3	4	4	4	4	3	3	3	2	3	4	4	3	4	3	3	3	4	4	4	4	3	3	3	2	3
sp|P9WJH3|NUOC_MYCTU	sp|P9WJH3|NUOC_MYCTU	7	7	7		1	7	7	7	7	6	6	6	6	6	5	7	5	6	7	7	7	5	5	6	7	6	6	6	6	6	5	7	5	6	7	7	7	5	5	6	7	6	6	6	6	6	5	7
sp|P9WJH5|NUOD_MYCTU	sp|P9WJH5|NUOD_MYCTU	14	14	14		1	14	14	14	13	13	13	14	13	13	12	14	14	13	14	13	13	13	14	14	13	13	13	14	13	13	12	14	14	13	14	13	13	13	14	14	13	13	13	14	13	13	12	14
sp|P9WJH7|NDK_MYCTU	sp|P9WJH7|NDK_MYCTU	6	6	6		1	6	6	6	5	4	5	5	4	6	5	5	5	4	5	6	6	5	6	5	5	4	5	5	4	6	5	5	5	4	5	6	6	5	6	5	5	4	5	5	4	6	5	5
sp|P9WJH9|Y2913_MYCTU	sp|P9WJH9|Y2913_MYCTU	10	10	10		1	10	10	10	6	7	6	6	3	3	3	2	8	5	7	7	3	2	3	3	6	7	6	6	3	3	3	2	8	5	7	7	3	2	3	3	6	7	6	6	3	3	3	2
sp|P9WJI1|FPRB_MYCTU	sp|P9WJI1|FPRB_MYCTU	7	7	7		1	7	7	7	4	4	3	6	3	6	5	6	5	0	3	1	4	5	2	5	4	4	3	6	3	6	5	6	5	0	3	1	4	5	2	5	4	4	3	6	3	6	5	6
sp|P9WJI3|Y2287_MYCTU	sp|P9WJI3|Y2287_MYCTU	2	2	2		1	2	2	2	0	1	1	0	0	1	0	0	1	1	0	0	1	0	0	0	0	1	1	0	0	1	0	0	1	1	0	0	1	0	0	0	0	1	1	0	0	1	0	0
sp|P9WJI5|NAT_MYCTU	sp|P9WJI5|NAT_MYCTU	9	9	9		1	9	9	9	8	7	8	8	8	9	8	9	9	9	8	9	9	9	9	9	8	7	8	8	8	9	8	9	9	9	8	9	9	9	9	9	8	7	8	8	8	9	8	9
sp|P9WJI7|PNCB2_MYCTU	sp|P9WJI7|PNCB2_MYCTU	4	4	4		1	4	4	4	0	0	0	0	1	0	0	1	3	3	3	3	2	2	3	4	0	0	0	0	1	0	0	1	3	3	3	3	2	2	3	4	0	0	0	0	1	0	0	1
sp|P9WJI9|PNCB1_MYCTU	sp|P9WJI9|PNCB1_MYCTU	8	8	8		1	8	8	8	6	3	5	3	5	6	6	5	4	4	6	5	5	3	4	3	6	3	5	3	5	6	6	5	4	4	6	5	5	3	4	3	6	3	5	3	5	6	6	5
sp|P9WJJ1|Y1812_MYCTU	sp|P9WJJ1|Y1812_MYCTU	11	11	11		1	11	11	11	8	9	7	9	9	8	7	9	10	10	7	6	11	8	10	9	8	9	7	9	9	8	7	9	10	10	7	6	11	8	10	9	8	9	7	9	9	8	7	9
sp|P9WJJ3|NADE_MYCTU	sp|P9WJJ3|NADE_MYCTU	20	20	20		1	20	20	20	17	14	14	15	14	15	16	16	16	18	17	18	16	13	14	16	17	14	14	15	14	15	16	16	16	18	17	18	16	13	14	16	17	14	14	15	14	15	16	16
sp|P9WJJ7|NADC_MYCTU	sp|P9WJJ7|NADC_MYCTU	9	9	9		1	9	9	9	9	8	9	8	8	9	8	9	9	8	9	9	9	9	8	8	9	8	9	8	8	9	8	9	9	8	9	9	9	9	8	8	9	8	9	8	8	9	8	9
sp|P9WJJ9|NADB_MYCTU	sp|P9WJJ9|NADB_MYCTU	12	12	12		1	12	12	12	9	9	12	10	4	7	8	5	9	10	10	10	4	5	6	3	9	9	12	10	4	7	8	5	9	10	10	10	4	5	6	3	9	9	12	10	4	7	8	5
sp|P9WJK1|NADA_MYCTU	sp|P9WJK1|NADA_MYCTU	12	12	12		1	12	12	12	12	12	12	11	9	11	9	8	12	11	12	12	7	8	7	8	12	12	12	11	9	11	9	8	12	11	12	12	7	8	7	8	12	12	12	11	9	11	9	8
sp|P9WJK3|MVINL_MYCTU	sp|P9WJK3|MVINL_MYCTU	22	22	22		1	22	22	22	16	16	16	14	17	18	16	16	16	18	19	19	16	17	15	15	16	16	16	14	17	18	16	16	16	18	19	19	16	17	15	15	16	16	16	14	17	18	16	16
sp|P9WJK5|MUTB_MYCTU	sp|P9WJK5|MUTB_MYCTU	12	12	12		1	12	12	12	9	9	7	6	9	9	8	7	6	6	8	8	6	6	4	5	9	9	7	6	9	9	8	7	6	6	8	8	6	6	4	5	9	9	7	6	9	9	8	7
sp|P9WJK7|MUTA_MYCTU	sp|P9WJK7|MUTA_MYCTU	15	15	15		1	15	15	15	12	11	9	10	8	8	10	12	12	9	10	11	9	8	9	8	12	11	9	10	8	8	10	12	12	9	10	11	9	8	9	8	12	11	9	10	8	8	10	12
sp|P9WJK9|MURG_MYCTU	sp|P9WJK9|MURG_MYCTU	10	10	10		1	10	10	10	9	10	8	9	8	8	9	10	8	8	7	8	9	9	7	7	9	10	8	9	8	8	9	10	8	8	7	8	9	9	7	7	9	10	8	9	8	8	9	10
sp|P9WJL1|MURF_MYCTU	sp|P9WJL1|MURF_MYCTU	16	16	16		1	16	16	16	11	12	12	12	14	12	13	15	13	11	10	13	13	12	11	12	11	12	12	12	14	12	13	15	13	11	10	13	13	12	11	12	11	12	12	12	14	12	13	15
sp|P9WJL5|MURD_MYCTU	sp|P9WJL5|MURD_MYCTU	35	35	35		1	35	35	35	29	28	29	25	28	25	31	27	25	22	23	24	27	25	24	27	29	28	29	25	28	25	31	27	25	22	23	24	27	25	24	27	29	28	29	25	28	25	31	27
sp|P9WJL7|MURC_MYCTU	sp|P9WJL7|MURC_MYCTU	8	8	8		1	8	8	8	7	7	7	6	6	8	7	7	6	6	6	7	7	6	6	7	7	7	7	6	6	8	7	7	6	6	6	7	7	6	6	7	7	7	7	6	6	8	7	7
sp|P9WJL9|MURB_MYCTU	sp|P9WJL9|MURB_MYCTU	9	9	9		1	9	9	9	6	6	4	6	7	6	5	6	6	6	8	7	7	6	5	7	6	6	4	6	7	6	5	6	6	6	8	7	7	6	5	7	6	6	4	6	7	6	5	6
sp|P9WJM1|MURA_MYCTU	sp|P9WJM1|MURA_MYCTU	12	12	12		1	12	12	12	10	9	8	10	9	10	8	8	11	9	9	10	9	10	8	9	10	9	8	10	9	10	8	8	11	9	9	10	9	10	8	9	10	9	8	10	9	10	8	8
sp|P9WJM3|MTNN_MYCTU	sp|P9WJM3|MTNN_MYCTU	6	6	6		1	6	6	6	2	5	5	4	4	5	4	4	3	5	3	5	5	6	6	4	2	5	5	4	4	5	4	4	3	5	3	5	5	6	6	4	2	5	5	4	4	5	4	4
sp|P9WJM5|MSRA_MYCTU	sp|P9WJM5|MSRA_MYCTU	4	4	4		1	4	4	4	4	2	2	4	3	4	2	4	2	2	1	3	4	4	2	3	4	2	2	4	3	4	2	4	2	2	1	3	4	4	2	3	4	2	2	4	3	4	2	4
sp|P9WJM7|MSHD_MYCTU	sp|P9WJM7|MSHD_MYCTU	13	13	13		1	13	13	13	11	10	11	11	10	11	11	10	11	9	11	8	11	11	8	10	11	10	11	11	10	11	11	10	11	9	11	8	11	11	8	10	11	10	11	11	10	11	11	10
sp|P9WJM9|MSHC_MYCTU	sp|P9WJM9|MSHC_MYCTU	15	15	15		1	15	15	15	13	12	12	13	12	12	13	12	9	10	11	11	11	12	12	13	13	12	12	13	12	12	13	12	9	10	11	11	11	12	12	13	13	12	12	13	12	12	13	12
sp|P9WJN1|MCA_MYCTU	sp|P9WJN1|MCA_MYCTU	12	12	12		1	12	12	12	9	7	6	5	8	7	8	9	8	9	7	9	10	10	5	6	9	7	6	5	8	7	8	9	8	9	7	9	10	10	5	6	9	7	6	5	8	7	8	9
sp|P9WJN3|MSHB_MYCTU	sp|P9WJN3|MSHB_MYCTU	7	7	7		1	7	7	7	6	6	4	6	6	6	4	6	5	3	5	5	6	6	5	5	6	6	4	6	6	6	4	6	5	3	5	5	6	6	5	5	6	6	4	6	6	6	4	6
sp|P9WJN5|MSCL_MYCTU	sp|P9WJN5|MSCL_MYCTU	3	3	3		1	3	3	3	2	1	3	2	2	1	3	2	2	1	1	1	1	1	2	2	2	1	3	2	2	1	3	2	2	1	1	1	1	1	2	2	2	1	3	2	2	1	3	2
sp|P9WJN7|APBC_MYCTU	sp|P9WJN7|APBC_MYCTU	12	12	12		1	12	12	12	9	8	8	8	10	8	7	10	8	8	8	9	9	9	8	9	9	8	8	8	10	8	7	10	8	8	8	9	9	9	8	9	9	8	8	8	10	8	7	10
sp|P9WJN9|MRAZ_MYCTU	sp|P9WJN9|MRAZ_MYCTU	1	1	1		1	1	1	1	1	1	1	1	1	1	1	1	1	1	1	1	1	1	1	1	1	1	1	1	1	1	1	1	1	1	1	1	1	1	1	1	1	1	1	1	1	1	1	1
sp|P9WJP1|RSMH_MYCTU	sp|P9WJP1|RSMH_MYCTU	2	2	2		1	2	2	2	1	1	1	1	1	0	1	1	1	1	0	0	1	1	1	1	1	1	1	1	1	0	1	1	1	1	0	0	1	1	1	1	1	1	1	1	1	0	1	1
sp|P9WJP3|MENC_MYCTU	sp|P9WJP3|MENC_MYCTU	5	5	5		1	5	5	5	1	2	4	2	2	2	0	2	2	2	2	3	3	2	2	3	1	2	4	2	2	2	0	2	2	2	2	3	3	2	2	3	1	2	4	2	2	2	0	2
sp|P9WJP5|MQO_MYCTU	sp|P9WJP5|MQO_MYCTU	11	11	11		1	11	11	11	7	8	8	9	9	10	10	7	8	8	9	9	7	7	9	8	7	8	8	9	9	10	10	7	8	8	9	9	7	7	9	8	7	8	8	9	9	10	10	7
sp|P9WJP7|3MGH_MYCTU	sp|P9WJP7|3MGH_MYCTU	4	4	4		1	4	4	4	2	2	4	4	3	3	3	4	2	2	2	3	4	3	3	2	2	2	4	4	3	3	3	4	2	2	2	3	4	3	3	2	2	2	4	4	3	3	3	4
sp|P9WJP9|Y2900_MYCTU	sp|P9WJP9|Y2900_MYCTU	6	6	6		1	6	6	6	3	2	1	2	2	3	5	4	3	2	3	4	3	2	2	2	3	2	1	2	2	3	5	4	3	2	3	4	3	2	2	2	3	2	1	2	2	3	5	4
sp|P9WJQ1|NARX_MYCTU	sp|P9WJQ1|NARX_MYCTU	6	4	4		1	6	4	4	1	2	1	1	1	1	1	1	3	4	4	5	1	1	1	2	0	0	0	0	0	0	0	0	2	3	3	4	0	0	0	0	0	0	0	0	0	0	0	0
sp|P9WJQ3|NARG_MYCTU	sp|P9WJQ3|NARG_MYCTU	38	38	36		1	38	38	36	28	26	25	25	31	27	28	32	30	22	25	26	25	26	27	27	28	26	25	25	31	27	28	32	30	22	25	26	25	26	27	27	27	24	24	24	30	26	27	31
sp|P9WJQ5|MOEA2_MYCTU	sp|P9WJQ5|MOEA2_MYCTU	8	8	8		1	8	8	8	7	7	7	8	6	7	6	6	7	7	7	7	6	8	6	7	7	7	7	8	6	7	6	6	7	7	7	7	6	8	6	7	7	7	7	8	6	7	6	6
sp|P9WJQ7|MOEA1_MYCTU	sp|P9WJQ7|MOEA1_MYCTU	16	16	16		1	16	16	16	11	12	14	11	15	12	14	13	11	11	11	7	11	10	11	13	11	12	14	11	15	12	14	13	11	11	11	7	11	10	11	13	11	12	14	11	15	12	14	13
sp|P9WJQ9|MOBA_MYCTU	sp|P9WJQ9|MOBA_MYCTU	8	8	8		1	8	8	8	6	5	6	4	7	4	7	7	6	7	7	6	7	8	7	6	6	5	6	4	7	4	7	7	6	7	7	6	7	8	7	6	6	5	6	4	7	4	7	7
sp|P9WJR1|MOAE2_MYCTU	sp|P9WJR1|MOAE2_MYCTU	2	2	2		1	2	2	2	1	1	2	1	0	1	1	2	0	2	1	1	2	0	2	2	1	1	2	1	0	1	1	2	0	2	1	1	2	0	2	2	1	1	2	1	0	1	1	2
sp|P9WJR3|MOAE1_MYCTU	sp|P9WJR3|MOAE1_MYCTU	2	2	2		1	2	2	2	2	2	2	2	1	1	2	1	2	2	2	2	1	2	2	2	2	2	2	2	1	1	2	1	2	2	2	2	1	2	2	2	2	2	2	2	1	1	2	1
sp|P9WJR7|MOAC2_MYCTU	sp|P9WJR7|MOAC2_MYCTU	2	2	2		1	2	2	2	2	1	1	1	1	1	1	2	2	2	1	2	2	2	2	2	2	1	1	1	1	1	1	2	2	2	1	2	2	2	2	2	2	1	1	1	1	1	1	2
sp|P9WJS5|MNMA_MYCTU	sp|P9WJS5|MNMA_MYCTU	8	8	8		1	8	8	8	8	6	4	5	3	2	2	2	4	5	2	5	3	1	4	3	8	6	4	5	3	2	2	2	4	5	2	5	3	1	4	3	8	6	4	5	3	2	2	2
sp|P9WJS7|MMPS5_MYCTU	sp|P9WJS7|MMPS5_MYCTU	4	4	4		1	4	4	4	3	3	3	3	3	3	3	3	3	4	4	3	3	3	4	3	3	3	3	3	3	3	3	3	3	4	4	3	3	3	4	3	3	3	3	3	3	3	3	3
sp|P9WJS9|MMPS4_MYCTU	sp|P9WJS9|MMPS4_MYCTU	4	4	4		1	4	4	4	1	1	2	2	1	3	1	1	3	1	2	1	1	3	3	2	1	1	2	2	1	3	1	1	3	1	2	1	1	3	3	2	1	1	2	2	1	3	1	1
sp|P9WJT1|MMPS3_MYCTU	sp|P9WJT1|MMPS3_MYCTU	6	6	6		1	6	6	6	5	5	5	5	5	5	6	5	5	5	5	5	5	5	5	6	5	5	5	5	5	5	6	5	5	5	5	5	5	5	5	6	5	5	5	5	5	5	6	5
sp|P9WJT9|MMPLB_MYCTU	sp|P9WJT9|MMPLB_MYCTU	10	10	10		1	10	10	10	8	8	10	9	7	7	8	8	7	9	9	8	6	7	6	5	8	8	10	9	7	7	8	8	7	9	9	8	6	7	6	5	8	8	10	9	7	7	8	8
sp|P9WJU1|MMPLA_MYCTU	sp|P9WJU1|MMPLA_MYCTU	4	4	4		1	4	4	4	2	1	2	1	1	1	1	1	2	2	3	3	2	2	2	1	2	1	2	1	1	1	1	1	2	2	3	3	2	2	2	1	2	1	2	1	1	1	1	1
sp|P9WJU7|MMPL7_MYCTU	sp|P9WJU7|MMPL7_MYCTU	14	14	14		1	14	14	14	7	7	8	10	5	8	10	6	10	8	9	8	10	9	10	10	7	7	8	10	5	8	10	6	10	8	9	8	10	9	10	10	7	7	8	10	5	8	10	6
sp|P9WJV1|MMPL5_MYCTU	sp|P9WJV1|MMPL5_MYCTU	12	12	12		1	12	12	12	5	8	8	9	5	7	6	7	5	5	8	6	5	7	7	8	5	8	8	9	5	7	6	7	5	5	8	6	5	7	7	8	5	8	8	9	5	7	6	7
sp|P9WJV3|MMPL4_MYCTU	sp|P9WJV3|MMPL4_MYCTU	11	11	9		1	11	11	9	7	8	9	10	6	9	9	7	5	10	7	7	9	7	6	8	7	8	9	10	6	9	9	7	5	10	7	7	9	7	6	8	6	6	7	8	5	7	7	6
sp|P9WJV5|MMPL3_MYCTU	sp|P9WJV5|MMPL3_MYCTU	23	23	23		1	23	23	23	20	22	20	22	21	19	21	23	20	23	21	21	20	19	20	22	20	22	20	22	21	19	21	23	20	23	21	21	20	19	20	22	20	22	20	22	21	19	21	23
sp|P9WJW1|MIAA_MYCTU	sp|P9WJW1|MIAA_MYCTU	6	6	6		1	6	6	6	3	3	2	5	1	2	5	1	1	2	0	2	3	2	2	3	3	3	2	5	1	2	5	1	1	2	0	2	3	2	2	3	3	3	2	5	1	2	5	1
sp|P9WJW3|ALKA_MYCTU	sp|P9WJW3|ALKA_MYCTU	5	5	5		1	5	5	5	0	0	0	0	4	3	5	5	1	0	0	0	2	4	4	2	0	0	0	0	4	3	5	5	1	0	0	0	2	4	4	2	0	0	0	0	4	3	5	5
sp|P9WJW5|OGT_MYCTU	sp|P9WJW5|OGT_MYCTU	3	3	3		1	3	3	3	2	2	2	2	2	2	3	2	3	2	2	2	2	2	2	2	2	2	2	2	2	2	3	2	3	2	2	2	2	2	2	2	2	2	2	2	2	2	3	2
sp|P9WJW7|Y2994_MYCTU	sp|P9WJW7|Y2994_MYCTU	1	1	1		1	1	1	1	1	1	1	1	1	1	1	1	1	1	1	1	1	1	1	1	1	1	1	1	1	1	1	1	1	1	1	1	1	1	1	1	1	1	1	1	1	1	1	1
sp|P9WJX1|Y2456_MYCTU	sp|P9WJX1|Y2456_MYCTU	1	1	1		1	1	1	1	0	0	0	0	1	0	0	0	0	0	0	1	0	1	1	0	0	0	0	0	1	0	0	0	0	0	0	1	0	1	1	0	0	0	0	0	1	0	0	0
sp|P9WJX7|Y191_MYCTU	sp|P9WJX7|Y191_MYCTU	3	3	3		1	3	3	3	0	0	1	0	0	0	0	0	2	2	1	1	1	1	0	0	0	0	1	0	0	0	0	0	2	2	1	1	1	1	0	0	0	0	1	0	0	0	0	0
sp|P9WJY1|Y037_MYCTU	sp|P9WJY1|Y037_MYCTU	2	2	2		1	2	2	2	1	2	1	2	2	2	2	2	2	2	2	2	1	2	2	2	1	2	1	2	2	2	2	2	2	2	2	2	1	2	2	2	1	2	1	2	2	2	2	2
sp|P9WJY3|MFS55_MYCTU	sp|P9WJY3|MFS55_MYCTU	7	7	7		1	7	7	7	6	5	5	6	6	6	6	5	5	6	6	5	6	6	6	5	6	5	5	6	6	6	6	5	5	6	6	5	6	6	6	5	6	5	5	6	6	6	6	5
sp|P9WJY5|EFPA_MYCTU	sp|P9WJY5|EFPA_MYCTU	4	4	4		1	4	4	4	2	3	4	3	1	2	3	2	3	4	3	3	1	1	1	0	2	3	4	3	1	2	3	2	3	4	3	3	1	1	1	0	2	3	4	3	1	2	3	2
sp|P9WJY7|NARK2_MYCTU	sp|P9WJY7|NARK2_MYCTU	2	2	2		1	2	2	2	1	1	1	1	1	0	0	0	2	2	2	2	2	2	1	1	1	1	1	1	1	0	0	0	2	2	2	2	2	2	1	1	1	1	1	1	1	0	0	0
sp|P9WJY9|METXA_MYCTU	sp|P9WJY9|METXA_MYCTU	5	5	5		1	5	5	5	3	5	4	3	3	5	2	4	3	4	2	4	2	4	2	3	3	5	4	3	3	5	2	4	3	4	2	4	2	4	2	3	3	5	4	3	3	5	2	4
sp|P9WJZ1|Y3030_MYCTU	sp|P9WJZ1|Y3030_MYCTU	5	5	5		1	5	5	5	2	2	2	2	2	1	2	1	0	0	2	1	0	0	1	0	2	2	2	2	2	1	2	1	0	0	2	1	0	0	1	0	2	2	2	2	2	1	2	1
sp|P9WJZ3|Y3037_MYCTU	sp|P9WJZ3|Y3037_MYCTU	3	3	3		1	3	3	3	2	1	1	2	1	1	0	1	1	1	1	2	2	2	2	3	2	1	1	2	1	1	0	1	1	1	1	2	2	2	2	3	2	1	1	2	1	1	0	1
sp|P9WJZ5|Y2003_MYCTU	sp|P9WJZ5|Y2003_MYCTU	6	6	6		1	6	6	6	1	0	0	0	2	0	0	0	4	3	5	4	5	6	4	3	1	0	0	0	2	0	0	0	4	3	5	4	5	6	4	3	1	0	0	0	2	0	0	0
sp|P9WJZ7|Y1220_MYCTU	sp|P9WJZ7|Y1220_MYCTU	7	7	7		1	7	7	7	5	6	6	7	7	6	7	7	6	6	6	5	6	5	5	5	5	6	6	7	7	6	7	7	6	6	6	5	6	5	5	5	5	6	6	7	7	6	7	7
sp|P9WK01|Y3342_MYCTU	sp|P9WK01|Y3342_MYCTU	1	1	1		1	1	1	1	1	1	1	1	1	1	1	1	1	1	1	1	1	1	1	0	1	1	1	1	1	1	1	1	1	1	1	1	1	1	1	0	1	1	1	1	1	1	1	1
sp|P9WK05|MIAB_MYCTU	sp|P9WK05|MIAB_MYCTU	11	11	11		1	11	11	11	10	9	8	7	2	3	3	3	10	8	9	9	1	3	2	5	10	9	8	7	2	3	3	3	10	8	9	9	1	3	2	5	10	9	8	7	2	3	3	3
sp|P9WK07|METE_MYCTU	sp|P9WK07|METE_MYCTU	39	39	39		1	39	39	39	32	32	35	33	32	32	33	33	36	32	30	31	31	31	32	31	32	32	35	33	32	32	33	33	36	32	30	31	31	31	32	31	32	32	35	33	32	32	33	33
sp|P9WK09|MYMT_MYCTU	sp|P9WK09|MYMT_MYCTU	2	2	2		1	2	2	2	1	2	1	2	2	2	2	2	1	1	0	1	2	2	2	2	1	2	1	2	2	2	2	2	1	1	0	1	2	2	2	2	1	2	1	2	2	2	2	2
sp|P9WK11|MEND_MYCTU	sp|P9WK11|MEND_MYCTU	12	12	12		1	12	12	12	9	9	10	10	11	10	10	9	9	11	10	10	9	10	11	11	9	9	10	10	11	10	10	9	9	11	10	10	9	10	11	11	9	9	10	10	11	10	10	9
sp|P9WK13|MDH_MYCTU	sp|P9WK13|MDH_MYCTU	13	13	13		1	13	13	13	12	11	12	12	12	11	11	11	12	12	11	12	12	12	13	9	12	11	12	12	12	11	11	11	12	12	11	12	12	12	13	9	12	11	12	12	12	11	11	11
sp|P9WK15|MBTK_MYCTU	sp|P9WK15|MBTK_MYCTU	2	2	2		1	2	2	2	1	1	1	0	1	0	1	0	0	1	1	1	0	1	1	1	1	1	1	0	1	0	1	0	0	1	1	1	0	1	1	1	1	1	1	0	1	0	1	0
sp|P9WK17|MASZ_MYCTU	sp|P9WK17|MASZ_MYCTU	25	25	25		1	25	25	25	25	24	24	24	23	24	24	24	23	23	24	25	24	24	24	23	25	24	24	24	23	24	24	24	23	23	24	25	24	24	24	23	25	24	24	24	23	24	24	24
sp|P9WK19|MAP12_MYCTU	sp|P9WK19|MAP12_MYCTU	3	3	3		1	3	3	3	3	3	2	3	3	2	3	2	2	3	3	3	2	3	3	3	3	3	2	3	3	2	3	2	2	3	3	3	2	3	3	3	3	3	2	3	3	2	3	2
sp|P9WK21|MAP11_MYCTU	sp|P9WK21|MAP11_MYCTU	10	10	10		1	10	10	10	9	10	9	9	8	8	10	8	9	10	7	8	8	8	9	10	9	10	9	9	8	8	10	8	9	10	7	8	8	8	9	10	9	10	9	9	8	8	10	8
sp|P9WK23|MALQ_MYCTU	sp|P9WK23|MALQ_MYCTU	14	14	14		1	14	14	14	2	4	5	3	9	8	12	10	2	2	2	3	7	7	6	4	2	4	5	3	9	8	12	10	2	2	2	3	7	7	6	4	2	4	5	3	9	8	12	10
sp|P9WK25|MAOX_MYCTU	sp|P9WK25|MAOX_MYCTU	6	6	6		1	6	6	6	3	5	5	2	5	4	5	4	4	4	2	3	6	5	5	6	3	5	5	2	5	4	5	4	4	4	2	3	6	5	5	6	3	5	5	2	5	4	5	4
sp|P9WK29|Y1899_MYCTU	sp|P9WK29|Y1899_MYCTU	4	4	4		1	4	4	4	4	3	3	3	3	3	3	3	3	3	3	3	4	4	3	3	4	3	3	3	3	3	3	3	3	3	3	3	4	4	3	3	4	3	3	3	3	3	3	3
sp|P9WK35|RISA_MYCTU	sp|P9WK35|RISA_MYCTU	4	4	4		1	4	4	4	1	3	1	3	3	2	3	4	3	2	2	2	2	3	3	3	1	3	1	3	3	2	3	4	3	2	2	2	2	3	3	3	1	3	1	3	3	2	3	4
sp|P9WK37|LPQB_MYCTU	sp|P9WK37|LPQB_MYCTU	13	13	13		1	13	13	13	10	10	9	7	10	8	9	8	9	10	8	9	9	9	6	8	10	10	9	7	10	8	9	8	9	10	8	9	9	9	6	8	10	10	9	7	10	8	9	8
sp|P9WK43|LPRH_MYCTU	sp|P9WK43|LPRH_MYCTU	2	2	2		1	2	2	2	2	2	1	2	2	2	2	2	2	2	2	2	2	2	2	2	2	2	1	2	2	2	2	2	2	2	2	2	2	2	2	2	2	2	1	2	2	2	2	2
sp|P9WK45|LPRG_MYCTU	sp|P9WK45|LPRG_MYCTU	3	3	3		1	3	3	3	3	3	3	3	3	3	3	3	3	3	3	3	3	3	3	3	3	3	3	3	3	3	3	3	3	3	3	3	3	3	3	3	3	3	3	3	3	3	3	3
sp|P9WK47|LPRF_MYCTU	sp|P9WK47|LPRF_MYCTU	6	6	6		1	6	6	6	5	6	6	5	6	6	6	6	5	5	3	5	4	4	5	5	5	6	6	5	6	6	6	6	5	5	3	5	4	4	5	5	5	6	6	5	6	6	6	6
sp|P9WK49|LPRE_MYCTU	sp|P9WK49|LPRE_MYCTU	2	2	2		1	2	2	2	2	1	1	1	1	1	1	2	2	2	1	1	1	0	1	1	2	1	1	1	1	1	1	2	2	2	1	1	1	0	1	1	2	1	1	1	1	1	1	2
sp|P9WK53|LPRB_MYCTU	sp|P9WK53|LPRB_MYCTU	1	1	1		1	1	1	1	1	1	1	1	1	1	1	1	1	1	1	1	1	1	1	1	1	1	1	1	1	1	1	1	1	1	1	1	1	1	1	1	1	1	1	1	1	1	1	1
sp|P9WK55|LPRA_MYCTU	sp|P9WK55|LPRA_MYCTU	5	5	5		1	5	5	5	3	3	4	3	5	5	4	5	3	4	4	4	5	5	5	5	3	3	4	3	5	5	4	5	3	4	4	4	5	5	5	5	3	3	4	3	5	5	4	5
sp|P9WK59|LPQT_MYCTU	sp|P9WK59|LPQT_MYCTU	7	7	7		1	7	7	7	6	5	5	4	4	3	5	4	5	5	6	5	4	6	2	4	6	5	5	4	4	3	5	4	5	5	6	5	4	6	2	4	6	5	5	4	4	3	5	4
sp|P9WK61|LPQH_MYCTU	sp|P9WK61|LPQH_MYCTU	5	5	5		1	5	5	5	4	4	4	4	4	4	4	5	4	5	4	4	4	5	4	4	4	4	4	4	4	4	4	5	4	5	4	4	4	5	4	4	4	4	4	4	4	4	4	5
sp|P9WK63|LPQE_MYCTU	sp|P9WK63|LPQE_MYCTU	6	6	6		1	6	6	6	6	6	6	6	6	6	6	6	6	6	6	6	6	6	6	6	6	6	6	6	6	6	6	6	6	6	6	6	6	6	6	6	6	6	6	6	6	6	6	6
sp|P9WK65|LPPX_MYCTU	sp|P9WK65|LPPX_MYCTU	7	7	7		1	7	7	7	7	6	7	7	6	7	7	7	6	7	7	7	7	7	6	7	7	6	7	7	6	7	7	7	6	7	7	7	7	7	6	7	7	6	7	7	6	7	7	7
sp|P9WK69|LPPP_MYCTU	sp|P9WK69|LPPP_MYCTU	1	1	1		1	1	1	1	0	0	0	0	0	1	0	0	0	1	1	1	0	0	1	1	0	0	0	0	0	1	0	0	0	1	1	1	0	0	1	1	0	0	0	0	0	1	0	0
sp|P9WK71|LPPO_MYCTU	sp|P9WK71|LPPO_MYCTU	3	3	3		1	3	3	3	3	1	2	2	2	2	1	2	2	1	2	3	2	2	1	1	3	1	2	2	2	2	1	2	2	1	2	3	2	2	1	1	3	1	2	2	2	2	1	2
sp|P9WK77|LPPJ_MYCTU	sp|P9WK77|LPPJ_MYCTU	4	4	4		1	4	4	4	4	4	4	4	3	4	3	4	4	4	4	4	4	4	3	4	4	4	4	4	3	4	3	4	4	4	4	4	4	4	3	4	4	4	4	4	3	4	3	4
sp|P9WK83|LIPB_MYCTU	sp|P9WK83|LIPB_MYCTU	4	4	4		1	4	4	4	4	4	4	4	4	4	3	3	4	4	3	4	3	2	4	4	4	4	4	4	4	4	3	3	4	4	3	4	3	2	4	4	4	4	4	4	4	4	3	3
sp|P9WK85|LIPR_MYCTU	sp|P9WK85|LIPR_MYCTU	12	12	12		1	12	12	12	7	8	6	8	8	9	8	9	8	6	6	8	10	10	8	10	7	8	6	8	8	9	8	9	8	6	6	8	10	10	8	10	7	8	6	8	8	9	8	9
sp|P9WK87|NLHH_MYCTU	sp|P9WK87|NLHH_MYCTU	6	6	6		1	6	6	6	4	2	3	3	5	6	2	5	4	2	4	3	3	4	3	4	4	2	3	3	5	6	2	5	4	2	4	3	3	4	3	4	4	2	3	3	5	6	2	5
sp|P9WK89|Y1592_MYCTU	sp|P9WK89|Y1592_MYCTU	4	4	4		1	4	4	4	1	3	2	2	1	1	1	1	0	2	2	1	1	1	1	1	1	3	2	2	1	1	1	1	0	2	2	1	1	1	1	1	1	3	2	2	1	1	1	1
sp|P9WK91|LIPA_MYCTU	sp|P9WK91|LIPA_MYCTU	5	5	5		1	5	5	5	1	2	2	1	2	3	2	2	1	2	3	4	2	3	2	2	1	2	2	1	2	3	2	2	1	2	3	4	2	3	2	2	1	2	2	1	2	3	2	2
sp|P9WK93|LGT_MYCTU	sp|P9WK93|LGT_MYCTU	11	11	11		1	11	11	11	8	9	9	10	9	10	10	8	8	9	10	10	9	8	9	11	8	9	9	10	9	10	10	8	8	9	10	10	9	8	9	11	8	9	9	10	9	10	10	8
sp|P9WK95|LEUD_MYCTU	sp|P9WK95|LEUD_MYCTU	10	10	10		1	10	10	10	9	6	9	7	7	6	5	7	2	3	2	2	2	3	3	4	9	6	9	7	7	6	5	7	2	3	2	2	2	3	3	4	9	6	9	7	7	6	5	7
sp|P9WK97|LEPA_MYCTU	sp|P9WK97|LEPA_MYCTU	19	19	19		1	19	19	19	16	15	16	15	14	15	15	14	13	15	15	14	14	11	15	12	16	15	16	15	14	15	15	14	13	15	15	14	14	11	15	12	16	15	16	15	14	15	15	14
sp|P9WK99|LSPA_MYCTU	sp|P9WK99|LSPA_MYCTU	1	1	1		1	1	1	1	0	1	1	0	0	0	0	0	0	1	0	0	0	0	0	1	0	1	1	0	0	0	0	0	0	1	0	0	0	0	0	1	0	1	1	0	0	0	0	0
sp|P9WKA1|LEP_MYCTU	sp|P9WKA1|LEP_MYCTU	5	5	5		1	5	5	5	5	5	4	4	3	3	5	3	3	3	2	3	2	3	2	2	5	5	4	4	3	3	5	3	3	3	2	3	2	3	2	2	5	5	4	4	3	3	5	3
sp|P9WKA7|Y3480_MYCTU	sp|P9WKA7|Y3480_MYCTU	8	8	8		1	8	8	8	7	6	6	6	7	5	5	5	5	4	6	6	7	7	3	5	7	6	6	6	7	5	5	5	5	4	6	6	7	7	3	5	7	6	6	6	7	5	5	5
sp|P9WKA9|Y3371_MYCTU	sp|P9WKA9|Y3371_MYCTU	3	3	3		1	3	3	3	0	0	1	0	2	1	0	1	0	0	0	0	2	1	2	2	0	0	1	0	2	1	0	1	0	0	0	0	2	1	2	2	0	0	1	0	2	1	0	1
sp|P9WKB1|Y3087_MYCTU	sp|P9WKB1|Y3087_MYCTU	11	11	11		1	11	11	11	8	9	10	10	11	11	11	9	10	10	8	9	11	10	11	11	8	9	10	10	11	11	11	9	10	10	8	9	11	10	11	11	8	9	10	10	11	11	11	9
sp|P9WKB3|Y2484_MYCTU	sp|P9WKB3|Y2484_MYCTU	12	12	12		1	12	12	12	11	8	10	9	11	11	8	10	11	9	8	12	8	9	10	9	11	8	10	9	11	11	8	10	11	9	8	12	8	9	10	9	11	8	10	9	11	11	8	10
sp|P9WKB5|Y2285_MYCTU	sp|P9WKB5|Y2285_MYCTU	14	14	14		1	14	14	14	5	6	9	7	10	11	10	9	11	10	11	10	12	10	13	10	5	6	9	7	10	11	10	9	11	10	11	10	12	10	13	10	5	6	9	7	10	11	10	9
sp|P9WKB7|Y221_MYCTU	sp|P9WKB7|Y221_MYCTU	16	16	16		1	16	16	16	10	9	11	9	13	10	12	14	9	11	9	10	14	13	12	14	10	9	11	9	13	10	12	14	9	11	9	10	14	13	12	14	10	9	11	9	13	10	12	14
sp|P9WKC1|Y1425_MYCTU	sp|P9WKC1|Y1425_MYCTU	5	5	5		1	5	5	5	2	2	2	3	2	2	2	3	4	3	2	4	4	5	3	3	2	2	2	3	2	2	2	3	4	3	2	4	4	5	3	3	2	2	2	3	2	2	2	3
sp|P9WKC3|TGS4_MYCTU	sp|P9WKC3|TGS4_MYCTU	14	14	14		1	14	14	14	11	12	12	10	11	12	10	12	9	11	11	11	12	11	12	12	11	12	12	10	11	12	10	12	9	11	11	11	12	11	12	12	11	12	12	10	11	12	10	12
sp|P9WKC7|TGS2_MYCTU	sp|P9WKC7|TGS2_MYCTU	17	17	17		1	17	17	17	15	15	16	15	15	16	16	16	14	16	16	16	16	16	16	17	15	15	16	15	15	16	16	16	14	16	16	16	16	16	16	17	15	15	16	15	15	16	16	16
sp|P9WKC9|TGS1_MYCTU	sp|P9WKC9|TGS1_MYCTU	17	17	17		1	17	17	17	15	8	10	12	12	8	10	9	17	14	15	16	16	16	13	13	15	8	10	12	12	8	10	9	17	14	15	16	16	16	13	13	15	8	10	12	12	8	10	9
sp|P9WKD1|PBPA_MYCTU	sp|P9WKD1|PBPA_MYCTU	9	9	9		1	9	9	9	5	4	7	7	7	6	3	6	5	7	6	6	5	5	4	6	5	4	7	7	7	6	3	6	5	7	6	6	5	5	4	6	5	4	7	7	7	6	3	6
sp|P9WKD3|BLAC_MYCTU	sp|P9WKD3|BLAC_MYCTU	12	12	12		1	12	12	12	9	9	9	9	10	10	10	11	10	11	10	10	10	10	9	9	9	9	9	9	10	10	10	11	10	11	10	10	10	10	9	9	9	9	9	9	10	10	10	11
sp|P9WKD5|POLOX_MYCTU	sp|P9WKD5|POLOX_MYCTU	7	7	7		1	7	7	7	6	4	6	5	6	5	6	7	5	5	5	6	4	5	6	4	6	4	6	5	6	5	6	7	5	5	5	6	4	5	6	4	6	4	6	5	6	5	6	7
sp|P9WKD7|RPIB_MYCTU	sp|P9WKD7|RPIB_MYCTU	8	8	8		1	8	8	8	7	5	5	6	7	8	7	7	6	6	8	6	7	7	7	6	7	5	5	6	7	8	7	7	6	6	8	6	7	7	7	6	7	5	5	6	7	8	7	7
sp|P9WKD9|KU_MYCTU	sp|P9WKD9|KU_MYCTU	10	10	10		1	10	10	10	5	6	7	3	5	6	8	5	6	9	7	8	7	8	9	8	5	6	7	3	5	6	8	5	6	9	7	8	7	8	9	8	5	6	7	3	5	6	8	5
sp|P9WKE1|KTHY_MYCTU	sp|P9WKE1|KTHY_MYCTU	4	4	4		1	4	4	4	3	3	3	3	3	3	3	3	3	4	3	3	4	3	3	3	3	3	3	3	3	3	3	3	3	4	3	3	4	3	3	3	3	3	3	3	3	3	3	3
sp|P9WKE3|KPRS_MYCTU	sp|P9WKE3|KPRS_MYCTU	21	21	21		1	21	21	21	15	17	16	17	14	17	16	19	16	17	18	18	16	19	16	17	15	17	16	17	14	17	16	19	16	17	18	18	16	19	16	17	15	17	16	17	14	17	16	19
sp|P9WKE5|KPYK_MYCTU	sp|P9WKE5|KPYK_MYCTU	20	20	20		1	20	20	20	19	19	18	19	19	19	20	20	19	20	17	20	18	19	20	18	19	19	18	19	19	19	20	20	19	20	17	20	18	19	20	18	19	19	18	19	19	19	20	20
sp|P9WKE7|KHSE_MYCTU	sp|P9WKE7|KHSE_MYCTU	7	7	7		1	7	7	7	6	6	6	6	5	6	6	6	5	6	7	6	5	6	6	6	6	6	6	6	5	6	6	6	5	6	7	6	5	6	6	6	6	6	6	6	5	6	6	6
sp|P9WKE9|KGUA_MYCTU	sp|P9WKE9|KGUA_MYCTU	4	4	4		1	4	4	4	3	2	3	4	4	4	4	4	1	1	2	3	4	4	1	3	3	2	3	4	4	4	4	4	1	1	2	3	4	4	1	3	3	2	3	4	4	4	4	4
sp|P9WKF1|KDPC_MYCTU	sp|P9WKF1|KDPC_MYCTU	3	3	3		1	3	3	3	0	1	1	1	1	3	1	1	0	1	0	1	1	1	2	1	0	1	1	1	1	3	1	1	0	1	0	1	1	1	2	1	0	1	1	1	1	3	1	1
sp|P9WKF3|KDPA_MYCTU	sp|P9WKF3|KDPA_MYCTU	3	3	3		1	3	3	3	1	1	1	1	2	2	2	2	2	0	1	2	2	2	2	3	1	1	1	1	2	2	2	2	2	0	1	2	2	2	2	3	1	1	1	1	2	2	2	2
sp|P9WKF5|KAD_MYCTU	sp|P9WKF5|KAD_MYCTU	12	12	12		1	12	12	12	12	10	10	11	9	11	10	11	9	10	10	11	11	11	9	11	12	10	10	11	9	11	10	11	9	10	10	11	11	11	9	11	12	10	10	11	9	11	10	11
sp|P9WKG1|ISPH1_MYCTU	sp|P9WKG1|ISPH1_MYCTU	6	6	6		1	6	6	6	5	5	5	5	5	5	5	5	4	5	6	5	5	6	5	6	5	5	5	5	5	5	5	5	4	5	6	5	5	6	5	6	5	5	5	5	5	5	5	5
sp|P9WKG3|ISPG_MYCTU	sp|P9WKG3|ISPG_MYCTU	17	17	17		1	17	17	17	17	16	15	16	17	16	17	16	17	16	17	17	15	16	16	17	17	16	15	16	17	16	17	16	17	16	17	17	15	16	16	17	17	16	15	16	17	16	17	16
sp|P9WKG7|ISPE_MYCTU	sp|P9WKG7|ISPE_MYCTU	7	7	7		1	7	7	7	3	1	3	4	7	4	7	6	2	3	4	3	5	3	4	5	3	1	3	4	7	4	7	6	2	3	4	3	5	3	4	5	3	1	3	4	7	4	7	6
sp|P9WKG9|ISPD_MYCTU	sp|P9WKG9|ISPD_MYCTU	9	9	9		1	9	9	9	7	3	5	6	6	7	6	7	4	5	5	6	8	9	6	6	7	3	5	6	6	7	6	7	4	5	5	6	8	9	6	6	7	3	5	6	6	7	6	7
sp|P9WKH3|MHUD_MYCTU	sp|P9WKH3|MHUD_MYCTU	5	5	5		1	5	5	5	4	4	4	5	5	5	5	5	5	4	5	5	5	5	5	5	4	4	4	5	5	5	5	5	5	4	5	5	5	5	5	5	4	4	4	5	5	5	5	5
sp|P9WKH5|YIA4_MYCTU	sp|P9WKH5|YIA4_MYCTU	6	6	6		1	6	6	6	5	6	6	6	6	6	6	6	6	6	6	6	6	6	6	6	5	6	6	6	6	6	6	6	6	6	6	6	6	6	6	6	5	6	6	6	6	6	6	6
sp|P9WKI1|INO1_MYCTU	sp|P9WKI1|INO1_MYCTU	18	18	18		1	18	18	18	17	18	16	16	9	10	11	11	17	15	16	16	11	10	11	13	17	18	16	16	9	10	11	11	17	15	16	16	11	10	11	13	17	18	16	16	9	10	11	11
sp|P9WKI3|Y1843_MYCTU	sp|P9WKI3|Y1843_MYCTU	23	23	23		1	23	23	23	21	20	21	21	21	21	22	21	21	19	21	18	21	22	21	21	21	20	21	21	21	21	22	21	21	19	21	18	21	22	21	21	21	20	21	21	21	21	22	21
sp|P9WKI5|Y3410_MYCTU	sp|P9WKI5|Y3410_MYCTU	13	13	13		1	13	13	13	10	13	12	12	12	13	12	12	10	11	11	11	12	13	12	12	10	13	12	12	12	13	12	12	10	11	11	11	12	13	12	12	10	13	12	12	12	13	12	12
sp|P9WKI7|IMDH_MYCTU	sp|P9WKI7|IMDH_MYCTU	28	28	28		1	28	28	28	24	25	28	27	25	27	25	26	27	25	25	24	23	24	24	25	24	25	28	27	25	27	25	26	27	25	25	24	23	24	24	25	24	25	28	27	25	27	25	26
sp|P9WKI9|SUHB_MYCTU	sp|P9WKI9|SUHB_MYCTU	5	5	5		1	5	5	5	5	5	5	5	5	5	5	5	5	5	4	5	5	5	5	5	5	5	5	5	5	5	5	5	5	5	4	5	5	5	5	5	5	5	5	5	5	5	5	5
sp|P9WKJ1|CYSQ_MYCTU	sp|P9WKJ1|CYSQ_MYCTU	11	11	11		1	11	11	11	10	9	11	11	9	9	7	9	9	10	10	10	9	9	9	9	10	9	11	11	9	9	7	9	9	10	10	10	9	9	9	9	10	9	11	11	9	9	7	9
sp|P9WKJ3|ILVH_MYCTU	sp|P9WKJ3|ILVH_MYCTU	6	6	6		1	6	6	6	4	4	3	5	4	4	4	5	3	5	4	3	5	4	5	6	4	4	3	5	4	4	4	5	3	5	4	3	5	4	5	6	4	4	3	5	4	4	4	5
sp|P9WKJ5|ILVD_MYCTU	sp|P9WKJ5|ILVD_MYCTU	19	19	19		1	19	19	19	17	17	16	17	17	17	17	17	18	18	18	18	17	17	16	17	17	17	16	17	17	17	17	17	18	18	18	18	17	17	16	17	17	17	16	17	17	17	17	17
sp|P9WKJ7|ILVC_MYCTU	sp|P9WKJ7|ILVC_MYCTU	16	16	16		1	16	16	16	15	14	14	15	15	15	13	15	15	15	16	15	16	14	15	14	15	14	14	15	15	15	13	15	15	15	16	15	16	14	15	14	15	14	14	15	15	15	13	15
sp|P9WKJ9|IF3_MYCTU	sp|P9WKJ9|IF3_MYCTU	3	3	3		1	3	3	3	2	3	2	2	2	3	3	2	2	2	2	2	2	2	2	2	2	3	2	2	2	3	3	2	2	2	2	2	2	2	2	2	2	3	2	2	2	3	3	2
sp|P9WKK1|IF2_MYCTU	sp|P9WKK1|IF2_MYCTU	31	31	31		1	31	31	31	31	29	29	30	26	28	30	30	30	29	29	29	29	27	28	29	31	29	29	30	26	28	30	30	30	29	29	29	29	27	28	29	31	29	29	30	26	28	30	30
sp|P9WKK3|IF1_MYCTU	sp|P9WKK3|IF1_MYCTU	2	2	2		1	2	2	2	2	2	2	2	2	2	2	2	2	2	2	2	2	2	2	2	2	2	2	2	2	2	2	2	2	2	2	2	2	2	2	2	2	2	2	2	2	2	2	2
sp|P9WKK5|IDI_MYCTU	sp|P9WKK5|IDI_MYCTU	1	1	1		1	1	1	1	1	1	1	1	0	0	0	0	0	1	0	1	1	0	1	0	1	1	1	1	0	0	0	0	0	1	0	1	1	0	1	0	1	1	1	1	0	0	0	0
sp|P9WKK7|ACEA_MYCTU	sp|P9WKK7|ACEA_MYCTU	15	15	15		1	15	15	15	7	8	8	9	12	12	11	14	10	10	10	10	15	14	12	14	7	8	8	9	12	12	11	14	10	10	10	10	15	14	12	14	7	8	8	9	12	12	11	14
sp|P9WKK9|LEU3_MYCTU	sp|P9WKK9|LEU3_MYCTU	17	17	17		1	17	17	17	15	14	14	14	16	14	15	15	15	13	17	13	16	17	16	16	15	14	14	14	16	14	15	15	15	13	17	13	16	17	16	16	15	14	14	14	16	14	15	15
sp|P9WKL1|IDH_MYCTU	sp|P9WKL1|IDH_MYCTU	9	9	9		1	9	9	9	6	7	8	5	7	8	6	6	7	8	8	6	8	7	8	7	6	7	8	5	7	8	6	6	7	8	8	6	8	7	8	7	6	7	8	5	7	8	6	6
sp|P9WKL5|Y560_MYCTU	sp|P9WKL5|Y560_MYCTU	5	5	5		1	5	5	5	4	4	3	4	4	3	3	4	2	2	2	2	1	2	1	0	4	4	3	4	4	3	3	4	2	2	2	2	1	2	1	0	4	4	3	4	4	3	3	4
sp|P9WKL9|Y968_MYCTU	sp|P9WKL9|Y968_MYCTU	5	5	5		1	5	5	5	3	4	3	3	5	5	5	5	3	3	3	3	5	5	5	5	3	4	3	3	5	5	5	5	3	3	3	3	5	5	5	5	3	4	3	3	5	5	5	5
sp|P9WKM1|Y966_MYCTU	sp|P9WKM1|Y966_MYCTU	7	7	7		1	7	7	7	5	4	3	2	7	5	4	6	3	2	4	2	5	4	4	4	5	4	3	2	7	5	4	6	3	2	4	2	5	4	4	4	5	4	3	2	7	5	4	6
sp|P9WKN1|Y959_MYCTU	sp|P9WKN1|Y959_MYCTU	5	5	5		1	5	5	5	0	0	2	1	3	1	0	1	2	1	2	3	2	2	3	3	0	0	2	1	3	1	0	1	2	1	2	3	2	2	3	3	0	0	2	1	3	1	0	1
sp|P9WKN3|Y955_MYCTU	sp|P9WKN3|Y955_MYCTU	2	2	2		1	2	2	2	2	2	2	2	1	1	2	1	1	2	0	2	1	2	2	1	2	2	2	2	1	1	2	1	1	2	0	2	1	2	2	1	2	2	2	2	1	1	2	1
sp|P9WKN5|Y953_MYCTU	sp|P9WKN5|Y953_MYCTU	7	7	7		1	7	7	7	5	4	5	4	4	4	3	5	4	4	4	3	3	3	3	3	5	4	5	4	4	4	3	5	4	4	4	3	3	3	3	3	5	4	5	4	4	4	3	5
sp|P9WKP1|Y940_MYCTU	sp|P9WKP1|Y940_MYCTU	13	13	13		1	13	13	13	10	10	11	7	11	11	9	11	10	10	10	11	12	10	11	10	10	10	11	7	11	11	9	11	10	10	10	11	12	10	11	10	10	10	11	7	11	11	9	11
sp|P9WKP3|Y906_MYCTU	sp|P9WKP3|Y906_MYCTU	9	9	9		1	9	9	9	5	5	6	7	5	5	6	6	8	7	8	5	7	6	8	7	5	5	6	7	5	5	6	6	8	7	8	5	7	6	8	7	5	5	6	7	5	5	6	6
sp|P9WKP7|Y897_MYCTU	sp|P9WKP7|Y897_MYCTU	5	5	5		1	5	5	5	2	1	3	3	3	3	2	2	3	1	3	2	2	3	4	3	2	1	3	3	3	3	2	2	3	1	3	2	2	3	4	3	2	1	3	3	3	3	2	2
sp|P9WKQ1|SMASE_MYCTU	sp|P9WKQ1|SMASE_MYCTU	6	6	6		1	6	6	6	4	5	6	5	4	6	4	5	4	5	3	4	5	3	4	3	4	5	6	5	4	6	4	5	4	5	3	4	5	3	4	3	4	5	6	5	4	6	4	5
sp|P9WKQ5|Y885_MYCTU	sp|P9WKQ5|Y885_MYCTU	4	4	4		1	4	4	4	2	3	2	3	2	4	3	2	2	0	1	1	3	4	3	3	2	3	2	3	2	4	3	2	2	0	1	1	3	4	3	3	2	3	2	3	2	4	3	2
sp|P9WKQ7|Y883_MYCTU	sp|P9WKQ7|Y883_MYCTU	2	2	2		1	2	2	2	1	2	2	1	0	0	0	0	1	1	2	2	0	0	1	0	1	2	2	1	0	0	0	0	1	1	2	2	0	0	1	0	1	2	2	1	0	0	0	0
sp|P9WKR3|Y877_MYCTU	sp|P9WKR3|Y877_MYCTU	5	5	5		1	5	5	5	4	4	3	3	4	4	5	3	2	3	3	2	4	3	4	4	4	4	3	3	4	4	5	3	2	3	3	2	4	3	4	4	4	4	3	3	4	4	5	3
sp|P9WKR5|Y876_MYCTU	sp|P9WKR5|Y876_MYCTU	4	4	4		1	4	4	4	2	2	1	2	1	1	2	1	1	1	3	2	1	1	3	1	2	2	1	2	1	1	2	1	1	1	3	2	1	1	3	1	2	2	1	2	1	1	2	1
sp|P9WKR7|Y875_MYCTU	sp|P9WKR7|Y875_MYCTU	6	6	6		1	6	6	6	2	3	4	4	5	5	4	3	5	3	4	3	2	3	4	2	2	3	4	4	5	5	4	3	5	3	4	3	2	3	4	2	2	3	4	4	5	5	4	3
sp|P9WKS3|Y738_MYCTU	sp|P9WKS3|Y738_MYCTU	6	6	6		1	6	6	6	5	4	4	5	5	6	5	6	3	5	5	4	6	6	5	5	5	4	4	5	5	6	5	6	3	5	5	4	6	6	5	5	5	4	4	5	5	6	5	6
sp|P9WKS5|Y634A_MYCTU	sp|P9WKS5|Y634A_MYCTU	3	3	3		1	3	3	3	2	3	3	3	3	3	3	2	3	3	3	3	3	3	3	3	2	3	3	3	3	3	3	2	3	3	3	3	3	3	3	3	2	3	3	3	3	3	3	2
sp|P9WKS7|Y628_MYCTU	sp|P9WKS7|Y628_MYCTU	2	2	2		1	2	2	2	1	1	1	1	1	2	2	1	1	1	1	1	1	2	1	1	1	1	1	1	1	2	2	1	1	1	1	1	1	2	1	1	1	1	1	1	1	2	2	1
sp|P9WKT1|Y502_MYCTU	sp|P9WKT1|Y502_MYCTU	7	7	7		1	7	7	7	5	6	7	5	4	4	2	5	5	4	5	3	3	5	5	4	5	6	7	5	4	4	2	5	5	4	5	3	3	5	5	4	5	6	7	5	4	4	2	5
sp|P9WKT3|Y501_MYCTU	sp|P9WKT3|Y501_MYCTU	12	12	12		1	12	12	12	8	9	9	9	9	9	9	8	10	9	8	9	9	8	9	9	8	9	9	9	9	9	9	8	10	9	8	9	9	8	9	9	8	9	9	9	9	9	9	8
sp|P9WKT7|Y500A_MYCTU	sp|P9WKT7|Y500A_MYCTU	2	2	2		1	2	2	2	2	2	2	2	2	2	2	2	2	2	2	2	2	2	2	2	2	2	2	2	2	2	2	2	2	2	2	2	2	2	2	2	2	2	2	2	2	2	2	2
sp|P9WKT9|Y499_MYCTU	sp|P9WKT9|Y499_MYCTU	2	2	2		1	2	2	2	1	2	1	2	2	2	1	1	1	1	1	1	1	1	1	2	1	2	1	2	2	2	1	1	1	1	1	1	1	1	1	2	1	2	1	2	2	2	1	1
sp|P9WKU1|Y498_MYCTU	sp|P9WKU1|Y498_MYCTU	4	4	4		1	4	4	4	3	4	3	4	4	2	3	4	3	3	4	3	3	3	3	2	3	4	3	4	4	2	3	4	3	3	4	3	3	3	3	2	3	4	3	4	4	2	3	4
sp|P9WKU3|Y497_MYCTU	sp|P9WKU3|Y497_MYCTU	5	5	5		1	5	5	5	4	5	5	5	4	5	4	5	4	5	5	5	4	2	5	4	4	5	5	5	4	5	4	5	4	5	5	5	4	2	5	4	4	5	5	5	4	5	4	5
sp|P9WKU5|Y495_MYCTU	sp|P9WKU5|Y495_MYCTU	9	9	9		1	9	9	9	8	9	8	8	7	8	5	6	8	9	8	8	6	7	8	6	8	9	8	8	7	8	5	6	8	9	8	8	6	7	8	6	8	9	8	8	7	8	5	6
sp|P9WKU7|Y493_MYCTU	sp|P9WKU7|Y493_MYCTU	9	9	9		1	9	9	9	6	5	5	6	5	5	5	6	5	5	4	5	5	5	4	5	6	5	5	6	5	5	5	6	5	5	4	5	5	5	4	5	6	5	5	6	5	5	5	6
sp|P9WKU9|Y487_MYCTU	sp|P9WKU9|Y487_MYCTU	3	3	3		1	3	3	3	3	3	3	3	3	3	3	3	3	3	3	3	3	3	3	3	3	3	3	3	3	3	3	3	3	3	3	3	3	3	3	3	3	3	3	3	3	3	3	3
sp|P9WKV1|Y485_MYCTU	sp|P9WKV1|Y485_MYCTU	8	8	8		1	8	8	8	4	2	2	4	3	2	2	4	4	2	2	3	4	3	5	3	4	2	2	4	3	2	2	4	4	2	2	3	4	3	5	3	4	2	2	4	3	2	2	4
sp|P9WKV5|Y481_MYCTU	sp|P9WKV5|Y481_MYCTU	3	3	3		1	3	3	3	2	2	1	2	1	2	2	2	2	2	2	2	2	2	2	2	2	2	1	2	1	2	2	2	2	2	2	2	2	2	2	2	2	2	1	2	1	2	2	2
sp|P9WKV7|Y479_MYCTU	sp|P9WKV7|Y479_MYCTU	14	14	14		1	14	14	14	14	12	12	12	13	13	11	13	13	12	13	12	13	12	13	13	14	12	12	12	13	13	11	13	13	12	13	12	13	12	13	13	14	12	12	12	13	13	11	13
sp|P9WKW3|Y441_MYCTU	sp|P9WKW3|Y441_MYCTU	2	2	2		1	2	2	2	0	0	0	0	0	0	0	0	0	0	0	1	0	0	1	0	0	0	0	0	0	0	0	0	0	0	0	1	0	0	1	0	0	0	0	0	0	0	0	0
sp|P9WKW5|Y3835_MYCTU	sp|P9WKW5|Y3835_MYCTU	9	9	9		1	9	9	9	6	7	7	8	4	4	6	4	5	6	5	8	3	3	2	2	6	7	7	8	4	4	6	4	5	6	5	8	3	3	2	2	6	7	7	8	4	4	6	4
sp|P9WKW7|Y3788_MYCTU	sp|P9WKW7|Y3788_MYCTU	5	5	5		1	5	5	5	5	5	5	5	4	4	5	4	4	5	5	5	5	4	4	4	5	5	5	5	4	4	5	4	4	5	5	5	5	4	4	4	5	5	5	5	4	4	5	4
sp|P9WKW9|Y3786_MYCTU	sp|P9WKW9|Y3786_MYCTU	8	8	8		1	8	8	8	5	6	6	5	6	7	5	6	6	7	4	4	7	6	7	5	5	6	6	5	6	7	5	6	6	7	4	4	7	6	7	5	5	6	6	5	6	7	5	6
sp|P9WKX1|Y3785_MYCTU	sp|P9WKX1|Y3785_MYCTU	2	2	2		1	2	2	2	1	1	1	0	1	0	0	0	0	0	0	0	0	0	0	0	1	1	1	0	1	0	0	0	0	0	0	0	0	0	0	0	1	1	1	0	1	0	0	0
sp|P9WKX3|BPA_MYCTU	sp|P9WKX3|BPA_MYCTU	5	5	5		1	5	5	5	4	3	3	4	4	3	4	4	3	3	3	3	4	3	3	4	4	3	3	4	4	3	4	4	3	3	3	3	4	3	3	4	4	3	3	4	4	3	4	4
sp|P9WKX5|Y3679_MYCTU	sp|P9WKX5|Y3679_MYCTU	9	9	9		1	9	9	9	6	6	6	6	7	7	7	8	6	7	8	9	7	7	9	7	6	6	6	6	7	7	7	8	6	7	8	9	7	7	9	7	6	6	6	6	7	7	7	8
sp|P9WKY9|Y3412_MYCTU	sp|P9WKY9|Y3412_MYCTU	2	2	2		1	2	2	2	1	2	1	1	2	2	1	2	2	1	2	2	2	0	2	2	1	2	1	1	2	2	1	2	2	1	2	2	2	0	2	2	1	2	1	1	2	2	1	2
sp|P9WKZ3|Y3404_MYCTU	sp|P9WKZ3|Y3404_MYCTU	4	4	4		1	4	4	4	2	2	1	2	2	2	2	3	1	2	2	2	1	1	1	1	2	2	1	2	2	2	2	3	1	2	2	2	1	1	1	1	2	2	1	2	2	2	2	3
sp|P9WKZ5|Y3403_MYCTU	sp|P9WKZ5|Y3403_MYCTU	2	2	2		1	2	2	2	0	1	2	1	0	2	0	1	0	0	1	1	0	0	0	1	0	1	2	1	0	2	0	1	0	0	1	1	0	0	0	1	0	1	2	1	0	2	0	1
sp|P9WKZ7|Y3400_MYCTU	sp|P9WKZ7|Y3400_MYCTU	10	10	10		1	10	10	10	7	6	8	9	7	7	8	9	6	9	8	7	9	8	8	8	7	6	8	9	7	7	8	9	6	9	8	7	9	8	8	8	7	6	8	9	7	7	8	9
sp|P9WL01|Y3292_MYCTU	sp|P9WL01|Y3292_MYCTU	18	18	18		1	18	18	18	16	17	16	16	18	17	17	18	16	16	15	16	17	16	17	16	16	17	16	16	18	17	17	18	16	16	15	16	17	16	17	16	16	17	16	16	18	17	17	18
sp|P9WL03|Y313_MYCTU	sp|P9WL03|Y313_MYCTU	5	5	5		1	5	5	5	3	5	3	3	3	3	3	5	4	2	3	4	4	4	3	4	3	5	3	3	3	3	3	5	4	2	3	4	4	4	3	4	3	5	3	3	3	3	3	5
sp|P9WL07|Y3127_MYCTU	sp|P9WL07|Y3127_MYCTU	18	18	18		1	18	18	18	15	10	12	12	14	8	9	11	17	15	16	16	15	15	15	15	15	10	12	12	14	8	9	11	17	15	16	16	15	15	15	15	15	10	12	12	14	8	9	11
sp|P9WL15|Y2927_MYCTU	sp|P9WL15|Y2927_MYCTU	8	8	8		1	8	8	8	6	6	5	6	7	6	4	6	5	4	6	7	5	5	4	4	6	6	5	6	7	6	4	6	5	4	6	7	5	5	4	4	6	6	5	6	7	6	4	6
sp|P9WL17|Y2926_MYCTU	sp|P9WL17|Y2926_MYCTU	4	4	4		1	4	4	4	3	3	2	2	2	3	4	2	3	2	2	2	3	3	2	3	3	3	2	2	2	3	4	2	3	2	2	2	3	3	2	3	3	3	2	2	2	3	4	2
sp|P9WL19|Y2923_MYCTU	sp|P9WL19|Y2923_MYCTU	2	2	2		1	2	2	2	2	0	2	2	2	2	2	2	2	2	2	2	1	2	2	2	2	0	2	2	2	2	2	2	2	2	2	2	1	2	2	2	2	0	2	2	2	2	2	2
sp|P9WL23|Y2915_MYCTU	sp|P9WL23|Y2915_MYCTU	9	9	9		1	9	9	9	6	7	7	6	6	7	7	6	6	6	7	6	6	7	7	6	6	7	7	6	6	7	7	6	6	6	7	6	6	7	7	6	6	7	7	6	6	7	7	6
sp|P9WL27|Y2901_MYCTU	sp|P9WL27|Y2901_MYCTU	5	5	5		1	5	5	5	5	3	3	4	4	4	3	3	4	4	5	5	5	3	3	5	5	3	3	4	4	4	3	3	4	4	5	5	5	3	3	5	5	3	3	4	4	4	3	3
sp|P9WL31|Y2895_MYCTU	sp|P9WL31|Y2895_MYCTU	7	7	7		1	7	7	7	6	7	6	7	5	7	7	7	6	7	7	6	7	7	7	7	6	7	6	7	5	7	7	7	6	7	7	6	7	7	7	7	6	7	6	7	5	7	7	7
sp|P9WL35|Y2886_MYCTU	sp|P9WL35|Y2886_MYCTU	3	3	3		1	3	3	3	1	0	2	2	1	0	2	1	0	0	0	0	0	0	0	0	1	0	2	2	1	0	2	1	0	0	0	0	0	0	0	0	1	0	2	2	1	0	2	1
sp|P9WL41|VPB43_MYCTU	sp|P9WL41|VPB43_MYCTU	2	2	2		1	2	2	2	2	1	2	2	1	2	2	2	2	2	2	1	2	1	1	1	2	1	2	2	1	2	2	2	2	2	2	1	2	1	1	1	2	1	2	2	1	2	2	2
sp|P9WL43|Y2716_MYCTU	sp|P9WL43|Y2716_MYCTU	6	6	6		1	6	6	6	5	3	3	5	5	6	6	5	4	4	4	6	6	6	5	5	5	3	3	5	5	6	6	5	4	4	4	6	6	6	5	5	5	3	3	5	5	6	6	5
sp|P9WL45|Y2676_MYCTU	sp|P9WL45|Y2676_MYCTU	8	8	8		1	8	8	8	6	6	6	4	5	6	5	5	7	6	7	5	6	4	5	6	6	6	6	4	5	6	5	5	7	6	7	5	6	4	5	6	6	6	6	4	5	6	5	5
sp|P9WL47|Y2658_MYCTU	sp|P9WL47|Y2658_MYCTU	2	2	2		1	2	2	2	0	1	1	1	0	1	1	1	1	1	2	1	1	0	1	1	0	1	1	1	0	1	1	1	1	1	2	1	1	0	1	1	0	1	1	1	0	1	1	1
sp|P9WL55|Y2636_MYCTU	sp|P9WL55|Y2636_MYCTU	2	2	2		1	2	2	2	0	1	0	0	2	1	1	2	1	1	1	0	1	1	0	0	0	1	0	0	2	1	1	2	1	1	1	0	1	1	0	0	0	1	0	0	2	1	1	2
sp|P9WL59|Y2633_MYCTU	sp|P9WL59|Y2633_MYCTU	6	6	6		1	6	6	6	4	1	3	3	5	5	5	4	5	1	1	3	6	5	5	5	4	1	3	3	5	5	5	4	5	1	1	3	6	5	5	5	4	1	3	3	5	5	5	4
sp|P9WL61|Y2632_MYCTU	sp|P9WL61|Y2632_MYCTU	3	3	3		1	3	3	3	3	3	3	3	3	3	3	3	3	3	3	3	3	3	3	3	3	3	3	3	3	3	3	3	3	3	3	3	3	3	3	3	3	3	3	3	3	3	3	3
sp|P9WL63|Y2629_MYCTU	sp|P9WL63|Y2629_MYCTU	17	17	17		1	17	17	17	15	5	9	9	17	9	8	10	16	16	16	16	17	17	17	16	15	5	9	9	17	9	8	10	16	16	16	16	17	17	17	16	15	5	9	9	17	9	8	10
sp|P9WL73|Y2597_MYCTU	sp|P9WL73|Y2597_MYCTU	5	5	5		1	5	5	5	4	4	4	4	5	4	5	2	4	5	5	4	4	4	2	4	4	4	4	4	5	4	5	2	4	5	5	4	4	4	2	4	4	4	4	4	5	4	5	2
sp|P9WL75|YAJC_MYCTU	sp|P9WL75|YAJC_MYCTU	3	3	3		1	3	3	3	3	3	3	3	3	3	3	3	3	3	3	3	3	3	3	3	3	3	3	3	3	3	3	3	3	3	3	3	3	3	3	3	3	3	3	3	3	3	3	3
sp|P9WL77|Y2585_MYCTU	sp|P9WL77|Y2585_MYCTU	9	9	9		1	9	9	9	7	6	5	6	5	5	4	3	5	5	7	5	7	5	4	6	7	6	5	6	5	5	4	3	5	5	7	5	7	5	4	6	7	6	5	6	5	5	4	3
sp|P9WL85|Y2575_MYCTU	sp|P9WL85|Y2575_MYCTU	2	2	2		1	2	2	2	2	2	2	2	2	1	2	2	2	2	2	2	2	2	2	2	2	2	2	2	2	1	2	2	2	2	2	2	2	2	2	2	2	2	2	2	2	1	2	2
sp|P9WL87|Y2574_MYCTU	sp|P9WL87|Y2574_MYCTU	4	4	4		1	4	4	4	4	4	4	4	4	4	4	4	4	4	4	4	4	4	4	4	4	4	4	4	4	4	4	4	4	4	4	4	4	4	4	4	4	4	4	4	4	4	4	4
sp|P9WL89|Y2571_MYCTU	sp|P9WL89|Y2571_MYCTU	5	5	5		1	5	5	5	5	5	4	4	5	5	5	4	5	3	5	3	4	4	3	5	5	5	4	4	5	5	5	4	5	3	5	3	4	4	3	5	5	5	4	4	5	5	5	4
sp|P9WL93|Y2569_MYCTU	sp|P9WL93|Y2569_MYCTU	11	11	11		1	11	11	11	6	6	5	5	6	5	10	6	7	9	5	5	5	5	8	7	6	6	5	5	6	5	10	6	7	9	5	5	5	5	8	7	6	6	5	5	6	5	10	6
sp|P9WL95|Y2568_MYCTU	sp|P9WL95|Y2568_MYCTU	3	3	3		1	3	3	3	1	1	1	1	2	3	1	1	1	1	1	1	1	1	1	2	1	1	1	1	2	3	1	1	1	1	1	1	1	1	1	2	1	1	1	1	2	3	1	1
sp|P9WL97|Y2567_MYCTU	sp|P9WL97|Y2567_MYCTU	28	28	28		1	28	28	28	19	21	21	16	18	21	19	18	19	21	22	22	21	19	21	20	19	21	21	16	18	21	19	18	19	21	22	22	21	19	21	20	19	21	21	16	18	21	19	18
sp|P9WLA3|Y2558_MYCTU	sp|P9WLA3|Y2558_MYCTU	7	7	7		1	7	7	7	0	0	0	1	7	7	7	7	0	1	0	0	6	5	7	6	0	0	0	1	7	7	7	7	0	1	0	0	6	5	7	6	0	0	0	1	7	7	7	7
sp|P9WLA5|Y2557_MYCTU	sp|P9WLA5|Y2557_MYCTU	7	7	7		1	7	7	7	2	0	2	2	7	7	6	6	1	1	1	1	7	5	5	5	2	0	2	2	7	7	6	6	1	1	1	1	7	5	5	5	2	0	2	2	7	7	6	6
sp|P9WLA7|Y2468_MYCTU	sp|P9WLA7|Y2468_MYCTU	5	5	5		1	5	5	5	4	5	5	4	4	5	5	5	3	5	4	4	4	4	4	4	4	5	5	4	4	5	5	5	3	5	4	4	4	4	4	4	4	5	5	4	4	5	5	5
sp|P9WLA9|Y2411_MYCTU	sp|P9WLA9|Y2411_MYCTU	23	23	23		1	23	23	23	22	20	21	22	22	22	23	22	18	17	19	18	21	19	17	19	22	20	21	22	22	22	23	22	18	17	19	18	21	19	17	19	22	20	21	22	22	22	23	22
sp|P9WLB1|Y236A_MYCTU	sp|P9WLB1|Y236A_MYCTU	1	1	1		1	1	1	1	1	1	1	1	1	1	1	1	1	1	1	1	1	1	1	1	1	1	1	1	1	1	1	1	1	1	1	1	1	1	1	1	1	1	1	1	1	1	1	1
sp|P9WLC7|Y2307_MYCTU	sp|P9WLC7|Y2307_MYCTU	2	2	2		1	2	2	2	2	2	1	2	1	2	2	2	1	2	2	2	1	1	1	2	2	2	1	2	1	2	2	2	1	2	2	2	1	1	1	2	2	2	1	2	1	2	2	2
sp|P9WLD1|Y2305_MYCTU	sp|P9WLD1|Y2305_MYCTU	12	12	12		1	12	12	12	11	11	10	11	12	11	10	10	11	10	11	12	11	11	11	10	11	11	10	11	12	11	10	10	11	10	11	12	11	11	11	10	11	11	10	11	12	11	10	10
sp|P9WLD5|Y2302_MYCTU	sp|P9WLD5|Y2302_MYCTU	1	1	1		1	1	1	1	0	0	1	1	1	1	1	1	0	1	1	0	1	1	1	0	0	0	1	1	1	1	1	1	0	1	1	0	1	1	1	0	0	0	1	1	1	1	1	1
sp|P9WLD7|Y2300_MYCTU	sp|P9WLD7|Y2300_MYCTU	2	2	2		1	2	2	2	1	1	2	1	1	1	2	2	1	2	1	1	1	1	2	1	1	1	2	1	1	1	2	2	1	2	1	1	1	1	2	1	1	1	2	1	1	1	2	2
sp|P9WLD9|Y2297_MYCTU	sp|P9WLD9|Y2297_MYCTU	4	4	4		1	4	4	4	3	1	3	3	4	3	3	4	3	3	2	2	3	3	2	2	3	1	3	3	4	3	3	4	3	3	2	2	3	3	2	2	3	1	3	3	4	3	3	4
sp|P9WLE7|Y2286_MYCTU	sp|P9WLE7|Y2286_MYCTU	3	3	3		1	3	3	3	2	2	2	2	3	3	3	1	2	1	3	2	1	1	1	1	2	2	2	2	3	3	3	1	2	1	3	2	1	1	1	1	2	2	2	2	3	3	3	1
sp|P9WLF5|Y2272_MYCTU	sp|P9WLF5|Y2272_MYCTU	1	1	1		1	1	1	1	0	1	1	1	1	1	1	1	1	1	0	1	1	1	1	1	0	1	1	1	1	1	1	1	1	1	0	1	1	1	1	1	0	1	1	1	1	1	1	1
sp|P9WLF7|Y2271_MYCTU	sp|P9WLF7|Y2271_MYCTU	1	1	1		1	1	1	1	1	1	1	1	1	1	0	1	1	1	1	1	1	1	1	1	1	1	1	1	1	1	0	1	1	1	1	1	1	1	1	1	1	1	1	1	1	1	0	1
sp|P9WLG7|Y2240_MYCTU	sp|P9WLG7|Y2240_MYCTU	2	2	2		1	2	2	2	1	1	1	1	2	1	1	1	1	1	1	1	1	1	1	1	1	1	1	1	2	1	1	1	1	1	1	1	1	1	1	1	1	1	1	1	2	1	1	1
sp|P9WLG9|Y2239_MYCTU	sp|P9WLG9|Y2239_MYCTU	3	3	3		1	3	3	3	2	2	2	2	2	2	2	2	3	2	2	2	2	2	3	2	2	2	2	2	2	2	2	2	3	2	2	2	2	2	3	2	2	2	2	2	2	2	2	2
sp|P9WLH1|Y2237_MYCTU	sp|P9WLH1|Y2237_MYCTU	6	6	6		1	6	6	6	6	6	6	6	3	4	4	4	3	6	5	5	5	3	4	5	6	6	6	6	3	4	4	4	3	6	5	5	5	3	4	5	6	6	6	6	3	4	4	4
sp|P9WLH3|Y2229_MYCTU	sp|P9WLH3|Y2229_MYCTU	6	6	6		1	6	6	6	6	5	5	5	5	5	4	6	4	5	6	5	6	6	6	6	6	5	5	5	5	5	4	6	4	5	6	5	6	6	6	6	6	5	5	5	5	5	4	6
sp|P9WLH5|RNHPH_MYCTU	sp|P9WLH5|RNHPH_MYCTU	11	11	11		1	11	11	11	8	7	9	7	9	9	8	8	9	7	9	9	8	9	8	9	8	7	9	7	9	9	8	8	9	7	9	9	8	9	8	9	8	7	9	7	9	9	8	8
sp|P9WLH9|Y2226_MYCTU	sp|P9WLH9|Y2226_MYCTU	19	19	19		1	19	19	19	16	18	17	18	19	16	17	16	18	17	17	16	17	16	18	17	16	18	17	18	19	16	17	16	18	17	17	16	17	16	18	17	16	18	17	18	19	16	17	16
sp|P9WLI1|Y2219_MYCTU	sp|P9WLI1|Y2219_MYCTU	6	6	6		1	6	6	6	6	4	5	3	6	5	4	4	6	5	6	6	6	6	4	5	6	4	5	3	6	5	4	4	6	5	6	6	6	6	4	5	6	4	5	3	6	5	4	4
sp|P9WLI5|Y2206_MYCTU	sp|P9WLI5|Y2206_MYCTU	2	2	2		1	2	2	2	1	2	0	1	2	2	2	1	1	2	2	2	2	2	1	1	1	2	0	1	2	2	2	1	1	2	2	2	2	2	1	1	1	2	0	1	2	2	2	1
sp|P9WLI7|Y2203_MYCTU	sp|P9WLI7|Y2203_MYCTU	4	4	4		1	4	4	4	3	3	2	2	2	2	3	1	2	3	3	3	2	2	2	2	3	3	2	2	2	2	3	1	2	3	3	3	2	2	2	2	3	3	2	2	2	2	3	1
sp|P9WLI9|Y2197_MYCTU	sp|P9WLI9|Y2197_MYCTU	2	2	2		1	2	2	2	2	1	1	1	1	1	1	1	1	1	1	2	1	0	1	2	2	1	1	1	1	1	1	1	1	1	1	2	1	0	1	2	2	1	1	1	1	1	1	1
sp|P9WLJ5|Y2091_MYCTU	sp|P9WLJ5|Y2091_MYCTU	3	3	3		1	3	3	3	3	3	3	3	3	3	3	3	3	3	3	3	3	3	3	3	3	3	3	3	3	3	3	3	3	3	3	3	3	3	3	3	3	3	3	3	3	3	3	3
sp|P9WLK3|Y2083_MYCTU	sp|P9WLK3|Y2083_MYCTU	3	3	3		1	3	3	3	3	3	3	3	3	3	3	2	3	1	3	3	3	3	2	2	3	3	3	3	3	3	3	2	3	1	3	3	3	3	2	2	3	3	3	3	3	3	3	2
sp|P9WLL7|FBVR_MYCTU	sp|P9WLL7|FBVR_MYCTU	6	6	6		1	6	6	6	4	5	4	5	3	5	3	3	3	3	3	4	3	3	4	2	4	5	4	5	3	5	3	3	3	3	3	4	3	3	4	2	4	5	4	5	3	5	3	3
sp|P9WLL9|Y2067_MYCTU	sp|P9WLL9|Y2067_MYCTU	10	10	10		1	10	10	10	5	4	9	7	7	6	7	5	9	8	9	8	7	9	8	8	5	4	9	7	7	6	7	5	9	8	9	8	7	9	8	8	5	4	9	7	7	6	7	5
sp|P9WLM1|Y2030_MYCTU	sp|P9WLM1|Y2030_MYCTU	29	29	29		1	29	29	29	24	6	14	14	19	3	4	3	29	28	29	27	23	25	24	23	24	6	14	14	19	3	4	3	29	28	29	27	23	25	24	23	24	6	14	14	19	3	4	3
sp|P9WLM9|Y2008_MYCTU	sp|P9WLM9|Y2008_MYCTU	11	11	11		1	11	11	11	9	10	9	9	7	9	8	9	9	10	10	8	9	9	9	9	9	10	9	9	7	9	8	9	9	10	10	8	9	9	9	9	9	10	9	9	7	9	8	9
sp|P9WLN1|Y2005_MYCTU	sp|P9WLN1|Y2005_MYCTU	5	5	5		1	5	5	5	3	3	3	4	4	4	3	4	5	4	5	5	4	4	4	4	3	3	3	4	4	4	3	4	5	4	5	5	4	4	4	4	3	3	3	4	4	4	3	4
sp|P9WLN3|Y2004_MYCTU	sp|P9WLN3|Y2004_MYCTU	21	21	21		1	21	21	21	13	4	7	8	12	2	7	6	18	16	16	17	17	20	17	15	13	4	7	8	12	2	7	6	18	16	16	17	17	20	17	15	13	4	7	8	12	2	7	6
sp|P9WLN5|Y2001_MYCTU	sp|P9WLN5|Y2001_MYCTU	5	5	5		1	5	5	5	3	3	2	2	2	3	2	4	4	2	3	2	2	2	2	4	3	3	2	2	2	3	2	4	4	2	3	2	2	2	2	4	3	3	2	2	2	3	2	4
sp|P9WLN7|Y2000_MYCTU	sp|P9WLN7|Y2000_MYCTU	12	12	12		1	12	12	12	10	7	10	6	10	10	10	11	9	8	8	9	8	9	8	9	10	7	10	6	10	10	10	11	9	8	8	9	8	9	8	9	10	7	10	6	10	10	10	11
sp|P9WLP1|Y1996_MYCTU	sp|P9WLP1|Y1996_MYCTU	17	17	17		1	17	17	17	14	4	7	9	12	7	7	7	14	14	17	15	15	17	15	14	14	4	7	9	12	7	7	7	14	14	17	15	15	17	15	14	14	4	7	9	12	7	7	7
sp|P9WLP5|Y1993_MYCTU	sp|P9WLP5|Y1993_MYCTU	3	3	3		1	3	3	3	1	2	2	2	2	2	2	3	2	2	2	2	3	1	3	1	1	2	2	2	2	2	2	3	2	2	2	2	3	1	3	1	1	2	2	2	2	2	2	3
sp|P9WLP7|Y1990_MYCTU	sp|P9WLP7|Y1990_MYCTU	4	4	4		1	4	4	4	3	3	3	3	2	3	2	2	2	4	3	3	3	2	3	2	3	3	3	3	2	3	2	2	2	4	3	3	3	2	3	2	3	3	3	3	2	3	2	2
sp|P9WLQ1|Y1987_MYCTU	sp|P9WLQ1|Y1987_MYCTU	2	2	2		1	2	2	2	1	1	1	1	0	2	1	1	0	2	0	0	2	2	0	2	1	1	1	1	0	2	1	1	0	2	0	0	2	2	0	2	1	1	1	1	0	2	1	1
sp|P9WLQ7|Y1841_MYCTU	sp|P9WLQ7|Y1841_MYCTU	2	2	2		1	2	2	2	0	2	0	2	2	2	2	2	0	2	1	1	2	1	2	0	0	2	0	2	2	2	2	2	0	2	1	1	2	1	2	0	0	2	0	2	2	2	2	2
sp|P9WLQ9|Y1836_MYCTU	sp|P9WLQ9|Y1836_MYCTU	15	15	15		1	15	15	15	13	13	13	13	13	15	15	13	13	13	14	12	11	13	13	14	13	13	13	13	13	15	15	13	13	13	14	12	11	13	13	14	13	13	13	13	13	15	15	13
sp|P9WLR1|LIPZ_MYCTU	sp|P9WLR1|LIPZ_MYCTU	2	2	2		1	2	2	2	1	0	1	1	1	0	0	0	1	0	0	1	1	1	0	0	1	0	1	1	1	0	0	0	1	0	0	1	1	1	0	0	1	0	1	1	1	0	0	0
sp|P9WLR5|Y1829_MYCTU	sp|P9WLR5|Y1829_MYCTU	8	8	8		1	8	8	8	8	5	7	7	7	7	6	7	6	7	7	7	7	7	7	7	8	5	7	7	7	7	6	7	6	7	7	7	7	7	7	7	8	5	7	7	7	7	6	7
sp|P9WLS3|Y1738_MYCTU	sp|P9WLS3|Y1738_MYCTU	3	3	3		1	3	3	3	3	2	1	1	3	2	2	2	3	3	3	3	3	3	3	3	3	2	1	1	3	2	2	2	3	3	3	3	3	3	3	3	3	2	1	1	3	2	2	2
sp|P9WLT1|Y1708_MYCTU	sp|P9WLT1|Y1708_MYCTU	9	9	9		1	9	9	9	6	8	6	7	5	7	4	6	6	6	3	6	7	7	6	6	6	8	6	7	5	7	4	6	6	6	3	6	7	7	6	6	6	8	6	7	5	7	4	6
sp|P9WLT5|Y1591_MYCTU	sp|P9WLT5|Y1591_MYCTU	3	3	3		1	3	3	3	3	3	3	3	2	3	3	3	3	3	3	3	3	3	3	3	3	3	3	3	2	3	3	3	3	3	3	3	3	3	3	3	3	3	3	3	2	3	3	3
sp|P9WLT7|Y1590_MYCTU	sp|P9WLT7|Y1590_MYCTU	3	3	3		1	3	3	3	3	1	3	1	2	0	1	1	2	3	2	3	1	1	2	1	3	1	3	1	2	0	1	1	2	3	2	3	1	1	2	1	3	1	3	1	2	0	1	1
sp|P9WLU7|Y1546_MYCTU	sp|P9WLU7|Y1546_MYCTU	4	4	4		1	4	4	4	3	3	4	3	4	3	4	4	3	4	3	3	4	4	4	4	3	3	4	3	4	3	4	4	3	4	3	3	4	4	4	4	3	3	4	3	4	3	4	4
sp|P9WLV3|Y1525_MYCTU	sp|P9WLV3|Y1525_MYCTU	2	2	2		1	2	2	2	0	0	0	0	0	0	0	0	1	1	0	0	0	0	0	0	0	0	0	0	0	0	0	0	1	1	0	0	0	0	0	0	0	0	0	0	0	0	0	0
sp|P9WLW5|Y1507_MYCTU	sp|P9WLW5|Y1507_MYCTU	7	7	7		1	7	7	7	5	4	4	4	6	5	4	4	5	4	5	6	4	5	4	5	5	4	4	4	6	5	4	4	5	4	5	6	4	5	4	5	5	4	4	4	6	5	4	4
sp|P9WLW9|Y1498_MYCTU	sp|P9WLW9|Y1498_MYCTU	7	7	7		1	7	7	7	5	2	5	2	5	4	4	4	4	4	4	3	5	2	4	2	5	2	5	2	5	4	4	4	4	4	4	3	5	2	4	2	5	2	5	2	5	4	4	4
sp|P9WLX3|Y1486_MYCTU	sp|P9WLX3|Y1486_MYCTU	4	4	4		1	4	4	4	3	2	2	2	2	1	3	2	3	3	3	3	2	2	2	2	3	2	2	2	2	1	3	2	3	3	3	3	2	2	2	2	3	2	2	2	2	1	3	2
sp|P9WLX5|Y1480_MYCTU	sp|P9WLX5|Y1480_MYCTU	16	16	16		1	16	16	16	12	9	10	11	11	10	9	10	11	13	11	12	9	8	10	10	12	9	10	11	11	10	9	10	11	13	11	12	9	8	10	10	12	9	10	11	11	10	9	10
sp|P9WLX7|Y1424_MYCTU	sp|P9WLX7|Y1424_MYCTU	1	1	1		1	1	1	1	0	0	0	0	1	1	1	1	1	0	0	0	1	1	1	1	0	0	0	0	1	1	1	1	1	0	0	0	1	1	1	1	0	0	0	0	1	1	1	1
sp|P9WLX9|Y1419_MYCTU	sp|P9WLX9|Y1419_MYCTU	1	1	1		1	1	1	1	0	0	0	0	0	0	0	0	1	1	1	1	0	0	0	1	0	0	0	0	0	0	0	0	1	1	1	1	0	0	0	1	0	0	0	0	0	0	0	0
sp|P9WLY1|Y1417_MYCTU	sp|P9WLY1|Y1417_MYCTU	2	2	2		1	2	2	2	1	1	1	1	1	1	1	1	1	1	1	2	1	1	1	1	1	1	1	1	1	1	1	1	1	1	1	2	1	1	1	1	1	1	1	1	1	1	1	1
sp|P9WLY7|Y1405_MYCTU	sp|P9WLY7|Y1405_MYCTU	9	9	9		1	9	9	9	1	0	0	0	9	9	9	9	0	2	0	0	9	9	8	9	1	0	0	0	9	9	9	9	0	2	0	0	9	9	8	9	1	0	0	0	9	9	9	9
sp|P9WLZ1|VPB10_MYCTU	sp|P9WLZ1|VPB10_MYCTU	3	3	3		1	3	3	3	3	2	2	2	3	3	2	2	2	3	2	2	3	3	2	3	3	2	2	2	3	3	2	2	2	3	2	2	3	3	2	3	3	2	2	2	3	3	2	2
sp|P9WLZ3|Y1367_MYCTU	sp|P9WLZ3|Y1367_MYCTU	7	7	7		1	7	7	7	3	2	5	1	5	4	4	5	4	4	3	5	4	3	4	7	3	2	5	1	5	4	4	5	4	4	3	5	4	3	4	7	3	2	5	1	5	4	4	5
sp|P9WLZ7|Y1364_MYCTU	sp|P9WLZ7|Y1364_MYCTU	6	6	6		1	6	6	6	1	3	5	4	2	5	3	5	5	4	2	5	2	3	2	3	1	3	5	4	2	5	3	5	5	4	2	5	2	3	2	3	1	3	5	4	2	5	3	5
sp|P9WLZ9|Y1363_MYCTU	sp|P9WLZ9|Y1363_MYCTU	4	4	4		1	4	4	4	3	3	3	3	3	4	4	4	3	3	4	4	3	3	4	3	3	3	3	3	3	4	4	4	3	3	4	4	3	3	4	3	3	3	3	3	3	4	4	4
sp|P9WM01|Y1362_MYCTU	sp|P9WM01|Y1362_MYCTU	5	5	5		1	5	5	5	5	4	5	5	4	5	4	4	5	4	5	5	5	5	4	5	5	4	5	5	4	5	4	4	5	4	5	5	5	5	4	5	5	4	5	5	4	5	4	4
sp|P9WM03|Y1360_MYCTU	sp|P9WM03|Y1360_MYCTU	12	12	12		1	12	12	12	11	7	9	10	10	10	9	11	10	12	11	9	11	11	10	12	11	7	9	10	10	10	9	11	10	12	11	9	11	11	10	12	11	7	9	10	10	10	9	11
sp|P9WM19|Y1342_MYCTU	sp|P9WM19|Y1342_MYCTU	1	1	1		1	1	1	1	1	1	1	1	1	1	1	1	1	1	1	1	1	1	1	1	1	1	1	1	1	1	1	1	1	1	1	1	1	1	1	1	1	1	1	1	1	1	1	1
sp|P9WM23|Y1333_MYCTU	sp|P9WM23|Y1333_MYCTU	4	4	4		1	4	4	4	3	2	2	3	3	2	2	2	2	2	3	2	3	3	2	1	3	2	2	3	3	2	2	2	2	2	3	2	3	3	2	1	3	2	2	3	3	2	2	2
sp|P9WM25|Y1332_MYCTU	sp|P9WM25|Y1332_MYCTU	8	8	8		1	8	8	8	3	8	6	5	4	3	7	5	6	7	5	3	5	4	6	7	3	8	6	5	4	3	7	5	6	7	5	3	5	4	6	7	3	8	6	5	4	3	7	5
sp|P9WM27|Y1322_MYCTU	sp|P9WM27|Y1322_MYCTU	4	4	4		1	4	4	4	4	4	4	4	4	4	4	4	4	4	4	4	4	3	4	3	4	4	4	4	4	4	4	4	4	4	4	4	4	3	4	3	4	4	4	4	4	4	4	4
sp|P9WM29|Y1312_MYCTU	sp|P9WM29|Y1312_MYCTU	2	2	2		1	2	2	2	1	1	1	1	1	0	1	1	1	1	1	1	1	1	1	1	1	1	1	1	1	0	1	1	1	1	1	1	1	1	1	1	1	1	1	1	1	0	1	1
sp|P9WM35|Y1290_MYCTU	sp|P9WM35|Y1290_MYCTU	4	4	4		1	4	4	4	2	3	2	1	3	3	3	3	2	3	3	3	3	3	4	3	2	3	2	1	3	3	3	3	2	3	3	3	3	3	4	3	2	3	2	1	3	3	3	3
sp|P9WM37|Y1289_MYCTU	sp|P9WM37|Y1289_MYCTU	6	6	6		1	6	6	6	5	4	3	4	4	5	2	3	5	3	5	5	4	4	4	5	5	4	3	4	4	5	2	3	5	3	5	5	4	4	4	5	5	4	3	4	4	5	2	3
sp|P9WM39|Y1288_MYCTU	sp|P9WM39|Y1288_MYCTU	10	10	10		1	10	10	10	4	3	4	6	6	5	4	7	8	7	8	8	7	7	7	10	4	3	4	6	6	5	4	7	8	7	8	8	7	7	7	10	4	3	4	6	6	5	4	7
sp|P9WM41|Y1278_MYCTU	sp|P9WM41|Y1278_MYCTU	12	12	12		1	12	12	12	7	11	10	10	1	2	3	3	10	6	8	5	1	3	2	2	7	11	10	10	1	2	3	3	10	6	8	5	1	3	2	2	7	11	10	10	1	2	3	3
sp|P9WM45|Y1269_MYCTU	sp|P9WM45|Y1269_MYCTU	1	1	1		1	1	1	1	1	1	1	1	1	1	1	0	0	0	0	0	0	0	0	0	1	1	1	1	1	1	1	0	0	0	0	0	0	0	0	0	1	1	1	1	1	1	1	0
sp|P9WM49|Y1265_MYCTU	sp|P9WM49|Y1265_MYCTU	9	9	9		1	9	9	9	8	7	9	9	9	8	9	9	5	5	5	6	6	7	8	7	8	7	9	9	9	8	9	9	5	5	5	6	6	7	8	7	8	7	9	9	9	8	9	9
sp|P9WM51|Y1260_MYCTU	sp|P9WM51|Y1260_MYCTU	12	12	12		1	12	12	12	9	8	8	9	10	9	8	10	9	10	11	11	9	10	9	10	9	8	8	9	10	9	8	10	9	10	11	11	9	10	9	10	9	8	8	9	10	9	8	10
sp|P9WM53|UDGB_MYCTU	sp|P9WM53|UDGB_MYCTU	4	4	4		1	4	4	4	4	3	4	2	4	4	4	4	4	4	4	4	3	4	4	4	4	3	4	2	4	4	4	4	4	4	4	4	3	4	4	4	4	3	4	2	4	4	4	4
sp|P9WM55|Y1148_MYCTU;sp|P9WLQ5|Y1945_MYCTU	sp|P9WM55|Y1148_MYCTU;sp|P9WLQ5|Y1945_MYCTU	7;6	7;6	6;6	;	2	7	7	6	2	4	3	4	3	2	0	3	4	4	5	5	3	3	3	3	2	4	3	4	3	2	0	3	4	4	5	5	3	3	3	3	2	4	3	3	3	2	0	3
sp|P9WM59|Y1109_MYCTU	sp|P9WM59|Y1109_MYCTU	7	7	7		1	7	7	7	5	6	7	7	7	7	6	7	6	6	6	6	6	7	5	6	5	6	7	7	7	7	6	7	6	6	6	6	6	7	5	6	5	6	7	7	7	7	6	7
sp|P9WM63|Y102_MYCTU	sp|P9WM63|Y102_MYCTU	4	4	4		1	4	4	4	2	1	2	2	2	2	3	2	2	2	2	2	2	2	2	2	2	1	2	2	2	2	3	2	2	2	2	2	2	2	2	2	2	1	2	2	2	2	3	2
sp|P9WM69|Y093_MYCTU	sp|P9WM69|Y093_MYCTU	3	3	3		1	3	3	3	1	1	1	1	2	1	3	1	1	1	1	1	1	2	2	2	1	1	1	1	2	1	3	1	1	1	1	1	1	2	2	2	1	1	1	1	2	1	3	1
sp|P9WM71|Y090_MYCTU	sp|P9WM71|Y090_MYCTU	3	3	3		1	3	3	3	1	1	1	1	1	1	2	0	1	2	2	1	2	1	2	2	1	1	1	1	1	1	2	0	1	2	2	1	2	1	2	2	1	1	1	1	1	1	2	0
sp|P9WM73|Y088_MYCTU	sp|P9WM73|Y088_MYCTU	7	7	7		1	7	7	7	6	6	5	7	5	6	6	6	5	6	6	6	6	6	7	7	6	6	5	7	5	6	6	6	5	6	6	6	6	6	7	7	6	6	5	7	5	6	6	6
sp|P9WM79|Y0574_MYCTU	sp|P9WM79|Y0574_MYCTU	1	1	1		1	1	1	1	0	0	0	0	0	0	0	0	1	0	0	1	1	1	0	0	0	0	0	0	0	0	0	0	1	0	0	1	1	1	0	0	0	0	0	0	0	0	0	0
sp|P9WM81|Y0572_MYCTU	sp|P9WM81|Y0572_MYCTU	2	2	2		1	2	2	2	1	0	0	0	0	0	0	0	1	1	1	2	0	0	0	0	1	0	0	0	0	0	0	0	1	1	1	2	0	0	0	0	1	0	0	0	0	0	0	0
sp|P9WM83|Y0569_MYCTU	sp|P9WM83|Y0569_MYCTU	3	3	3		1	3	3	3	3	0	2	2	3	2	2	1	3	3	3	3	3	3	3	3	3	0	2	2	3	2	2	1	3	3	3	3	3	3	3	3	3	0	2	2	3	2	2	1
sp|P9WM87|Y048_MYCTU	sp|P9WM87|Y048_MYCTU	5	5	5		1	5	5	5	5	5	5	5	5	5	5	5	5	5	5	5	5	5	5	5	5	5	5	5	5	5	5	5	5	5	5	5	5	5	5	5	5	5	5	5	5	5	5	5
sp|P9WM91|Y036_MYCTU	sp|P9WM91|Y036_MYCTU	17	17	17		1	17	17	17	17	14	14	16	15	16	14	14	12	15	15	15	15	14	14	15	17	14	14	16	15	16	14	14	12	15	15	15	15	14	14	15	17	14	14	16	15	16	14	14
sp|P9WM99|Y027_MYCTU	sp|P9WM99|Y027_MYCTU	1	1	1		1	1	1	1	1	0	1	1	0	1	0	0	1	1	1	0	1	0	0	0	1	0	1	1	0	1	0	0	1	1	1	0	1	0	0	0	1	0	1	1	0	1	0	0
sp|P9WMA1|Y025_MYCTU	sp|P9WMA1|Y025_MYCTU	2	2	2		1	2	2	2	1	1	0	1	2	1	1	1	2	1	1	1	2	0	1	2	1	1	0	1	2	1	1	1	2	1	1	1	2	0	1	2	1	1	0	1	2	1	1	1
sp|P9WMA3|Y010_MYCTU	sp|P9WMA3|Y010_MYCTU	1	1	1		1	1	1	1	1	1	1	1	0	1	1	1	0	1	1	1	1	0	1	1	1	1	1	1	0	1	1	1	0	1	1	1	1	0	1	1	1	1	1	1	0	1	1	1
sp|P9WMA5|Y0080_MYCTU	sp|P9WMA5|Y0080_MYCTU	5	5	5		1	5	5	5	4	1	1	1	2	0	0	1	5	5	5	5	4	2	5	5	4	1	1	1	2	0	0	1	5	5	5	5	4	2	5	5	4	1	1	1	2	0	0	1
sp|P9WMA7|Y007_MYCTU	sp|P9WMA7|Y007_MYCTU	5	5	5		1	5	5	5	5	5	4	5	5	4	3	4	5	5	4	5	5	4	5	5	5	5	4	5	5	4	3	4	5	5	4	5	5	4	5	5	5	5	4	5	5	4	3	4
sp|P9WMA9|DATIN_MYCTU	sp|P9WMA9|DATIN_MYCTU	13	13	13		1	13	13	13	12	7	10	9	12	9	7	8	12	12	13	13	12	12	12	12	12	7	10	9	12	9	7	8	12	12	13	13	12	12	12	12	12	7	10	9	12	9	7	8
sp|P9WMB5|ACYLT_MYCTU	sp|P9WMB5|ACYLT_MYCTU	3	3	3		1	3	3	3	2	3	2	2	2	2	1	2	2	1	2	2	2	2	2	2	2	3	2	2	2	2	1	2	2	1	2	2	2	2	2	2	2	3	2	2	2	2	1	2
sp|P9WMB7|MFTR_MYCTU	sp|P9WMB7|MFTR_MYCTU	3	3	3		1	3	3	3	2	1	1	2	1	1	1	1	1	1	3	2	1	2	1	1	2	1	1	2	1	1	1	1	1	1	3	2	1	2	1	1	2	1	1	2	1	1	1	1
sp|P9WMB9|KSTR2_MYCTU	sp|P9WMB9|KSTR2_MYCTU	1	1	1		1	1	1	1	1	1	1	0	1	0	0	0	0	1	1	0	0	0	0	1	1	1	1	0	1	0	0	0	0	1	1	0	0	0	0	1	1	1	1	0	1	0	0	0
sp|P9WMC1|ETHR_MYCTU	sp|P9WMC1|ETHR_MYCTU	6	6	6		1	6	6	6	3	2	2	0	1	2	2	0	5	1	3	2	2	1	2	2	3	2	2	0	1	2	2	0	5	1	3	2	2	1	2	2	3	2	2	0	1	2	2	0
sp|P9WMC3|HTHR_MYCTU	sp|P9WMC3|HTHR_MYCTU	1	1	1		1	1	1	1	0	0	1	1	0	0	0	0	1	1	1	0	0	0	0	1	0	0	1	1	0	0	0	0	1	1	1	0	0	0	0	1	0	0	1	1	0	0	0	0
sp|P9WMC5|Y2250_MYCTU	sp|P9WMC5|Y2250_MYCTU	5	5	5		1	5	5	5	2	1	1	2	2	1	3	1	2	3	1	0	1	4	2	1	2	1	1	2	2	1	3	1	2	3	1	0	1	4	2	1	2	1	1	2	2	1	3	1
sp|P9WMC9|Y1816_MYCTU	sp|P9WMC9|Y1816_MYCTU	6	6	6		1	6	6	6	4	2	3	3	3	2	5	3	3	3	2	3	4	4	3	3	4	2	3	3	3	2	5	3	3	3	2	3	4	4	3	3	4	2	3	3	3	2	5	3
sp|P9WMD1|Y1556_MYCTU	sp|P9WMD1|Y1556_MYCTU	5	5	5		1	5	5	5	5	5	5	5	5	5	5	5	4	4	4	5	5	5	4	5	5	5	5	5	5	5	5	5	4	4	4	5	5	5	4	5	5	5	5	5	5	5	5	5
sp|P9WMD5|Y1255_MYCTU	sp|P9WMD5|Y1255_MYCTU	4	4	4		1	4	4	4	2	3	1	2	3	2	1	1	0	2	3	1	2	2	2	2	2	3	1	2	3	2	1	1	0	2	3	1	2	2	2	2	2	3	1	2	3	2	1	1
sp|P9WMD7|Y767_MYCTU	sp|P9WMD7|Y767_MYCTU	1	1	1		1	1	1	1	1	0	0	0	0	1	0	0	1	0	0	0	0	0	0	0	1	0	0	0	0	1	0	0	1	0	0	0	0	0	0	0	1	0	0	0	0	1	0	0
sp|P9WMD9|Y472_MYCTU	sp|P9WMD9|Y472_MYCTU	12	12	12		1	12	12	12	11	8	7	9	7	6	6	8	5	8	6	7	3	4	4	3	11	8	7	9	7	6	6	8	5	8	6	7	3	4	4	3	11	8	7	9	7	6	6	8
sp|P9WME1|Y196_MYCTU	sp|P9WME1|Y196_MYCTU	4	4	4		1	4	4	4	3	3	3	4	3	3	4	3	3	3	2	3	3	3	3	3	3	3	3	4	3	3	4	3	3	3	2	3	3	3	3	3	3	3	3	4	3	3	4	3
sp|P9WME3|Y1287_MYCTU	sp|P9WME3|Y1287_MYCTU	4	4	4		1	4	4	4	1	0	2	2	1	0	0	2	1	2	3	2	1	2	2	3	1	0	2	2	1	0	0	2	1	2	3	2	1	2	2	3	1	0	2	2	1	0	0	2
sp|P9WME5|Y1830_MYCTU	sp|P9WME5|Y1830_MYCTU	5	5	5		1	5	5	5	4	4	5	5	5	5	4	5	4	5	4	4	4	5	3	4	4	4	5	5	5	5	4	5	4	5	4	4	4	5	3	4	4	4	5	5	5	5	4	5
sp|P9WME7|Y1828_MYCTU	sp|P9WME7|Y1828_MYCTU	3	3	3		1	3	3	3	2	2	2	1	3	2	2	3	2	3	1	1	3	3	3	3	2	2	2	1	3	2	2	3	2	3	1	1	3	3	3	3	2	2	2	1	3	2	2	3
sp|P9WME9|Y2887_MYCTU	sp|P9WME9|Y2887_MYCTU	4	4	4		1	4	4	4	3	4	4	3	3	4	4	3	4	2	3	3	4	4	4	4	3	4	4	3	3	4	4	3	4	2	3	3	4	4	4	4	3	4	4	3	3	4	4	3
sp|P9WMF1|Y880_MYCTU	sp|P9WMF1|Y880_MYCTU	5	5	5		1	5	5	5	3	4	2	2	3	5	3	3	3	4	5	3	2	3	4	5	3	4	2	2	3	5	3	3	3	4	5	3	2	3	4	5	3	4	2	2	3	5	3	3
sp|P9WMF3|Y2282_MYCTU	sp|P9WMF3|Y2282_MYCTU	9	9	9		1	9	9	9	2	1	2	1	1	1	1	3	2	6	2	6	5	4	4	4	2	1	2	1	1	1	1	3	2	6	2	6	5	4	4	4	2	1	2	1	1	1	1	3
sp|P9WMF9|DEVR_MYCTU	sp|P9WMF9|DEVR_MYCTU	12	12	12		1	12	12	12	9	8	9	8	10	9	9	10	11	10	11	10	10	10	12	10	9	8	9	8	10	9	9	10	11	10	11	10	10	10	12	10	9	8	9	8	10	9	9	10
sp|Rv0890c|Rv0890c|H37Rv-SAMMtb;sp|P9WMG1|Y890_MYCTU	sp|Rv0890c|Rv0890c|H37Rv-SAMMtb;sp|P9WMG1|Y890_MYCTU	7;7	7;7	7;7	;	2	7	7	7	3	3	4	3	0	0	0	0	2	4	5	5	2	2	1	2	3	3	4	3	0	0	0	0	2	4	5	5	2	2	1	2	3	3	4	3	0	0	0	0
sp|P9WMG3|Y3095_MYCTU	sp|P9WMG3|Y3095_MYCTU	2	2	2		1	2	2	2	2	2	2	2	0	1	2	2	1	2	1	1	0	1	0	2	2	2	2	2	0	1	2	2	1	2	1	1	0	1	0	2	2	2	2	2	0	1	2	2
sp|P9WMG5|MCE2R_MYCTU	sp|P9WMG5|MCE2R_MYCTU	14	14	14		1	14	14	14	12	12	12	13	11	12	12	12	14	13	12	13	11	12	12	12	12	12	12	13	11	12	12	12	14	13	12	13	11	12	12	12	12	12	12	13	11	12	12	12
sp|P9WMG9|Y043_MYCTU	sp|P9WMG9|Y043_MYCTU	5	5	5		1	5	5	5	5	3	3	2	2	2	3	2	1	1	3	3	2	1	1	1	5	3	3	2	2	2	3	2	1	1	3	3	2	1	1	1	5	3	3	2	2	2	3	2
sp|P9WMH1|IDER_MYCTU	sp|P9WMH1|IDER_MYCTU	9	9	9		1	9	9	9	7	7	9	7	9	8	6	9	8	8	7	7	9	7	8	8	7	7	9	7	9	8	6	9	8	8	7	7	9	7	8	8	7	7	9	7	9	8	6	9
sp|P9WMH3|CRPL_MYCTU	sp|P9WMH3|CRPL_MYCTU	7	7	7		1	7	7	7	6	7	7	6	6	6	7	7	6	5	6	5	6	6	7	6	6	7	7	6	6	6	7	7	6	5	6	5	6	6	7	6	6	7	7	6	6	6	7	7
sp|P9WMH5|CMR_MYCTU	sp|P9WMH5|CMR_MYCTU	2	2	2		1	2	2	2	1	2	2	2	2	1	2	2	2	2	2	2	2	2	2	2	1	2	2	2	2	1	2	2	2	2	2	2	2	2	2	2	1	2	2	2	2	1	2	2
sp|P9WMH9|Y474_MYCTU	sp|P9WMH9|Y474_MYCTU	6	6	6		1	6	6	6	6	6	6	6	5	6	6	6	6	6	6	6	6	6	6	6	6	6	6	6	5	6	6	6	6	6	6	6	6	6	6	6	6	6	6	6	5	6	6	6
sp|P9WMI1|RAMB_MYCTU	sp|P9WMI1|RAMB_MYCTU	3	3	3		1	3	3	3	2	2	2	2	2	2	1	2	2	2	3	2	2	2	2	2	2	2	2	2	2	2	1	2	2	2	3	2	2	2	2	2	2	2	2	2	2	2	1	2
sp|P9WMI3|Y023_MYCTU	sp|P9WMI3|Y023_MYCTU	7	7	7		1	7	7	7	3	3	3	4	4	3	5	3	4	3	4	4	6	4	5	5	3	3	3	4	4	3	5	3	4	3	4	4	6	4	5	5	3	3	3	4	4	3	5	3
sp|P9WMI5|SMTB_MYCTU	sp|P9WMI5|SMTB_MYCTU	2	2	2		1	2	2	2	2	2	2	1	2	2	2	2	2	2	1	2	2	2	2	2	2	2	2	1	2	2	2	2	2	2	1	2	2	2	2	2	2	2	2	1	2	2	2	2
sp|P9WMI7|Y0081_MYCTU	sp|P9WMI7|Y0081_MYCTU	2	2	2		1	2	2	2	1	0	0	0	1	0	0	0	1	1	1	1	2	1	1	2	1	0	0	0	1	0	0	0	1	1	1	1	2	1	1	2	1	0	0	0	1	0	0	0
sp|P9WMJ5|BLAI_MYCTU	sp|P9WMJ5|BLAI_MYCTU	2	2	2		1	2	2	2	1	2	1	1	1	1	1	1	0	0	1	0	1	1	1	1	1	2	1	1	1	1	1	1	0	0	1	0	1	1	1	1	1	2	1	1	1	1	1	1
sp|P9WMJ7|HTPG_MYCTU	sp|P9WMJ7|HTPG_MYCTU	38	38	38		1	38	38	38	37	36	35	35	35	34	34	31	35	32	34	34	35	33	32	35	37	36	35	35	35	34	34	31	35	32	34	34	35	33	32	35	37	36	35	35	35	34	34	31
sp|P9WMJ9|DNAK_MYCTU	sp|P9WMJ9|DNAK_MYCTU	40	40	40		1	40	40	40	35	34	35	34	36	36	33	35	33	34	33	34	36	36	36	36	35	34	35	34	36	36	33	35	33	34	33	34	36	36	36	36	35	34	35	34	36	36	33	35
sp|P9WMK1|ACR_MYCTU	sp|P9WMK1|ACR_MYCTU	11	11	11		1	11	11	11	6	5	5	5	7	5	6	6	10	7	10	9	10	10	10	7	6	5	5	5	7	5	6	6	10	7	10	9	10	10	10	7	6	5	5	5	7	5	6	6
sp|P9WMK3|HRCA_MYCTU	sp|P9WMK3|HRCA_MYCTU	10	10	10		1	10	10	10	8	8	7	9	9	7	8	6	8	8	7	7	8	10	9	6	8	8	7	9	9	7	8	6	8	8	7	7	8	10	9	6	8	8	7	9	9	7	8	6
sp|P9WMK5|HOA_MYCTU	sp|P9WMK5|HOA_MYCTU	6	6	6		1	6	6	6	5	4	5	2	5	4	3	4	3	3	3	4	5	3	3	2	5	4	5	2	5	4	3	4	3	3	3	4	5	3	3	2	5	4	5	2	5	4	3	4
sp|P9WMK7|DBH_MYCTU	sp|P9WMK7|DBH_MYCTU	10	10	10		1	10	10	10	10	10	10	10	10	10	10	10	10	7	9	8	9	8	9	8	10	10	10	10	10	10	10	10	10	7	9	8	9	8	9	8	10	10	10	10	10	10	10	10
sp|P9WMK9|AP4A_MYCTU	sp|P9WMK9|AP4A_MYCTU	7	7	7		1	7	7	7	5	6	6	6	5	5	7	5	4	4	5	6	5	4	5	4	5	6	6	6	5	5	7	5	4	4	5	6	5	4	5	4	5	6	6	6	5	5	7	5
sp|P9WML3|YHI1_MYCTU	sp|P9WML3|YHI1_MYCTU	5	5	5		1	5	5	5	3	2	1	1	2	2	4	3	2	1	2	4	3	3	3	2	3	2	1	1	2	2	4	3	2	1	2	4	3	3	3	2	3	2	1	1	2	2	4	3
sp|P9WML5|PATR_MYCTU	sp|P9WML5|PATR_MYCTU	11	11	11		1	11	11	11	11	11	9	10	10	10	7	8	8	8	9	9	9	9	7	8	11	11	9	10	10	10	7	8	8	8	9	9	9	9	7	8	11	11	9	10	10	10	7	8
sp|P9WML7|HIS8_MYCTU	sp|P9WML7|HIS8_MYCTU	12	12	12		1	12	12	12	7	10	9	10	11	7	9	9	7	10	9	8	9	10	8	7	7	10	9	10	11	7	9	9	7	10	9	8	9	10	8	7	7	10	9	10	11	7	9	9
sp|P9WML9|HIS7_MYCTU	sp|P9WML9|HIS7_MYCTU	3	3	3		1	3	3	3	2	2	3	3	3	2	2	2	3	1	2	2	3	2	2	2	2	2	3	3	3	2	2	2	3	1	2	2	3	2	2	2	2	2	3	3	3	2	2	2
sp|P9WMM1|HIS5_MYCTU	sp|P9WMM1|HIS5_MYCTU	1	1	1		1	1	1	1	1	1	1	1	1	1	1	1	0	1	0	1	1	1	1	1	1	1	1	1	1	1	1	1	0	1	0	1	1	1	1	1	1	1	1	1	1	1	1	1
sp|P9WMM3|HIS6_MYCTU	sp|P9WMM3|HIS6_MYCTU	6	6	6		1	6	6	6	4	3	4	2	4	5	1	4	3	3	4	3	4	4	3	6	4	3	4	2	4	5	1	4	3	3	4	3	4	4	3	6	4	3	4	2	4	5	1	4
sp|P9WMM5|HIS4_MYCTU	sp|P9WMM5|HIS4_MYCTU	10	10	10		1	10	10	10	8	6	8	7	8	6	7	7	6	7	6	8	8	8	8	8	8	6	8	7	8	6	7	7	6	7	6	8	8	8	8	8	8	6	8	7	8	6	7	7
sp|P9WMM7|HIS3_MYCTU	sp|P9WMM7|HIS3_MYCTU	3	3	3		1	3	3	3	3	2	2	2	2	2	1	2	2	2	1	3	3	2	2	2	3	2	2	2	2	2	1	2	2	2	1	3	3	2	2	2	3	2	2	2	2	2	1	2
sp|P9WMM9|HIS2_MYCTU	sp|P9WMM9|HIS2_MYCTU	2	2	2		1	2	2	2	2	2	2	2	2	1	2	2	1	2	2	1	2	2	2	2	2	2	2	2	2	1	2	2	1	2	2	1	2	2	2	2	2	2	2	2	2	1	2	2
sp|P9WMN1|HIS1_MYCTU	sp|P9WMN1|HIS1_MYCTU	9	9	9		1	9	9	9	6	6	6	7	6	5	9	6	6	6	5	5	9	7	7	5	6	6	6	7	6	5	9	6	6	6	5	5	9	7	7	5	6	6	6	7	6	5	9	6
sp|P9WMN3|GLMU_MYCTU	sp|P9WMN3|GLMU_MYCTU	19	19	19		1	19	19	19	16	16	14	16	15	13	13	14	16	17	16	16	15	13	14	15	16	16	14	16	15	13	13	14	16	17	16	16	15	13	14	15	16	16	14	16	15	13	13	14
sp|P9WMN5|Y2204_MYCTU	sp|P9WMN5|Y2204_MYCTU	7	7	7		1	7	7	7	7	6	5	6	6	6	6	5	5	5	7	7	5	7	6	5	7	6	5	6	6	6	6	5	5	5	7	7	5	7	6	5	7	6	5	6	6	6	6	5
sp|P9WMN7|MOEZ_MYCTU	sp|P9WMN7|MOEZ_MYCTU	16	16	16		1	16	16	16	15	14	14	12	13	13	13	15	14	14	14	16	14	12	12	13	15	14	14	12	13	13	13	15	14	14	14	16	14	12	12	13	15	14	14	12	13	13	13	15
sp|P9WMP1|PPOX_MYCTU	sp|P9WMP1|PPOX_MYCTU	11	11	11		1	11	11	11	8	8	7	9	9	9	9	9	8	10	8	8	7	8	8	8	8	8	7	9	9	9	9	9	8	10	8	8	7	8	8	8	8	8	7	9	9	9	9	9
sp|P9WMP3|HEM3_MYCTU	sp|P9WMP3|HEM3_MYCTU	8	8	8		1	8	8	8	6	4	4	6	6	7	4	6	6	4	5	7	6	5	4	6	6	4	4	6	6	7	4	6	6	4	5	7	6	5	4	6	6	4	4	6	6	7	4	6
sp|P9WMP5|HEM2_MYCTU	sp|P9WMP5|HEM2_MYCTU	9	9	9		1	9	9	9	9	6	8	8	7	7	8	8	7	8	5	7	5	8	7	7	9	6	8	8	7	7	8	8	7	8	5	7	5	8	7	7	9	6	8	8	7	7	8	8
sp|P9WMP7|HEM1_MYCTU	sp|P9WMP7|HEM1_MYCTU	8	8	8		1	8	8	8	3	6	7	5	1	2	3	3	4	6	6	5	0	2	3	3	3	6	7	5	1	2	3	3	4	6	6	5	0	2	3	3	3	6	7	5	1	2	3	3
sp|P9WMP9|UVRD2_MYCTU	sp|P9WMP9|UVRD2_MYCTU	10	10	10		1	10	10	10	7	7	8	7	5	8	5	6	7	7	6	6	4	4	7	7	7	7	8	7	5	8	5	6	7	7	6	6	4	4	7	7	7	7	8	7	5	8	5	6
sp|P9WMQ1|UVRD1_MYCTU	sp|P9WMQ1|UVRD1_MYCTU	20	20	20		1	20	20	20	14	16	14	15	9	13	11	12	12	12	15	12	13	9	11	11	14	16	14	15	9	13	11	12	12	12	15	12	13	9	11	11	14	16	14	15	9	13	11	12
sp|P9WMQ3|RECB_MYCTU	sp|P9WMQ3|RECB_MYCTU	17	17	17		1	17	17	17	9	7	8	8	11	9	8	9	6	6	5	6	10	8	8	8	9	7	8	8	11	9	8	9	6	6	5	6	10	8	8	8	9	7	8	8	11	9	8	9
sp|P9WMQ5|MFD_MYCTU	sp|P9WMQ5|MFD_MYCTU	27	27	27		1	27	27	27	20	20	17	15	18	17	16	15	23	19	20	18	19	19	16	20	20	20	17	15	18	17	16	15	23	19	20	18	19	19	16	20	20	20	17	15	18	17	16	15
sp|P9WMQ9|PRIA_MYCTU	sp|P9WMQ9|PRIA_MYCTU	6	6	6		1	6	6	6	5	3	5	3	6	5	3	2	5	3	3	5	6	6	6	6	5	3	5	3	6	5	3	2	5	3	3	5	6	6	6	6	5	3	5	3	6	5	3	2
sp|P9WMR1|HELY_MYCTU	sp|P9WMR1|HELY_MYCTU	14	14	14		1	14	14	14	10	11	11	11	9	12	10	9	8	8	10	11	9	10	7	8	10	11	11	11	9	12	10	9	8	8	10	11	9	10	7	8	10	11	11	11	9	12	10	9
sp|P9WMR3|DNAB_MYCTU	sp|P9WMR3|DNAB_MYCTU	6	6	6		1	6	6	6	1	4	3	3	2	4	1	1	4	1	2	2	1	1	1	1	1	4	3	3	2	4	1	1	4	1	2	2	1	1	1	1	1	4	3	3	2	4	1	1
sp|P9WMR5|DING_MYCTU	sp|P9WMR5|DING_MYCTU	5	5	5		1	5	5	5	2	2	1	1	0	1	0	1	0	2	1	3	3	1	1	2	2	2	1	1	0	1	0	1	0	2	1	3	3	1	1	2	2	2	1	1	0	1	0	1
sp|P9WMR7|IXTPA_MYCTU	sp|P9WMR7|IXTPA_MYCTU	3	3	3		1	3	3	3	3	3	3	3	3	3	3	3	3	3	3	3	3	3	3	3	3	3	3	3	3	3	3	3	3	3	3	3	3	3	3	3	3	3	3	3	3	3	3	3
sp|P9WMR9|DHAA_MYCTU	sp|P9WMR9|DHAA_MYCTU	11	11	11		1	11	11	11	8	8	10	10	9	7	10	8	8	8	7	8	11	9	8	7	8	8	10	10	9	7	10	8	8	8	7	8	11	9	8	7	8	8	10	10	9	7	10	8
sp|P9WMS1|DHMA2_MYCTU	sp|P9WMS1|DHMA2_MYCTU	9	9	9		1	9	9	9	7	8	6	7	6	6	6	7	5	6	7	7	7	6	6	6	7	8	6	7	6	6	6	7	5	6	7	7	7	6	6	6	7	8	6	7	6	6	6	7
sp|P9WMS3|DHMA1_MYCTU	sp|P9WMS3|DHMA1_MYCTU	14	14	14		1	14	14	14	10	10	10	11	10	10	11	12	11	12	11	13	12	12	12	11	10	10	10	11	10	10	11	12	11	12	11	13	12	12	12	11	10	10	10	11	10	10	11	12
sp|P9WMS5|Y3376_MYCTU	sp|P9WMS5|Y3376_MYCTU	10	10	10		1	10	10	10	5	3	5	4	3	3	3	2	6	8	7	8	4	6	6	6	5	3	5	4	3	3	3	2	6	8	7	8	4	6	6	6	5	3	5	4	3	3	3	2
sp|P9WMS7|GUAA_MYCTU;sp|Rv1771|Rv1771|H37Rv-SAMMtb	sp|P9WMS7|GUAA_MYCTU;sp|Rv1771|Rv1771|H37Rv-SAMMtb	31;17	31;17	31;17	;	2	31	31	31	25	24	27	24	25	25	29	26	27	28	26	26	26	28	27	30	25	24	27	24	25	25	29	26	27	28	26	26	26	28	27	30	25	24	27	24	25	25	29	26
sp|P9WMT1|OBG_MYCTU	sp|P9WMT1|OBG_MYCTU	11	11	11		1	11	11	11	3	3	6	5	6	7	8	8	5	7	7	5	8	7	6	6	3	3	6	5	6	7	8	8	5	7	7	5	8	7	6	6	3	3	6	5	6	7	8	8
sp|P9WMT3|Y3659_MYCTU	sp|P9WMT3|Y3659_MYCTU	1	1	1		1	1	1	1	0	1	1	1	1	0	1	1	1	1	1	1	1	0	1	1	0	1	1	1	1	0	1	1	1	1	1	1	1	0	1	1	0	1	1	1	1	0	1	1
sp|P9WMT5|GRPE_MYCTU	sp|P9WMT5|GRPE_MYCTU	21	21	21		1	21	21	21	17	16	17	16	16	16	17	18	14	16	16	16	17	17	15	15	17	16	17	16	16	16	17	18	14	16	16	16	17	17	15	15	17	16	17	16	16	16	17	18
sp|P9WMT7|Y2205_MYCTU	sp|P9WMT7|Y2205_MYCTU	2	2	2		1	2	2	2	0	0	0	0	1	1	1	1	1	0	1	1	0	0	0	0	0	0	0	0	1	1	1	1	1	0	1	1	0	0	0	0	0	0	0	0	1	1	1	1
sp|P9WMT9|GREA_MYCTU	sp|P9WMT9|GREA_MYCTU	9	9	9		1	9	9	9	5	5	6	7	4	8	7	7	8	6	6	7	6	5	5	6	5	5	6	7	4	8	7	7	8	6	6	7	6	5	5	6	5	5	6	7	4	8	7	7
sp|P9WMU1|WAG31_MYCTU	sp|P9WMU1|WAG31_MYCTU	9	9	9		1	9	9	9	8	8	8	8	8	8	8	8	6	8	7	7	8	8	8	8	8	8	8	8	8	8	8	8	6	8	7	7	8	8	8	8	8	8	8	8	8	8	8	8
sp|P9WMU3|GLPQ1_MYCTU	sp|P9WMU3|GLPQ1_MYCTU	9	9	9		1	9	9	9	9	9	8	8	9	8	8	8	9	7	8	8	8	8	8	8	9	9	8	8	9	8	8	8	9	7	8	8	8	8	8	8	9	9	8	8	9	8	8	8
sp|P9WMU5|GNGF_MYCTU	sp|P9WMU5|GNGF_MYCTU	8	8	8		1	8	8	8	5	6	5	4	4	5	5	4	5	6	6	6	5	7	6	6	5	6	5	4	4	5	5	4	5	6	6	6	5	7	6	6	5	6	5	4	4	5	5	4
sp|P9WMU7|Y2212_MYCTU	sp|P9WMU7|Y2212_MYCTU	7	7	7		1	7	7	7	6	7	7	7	7	7	7	7	7	7	6	6	7	7	7	6	6	7	7	7	7	7	7	7	7	7	6	6	7	7	7	6	6	7	7	7	7	7	7	7
sp|P9WMU9|Y1264_MYCTU	sp|P9WMU9|Y1264_MYCTU	11	11	11		1	11	11	11	6	7	8	6	6	7	9	8	6	10	7	6	7	7	9	7	6	7	8	6	6	7	9	8	6	10	7	6	7	7	9	7	6	7	8	6	6	7	9	8
sp|P9WMV5|Y1279_MYCTU	sp|P9WMV5|Y1279_MYCTU	15	15	15		1	15	15	15	10	9	9	8	10	8	14	11	6	6	5	5	4	5	9	8	10	9	9	8	10	8	14	11	6	6	5	5	4	5	9	8	10	9	9	8	10	8	14	11
sp|P9WMV7|Y492_MYCTU	sp|P9WMV7|Y492_MYCTU	7	7	7		1	7	7	7	1	1	3	2	4	2	0	2	1	2	2	1	2	1	3	5	1	1	3	2	4	2	0	2	1	2	2	1	2	1	3	5	1	1	3	2	4	2	0	2
sp|P9WMV9|CHOD_MYCTU	sp|P9WMV9|CHOD_MYCTU	7	7	7		1	7	7	7	4	6	6	7	5	6	6	4	5	6	4	6	6	7	6	5	4	6	6	7	5	6	6	4	5	6	4	6	6	7	6	5	4	6	6	7	5	6	6	4
sp|P9WMW1|PHSG_MYCTU	sp|P9WMW1|PHSG_MYCTU	31	31	31		1	31	31	31	30	28	28	27	27	27	26	28	30	26	29	30	29	30	29	30	30	28	28	27	27	27	26	28	30	26	29	30	29	30	29	30	30	28	28	27	27	27	26	28
sp|P9WMW3|Y2581_MYCTU	sp|P9WMW3|Y2581_MYCTU	6	6	6		1	6	6	6	6	5	5	6	4	5	3	5	6	4	6	6	6	3	4	2	6	5	5	6	4	5	3	5	6	4	6	6	6	3	4	2	6	5	5	6	4	5	3	5
sp|P9WMW5|WECA_MYCTU	sp|P9WMW5|WECA_MYCTU	3	3	3		1	3	3	3	1	1	1	1	1	2	1	2	2	1	1	0	1	2	1	0	1	1	1	1	1	2	1	2	2	1	1	0	1	2	1	0	1	1	1	1	1	2	1	2
sp|P9WMW7|MRAY_MYCTU	sp|P9WMW7|MRAY_MYCTU	1	1	1		1	1	1	1	0	0	0	0	0	0	0	0	1	1	0	0	0	0	0	1	0	0	0	0	0	0	0	0	1	1	0	0	0	0	0	1	0	0	0	0	0	0	0	0
sp|P9WMX1|MFTF_MYCTU	sp|P9WMX1|MFTF_MYCTU	5	5	5		1	5	5	5	4	5	5	5	5	4	3	3	4	3	5	5	3	3	2	4	4	5	5	5	5	4	3	3	4	3	5	5	3	3	2	4	4	5	5	5	5	4	3	3
sp|P9WMX3|GLFT1_MYCTU	sp|P9WMX3|GLFT1_MYCTU	7	7	7		1	7	7	7	4	4	4	3	3	5	5	5	3	5	4	4	6	3	3	3	4	4	4	3	3	5	5	5	3	5	4	4	6	3	3	3	4	4	4	3	3	5	5	5
sp|P9WMX7|GLTR1_MYCTU	sp|P9WMX7|GLTR1_MYCTU	2	2	2		1	2	2	2	1	1	0	1	1	2	1	1	1	1	0	2	1	2	2	2	1	1	0	1	1	2	1	1	1	1	0	2	1	2	2	2	1	1	0	1	1	2	1	1
sp|P9WMX9|Y1514_MYCTU	sp|P9WMX9|Y1514_MYCTU	3	3	3		1	3	3	3	2	1	1	1	2	2	1	1	2	1	2	1	3	3	1	1	2	1	1	1	2	2	1	1	2	1	2	1	3	3	1	1	2	1	1	1	2	2	1	1
sp|P9WMY1|Y539_MYCTU	sp|P9WMY1|Y539_MYCTU	4	4	4		1	4	4	4	1	1	4	1	2	3	1	2	2	2	1	1	2	2	2	2	1	1	4	1	2	3	1	2	2	2	1	1	2	2	2	2	1	1	4	1	2	3	1	2
sp|P9WMY3|WBBL_MYCTU	sp|P9WMY3|WBBL_MYCTU	6	6	6		1	6	6	6	4	5	5	6	5	5	6	5	6	5	6	6	4	6	5	6	4	5	5	6	5	5	6	5	6	5	6	6	4	6	5	6	4	5	5	6	5	5	6	5
sp|P9WMY7|MSHA_MYCTU	sp|P9WMY7|MSHA_MYCTU	5	5	5		1	5	5	5	4	4	2	3	1	0	0	1	3	5	3	1	0	1	0	2	4	4	2	3	1	0	0	1	3	5	3	1	0	1	0	2	4	4	2	3	1	0	0	1
sp|P9WMY9|GLGSY_MYCTU	sp|P9WMY9|GLGSY_MYCTU	1	1	1		1	1	1	1	1	1	1	1	1	1	1	1	1	1	1	1	1	1	1	0	1	1	1	1	1	1	1	1	1	1	1	1	1	1	1	0	1	1	1	1	1	1	1	1
sp|P9WMZ1|GLGM_MYCTU	sp|P9WMZ1|GLGM_MYCTU	3	3	3		1	3	3	3	0	0	1	1	2	0	1	1	1	1	0	1	2	0	1	1	0	0	1	1	2	0	1	1	1	1	0	1	2	0	1	1	0	0	1	1	2	0	1	1
sp|P9WMZ3|PIMB_MYCTU	sp|P9WMZ3|PIMB_MYCTU	7	7	7		1	7	7	7	2	5	3	2	4	3	4	3	3	5	4	4	4	3	5	4	2	5	3	2	4	3	4	3	3	5	4	4	4	3	5	4	2	5	3	2	4	3	4	3
sp|P9WMZ5|PIMA_MYCTU;CON__ENSEMBL:ENSBTAP00000013050	sp|P9WMZ5|PIMA_MYCTU	5;1	5;1	5;1		2	5	5	5	3	2	3	2	2	2	3	2	1	4	2	3	2	2	1	2	3	2	3	2	2	2	3	2	1	4	2	3	2	2	1	2	3	2	3	2	2	2	3	2
sp|P9WMZ7|AFTC_MYCTU	sp|P9WMZ7|AFTC_MYCTU	6	6	6		1	6	6	6	5	4	6	5	4	5	5	5	5	6	4	4	5	6	6	4	5	4	6	5	4	5	5	5	5	6	4	4	5	6	6	4	5	4	6	5	4	5	5	5
sp|P9WMZ9|PIMG_MYCTU	sp|P9WMZ9|PIMG_MYCTU	2	2	2		1	2	2	2	2	2	2	2	1	2	1	2	1	2	2	1	2	1	2	1	2	2	2	2	1	2	1	2	1	2	2	1	2	1	2	1	2	2	2	2	1	2	1	2
sp|P9WN03|AFTA_MYCTU	sp|P9WN03|AFTA_MYCTU	2	2	2		1	2	2	2	1	1	1	2	1	1	2	1	2	1	1	1	1	1	2	2	1	1	1	2	1	1	2	1	2	1	1	1	1	1	2	2	1	1	1	2	1	1	2	1
sp|P9WN07|Y1524_MYCTU	sp|P9WN07|Y1524_MYCTU	3	3	3		1	3	3	3	3	1	2	1	2	2	2	0	2	2	1	1	2	2	1	2	3	1	2	1	2	2	2	0	2	2	1	1	2	2	1	2	3	1	2	1	2	2	2	0
sp|P9WN09|RNTF_MYCTU	sp|P9WN09|RNTF_MYCTU	9	9	8		1	9	9	8	9	8	9	8	8	9	9	8	9	9	7	8	8	8	8	9	9	8	9	8	8	9	9	8	9	9	7	8	8	8	8	9	8	7	8	8	7	8	8	7
sp|P9WN11|OTSA_MYCTU	sp|P9WN11|OTSA_MYCTU	9	9	9		1	9	9	9	5	5	4	7	7	6	4	7	7	6	6	5	7	8	6	7	5	5	4	7	7	6	4	7	7	6	6	5	7	8	6	7	5	5	4	7	7	6	4	7
sp|P9WN13|Y3401_MYCTU	sp|P9WN13|Y3401_MYCTU	28	28	28		1	28	28	28	24	23	24	22	26	24	24	23	23	25	25	26	24	24	22	25	24	23	24	22	26	24	24	23	23	25	25	26	24	24	22	25	24	23	24	22	26	24	24	23
sp|P9WN15|Y2006_MYCTU	sp|P9WN15|Y2006_MYCTU	14	14	14		1	14	14	14	7	4	2	2	6	5	4	6	6	7	7	7	6	7	8	7	7	4	2	2	6	5	4	6	6	7	7	7	6	7	8	7	7	4	2	2	6	5	4	6
sp|P9WN17|Y3198_MYCTU	sp|P9WN17|Y3198_MYCTU	4	4	4		1	4	4	4	2	3	2	2	1	2	2	2	2	2	2	2	1	1	2	2	2	3	2	2	1	2	2	2	2	2	2	2	1	1	2	2	2	3	2	2	1	2	2	2
sp|P9WN19|GLTD_MYCTU	sp|P9WN19|GLTD_MYCTU	32	32	32		1	32	32	32	29	26	28	28	30	28	26	28	29	27	27	29	28	28	30	28	29	26	28	28	30	28	26	28	29	27	27	29	28	28	30	28	29	26	28	28	30	28	26	28
sp|P9WN23|TRHBO_MYCTU	sp|P9WN23|TRHBO_MYCTU	2	2	2		1	2	2	2	2	1	2	2	2	2	2	2	0	2	2	2	2	2	2	1	2	1	2	2	2	2	2	2	0	2	2	2	2	2	2	1	2	1	2	2	2	2	2	2
sp|P9WN27|GLNE_MYCTU	sp|P9WN27|GLNE_MYCTU	21	21	21		1	21	21	21	14	13	13	13	16	15	15	12	15	17	17	15	16	14	12	13	14	13	13	13	16	15	15	12	15	17	17	15	16	14	12	13	14	13	13	13	16	15	15	12
sp|P9WN29|GLND_MYCTU	sp|P9WN29|GLND_MYCTU	3	3	3		1	3	3	3	2	2	3	2	2	2	2	2	1	3	2	2	2	1	2	2	2	2	3	2	2	2	2	2	1	3	2	2	2	1	2	2	2	2	3	2	2	2	2	2
sp|P9WN31|GLNB_MYCTU	sp|P9WN31|GLNB_MYCTU	4	4	4		1	4	4	4	2	1	2	2	3	3	1	4	1	3	2	2	2	3	2	3	2	1	2	2	3	3	1	4	1	3	2	2	2	3	2	3	2	1	2	2	3	3	1	4
sp|P9WN33|ASNH_MYCTU	sp|P9WN33|ASNH_MYCTU	15	15	15		1	15	15	15	12	12	13	11	12	13	13	12	10	10	13	11	10	10	11	11	12	12	13	11	12	13	13	12	10	10	13	11	10	10	11	11	12	12	13	11	12	13	13	12
sp|P9WN35|TRPG_MYCTU	sp|P9WN35|TRPG_MYCTU	3	3	3		1	3	3	3	2	2	3	2	2	2	1	2	2	2	2	2	2	1	2	2	2	2	3	2	2	2	1	2	2	2	2	2	2	1	2	2	2	2	3	2	2	2	1	2
sp|P9WN37|GLN1A_MYCTU	sp|P9WN37|GLN1A_MYCTU	11	11	11		1	11	11	11	8	10	9	9	9	9	9	9	8	9	9	9	8	9	10	10	8	10	9	9	9	9	9	9	8	9	9	9	8	9	10	10	8	10	9	9	9	9	9	9
sp|P9WN39|GLN1B_MYCTU	sp|P9WN39|GLN1B_MYCTU	24	24	24		1	24	24	24	23	23	24	23	24	23	24	23	24	20	22	23	22	23	23	21	23	23	24	23	24	23	24	23	24	20	22	23	22	23	23	21	23	23	24	23	24	23	24	23
sp|P9WN41|GLMM_MYCTU	sp|P9WN41|GLMM_MYCTU	14	14	14		1	14	14	14	13	14	14	14	12	14	14	13	13	14	13	13	13	13	10	12	13	14	14	14	12	14	14	13	13	14	13	13	13	13	10	12	13	14	14	14	12	14	14	13
sp|P9WN43|GLGC_MYCTU	sp|P9WN43|GLGC_MYCTU	12	12	12		1	12	12	12	8	9	9	8	9	9	9	8	12	11	10	8	11	9	10	11	8	9	9	8	9	9	9	8	12	11	10	8	11	9	10	11	8	9	9	8	9	9	9	8
sp|P9WN47|EGTD_MYCTU	sp|P9WN47|EGTD_MYCTU	11	11	11		1	11	11	11	10	8	10	6	8	6	9	8	7	6	9	8	7	6	4	6	10	8	10	6	8	6	9	8	7	6	9	8	7	6	4	6	10	8	10	6	8	6	9	8
sp|P9WN49|GLMS_MYCTU	sp|P9WN49|GLMS_MYCTU	23	23	23		1	23	23	23	21	20	21	20	22	22	19	21	20	17	18	19	20	19	20	20	21	20	21	20	22	22	19	21	20	17	18	19	20	19	20	20	21	20	21	20	22	22	19	21
sp|P9WN51|GCST_MYCTU	sp|P9WN51|GCST_MYCTU	9	9	9		1	9	9	9	8	8	7	8	9	7	7	9	8	7	8	9	8	8	7	8	8	8	7	8	9	7	7	9	8	7	8	9	8	8	7	8	8	8	7	8	9	7	7	9
sp|P9WN53|GCSP_MYCTU	sp|P9WN53|GCSP_MYCTU	27	27	27		1	27	27	27	24	24	24	23	19	22	21	18	25	23	22	23	22	20	20	21	24	24	24	23	19	22	21	18	25	23	22	23	22	20	20	21	24	24	24	23	19	22	21	18
sp|P9WN55|GCSH_MYCTU	sp|P9WN55|GCSH_MYCTU	1	1	1		1	1	1	1	1	1	1	1	1	1	1	1	1	1	1	1	1	1	1	1	1	1	1	1	1	1	1	1	1	1	1	1	1	1	1	1	1	1	1	1	1	1	1	1
sp|P9WN57|GCH1_MYCTU	sp|P9WN57|GCH1_MYCTU	4	4	4		1	4	4	4	3	3	4	4	4	3	4	3	3	3	3	3	3	3	3	4	3	3	4	4	4	3	4	3	3	3	3	3	3	3	3	4	3	3	4	4	4	3	4	3
sp|P9WN59|GATC_MYCTU	sp|P9WN59|GATC_MYCTU	1	1	1		1	1	1	1	1	1	1	1	1	1	1	1	1	1	1	1	1	1	1	1	1	1	1	1	1	1	1	1	1	1	1	1	1	1	1	1	1	1	1	1	1	1	1	1
sp|P9WN61|GATB_MYCTU	sp|P9WN61|GATB_MYCTU	23	23	23		1	23	23	23	20	17	18	19	19	20	20	18	18	19	20	19	19	19	17	19	20	17	18	19	19	20	20	18	18	19	20	19	19	19	17	19	20	17	18	19	19	20	20	18
sp|P9WN67|GALE_MYCTU	sp|P9WN67|GALE_MYCTU	9	9	9		1	9	9	9	8	7	8	8	8	8	6	8	8	7	9	8	8	9	7	8	8	7	8	8	8	8	6	8	8	7	9	8	8	9	7	8	8	7	8	8	8	8	6	8
sp|P9WN69|G6PI_MYCTU	sp|P9WN69|G6PI_MYCTU	18	18	18		1	18	18	18	16	12	16	14	15	13	14	17	16	15	15	16	14	15	15	15	16	12	16	14	15	13	14	17	16	15	15	16	14	15	15	15	16	12	16	14	15	13	14	17
sp|P9WN71|G6PD1_MYCTU	sp|P9WN71|G6PD1_MYCTU	11	11	11		1	11	11	11	5	5	4	6	6	3	4	7	7	8	5	6	7	8	8	7	5	5	4	6	6	3	4	7	7	8	5	6	7	8	8	7	5	5	4	6	6	3	4	7
sp|P9WN73|G6PD2_MYCTU	sp|P9WN73|G6PD2_MYCTU	9	9	9		1	9	9	9	6	8	7	7	5	6	6	7	7	6	7	7	6	4	7	7	6	8	7	7	5	6	6	7	7	6	7	7	6	4	7	7	6	8	7	7	5	6	6	7
sp|P9WN75|GPDA2_MYCTU	sp|P9WN75|GPDA2_MYCTU	11	11	11		1	11	11	11	8	8	9	8	9	9	8	7	7	7	7	7	10	9	9	9	8	8	9	8	9	9	8	7	7	7	7	7	10	9	9	9	8	8	9	8	9	9	8	7
sp|P9WN77|GPDA_MYCTU	sp|P9WN77|GPDA_MYCTU	6	6	6		1	6	6	6	4	4	5	4	5	4	4	4	4	4	5	4	5	5	4	4	4	4	5	4	5	4	4	4	4	4	5	4	5	5	4	4	4	4	5	4	5	4	4	4
sp|P9WN79|GLPD2_MYCTU	sp|P9WN79|GLPD2_MYCTU	14	14	14		1	14	14	14	12	11	11	11	13	12	12	12	12	13	11	12	12	14	13	11	12	11	11	11	13	12	12	12	12	13	11	12	12	14	13	11	12	11	11	11	13	12	12	12
sp|P9WN81|GLPD1_MYCTU	sp|P9WN81|GLPD1_MYCTU	5	5	5		1	5	5	5	3	2	3	3	4	3	2	0	1	2	1	1	2	2	3	2	3	2	3	3	4	3	2	0	1	2	1	1	2	2	3	2	3	2	3	3	4	3	2	0
sp|P9WN83|G3P_MYCTU	sp|P9WN83|G3P_MYCTU	13	13	13		1	13	13	13	12	12	12	12	11	12	12	12	12	13	12	12	12	12	12	12	12	12	12	12	11	12	12	12	12	13	12	12	12	12	12	12	12	12	12	12	11	12	12	12
sp|P9WN85|ZUR_MYCTU	sp|P9WN85|ZUR_MYCTU	6	6	6		1	6	6	6	5	4	5	5	6	5	5	5	5	5	5	6	6	5	5	5	5	4	5	5	6	5	5	5	5	5	5	6	6	5	5	5	5	4	5	5	6	5	5	5
sp|P9WN91|FRDA_MYCTU	sp|P9WN91|FRDA_MYCTU	2	2	2		1	2	2	2	2	0	0	1	2	1	1	1	0	0	0	0	0	1	0	0	2	0	0	1	2	1	1	1	0	0	0	0	0	1	0	0	2	0	0	1	2	1	1	1
sp|P9WN93|FUMC_MYCTU	sp|P9WN93|FUMC_MYCTU	17	17	17		1	17	17	17	15	16	14	15	14	15	14	15	15	15	14	16	15	13	15	16	15	16	14	15	14	15	14	15	15	15	14	16	15	13	15	16	15	16	14	15	14	15	14	15
sp|P9WN95|FTSZ_MYCTU	sp|P9WN95|FTSZ_MYCTU	13	13	13		1	13	13	13	12	13	12	13	10	10	12	12	12	11	11	12	11	10	10	10	12	13	12	13	10	10	12	12	12	11	11	12	11	10	10	10	12	13	12	13	10	10	12	12
sp|P9WN99|FTSWL_MYCTU	sp|P9WN99|FTSWL_MYCTU	4	4	4		1	4	4	4	3	3	4	4	3	3	4	4	4	4	3	4	4	4	4	4	3	3	4	4	3	3	4	4	4	4	3	4	4	4	4	4	3	3	4	4	3	3	4	4
sp|P9WNA1|FTSQ_MYCTU	sp|P9WNA1|FTSQ_MYCTU	8	8	8		1	8	8	8	7	8	8	7	4	1	6	2	7	7	6	6	1	2	2	1	7	8	8	7	4	1	6	2	7	7	6	6	1	2	2	1	7	8	8	7	4	1	6	2
sp|P9WNA3|FTSK_MYCTU	sp|P9WNA3|FTSK_MYCTU	9	9	9		1	9	9	9	5	8	7	6	5	4	6	4	4	4	5	4	6	4	3	4	5	8	7	6	5	4	6	4	4	4	5	4	6	4	3	4	5	8	7	6	5	4	6	4
sp|P9WNA5|ECCC5_MYCTU	sp|P9WNA5|ECCC5_MYCTU	41	41	41		1	41	41	41	36	35	33	35	37	38	37	38	34	34	34	36	36	37	35	35	36	35	33	35	37	38	37	38	34	34	34	36	36	37	35	35	36	35	33	35	37	38	37	38
sp|P9WNA9|ECCC3_MYCTU	sp|P9WNA9|ECCC3_MYCTU	51	51	51		1	51	51	51	44	45	44	44	43	42	41	43	45	42	47	46	44	41	43	40	44	45	44	44	43	42	41	43	45	42	47	46	44	41	43	40	44	45	44	44	43	42	41	43
sp|P9WNB1|ECC1B_MYCTU	sp|P9WNB1|ECC1B_MYCTU	20	20	20		1	20	20	20	13	14	15	15	13	16	14	13	19	16	18	16	16	15	18	18	13	14	15	15	13	16	14	13	19	16	18	16	16	15	18	18	13	14	15	15	13	16	14	13
sp|P9WNB3|ECC1A_MYCTU	sp|P9WNB3|ECC1A_MYCTU	23	23	23		1	23	23	23	18	20	18	17	18	16	17	16	18	18	17	18	16	20	19	18	18	20	18	17	18	16	17	16	18	18	17	18	16	20	19	18	18	20	18	17	18	16	17	16
sp|P9WNC1|END8B_MYCTU	sp|P9WNC1|END8B_MYCTU	1	1	1		1	1	1	1	1	1	0	1	0	1	1	0	0	0	0	0	0	0	0	0	1	1	0	1	0	1	1	0	0	0	0	0	0	0	0	0	1	1	0	1	0	1	1	0
sp|P9WNC3|FPG1_MYCTU	sp|P9WNC3|FPG1_MYCTU	2	2	2		1	2	2	2	2	1	1	1	1	1	1	1	1	2	1	1	1	1	1	1	2	1	1	1	1	1	1	1	1	2	1	1	1	1	1	1	2	1	1	1	1	1	1	1
sp|P9WNC5|FOLB_MYCTU	sp|P9WNC5|FOLB_MYCTU	3	3	3		1	3	3	3	3	2	0	1	1	2	0	1	1	0	1	2	1	1	1	1	3	2	0	1	1	2	0	1	1	0	1	2	1	1	1	1	3	2	0	1	1	2	0	1
sp|P9WNC7|HPPK_MYCTU	sp|P9WNC7|HPPK_MYCTU	3	3	3		1	3	3	3	3	2	1	3	2	3	2	1	1	1	1	2	2	2	2	1	3	2	1	3	2	3	2	1	1	1	1	2	2	2	2	1	3	2	1	3	2	3	2	1
sp|P9WNC9|DHPS2_MYCTU	sp|P9WNC9|DHPS2_MYCTU	5	5	5		1	5	5	5	1	3	2	1	0	1	2	1	3	3	3	3	1	0	1	1	1	3	2	1	0	1	2	1	3	3	3	3	1	0	1	1	1	3	2	1	0	1	2	1
sp|P9WND1|DHPS1_MYCTU	sp|P9WND1|DHPS1_MYCTU	2	2	2		1	2	2	2	1	1	2	1	2	2	2	1	1	1	2	0	2	2	0	0	1	1	2	1	2	2	2	1	1	1	2	0	2	2	0	0	1	1	2	1	2	2	2	1
sp|P9WND3|FMT_MYCTU	sp|P9WND3|FMT_MYCTU	7	7	7		1	7	7	7	7	6	6	6	6	7	7	7	7	6	7	6	6	6	7	6	7	6	6	6	6	7	7	7	7	6	7	6	6	6	7	6	7	6	6	6	6	7	7	7
sp|P9WND5|LLDD_MYCTU	sp|P9WND5|LLDD_MYCTU	29	29	29		1	29	29	29	27	24	26	26	28	27	26	27	25	25	25	22	24	27	25	26	27	24	26	26	28	27	26	27	25	25	25	22	24	27	25	26	27	24	26	26	28	27	26	27
sp|P9WND7|MFTD_MYCTU	sp|P9WND7|MFTD_MYCTU	8	8	8		1	8	8	8	4	4	5	4	3	4	3	4	5	4	4	5	5	4	4	6	4	4	5	4	3	4	3	4	5	4	4	5	5	4	4	6	4	4	5	4	3	4	3	4
sp|P9WNE1|FGD_MYCTU	sp|P9WNE1|FGD_MYCTU	12	12	12		1	12	12	12	11	12	10	11	11	11	10	11	11	11	10	11	11	10	11	11	11	12	10	11	11	11	10	11	11	11	10	11	11	10	11	11	11	12	10	11	11	11	10	11
sp|P9WNE3|HEMH_MYCTU	sp|P9WNE3|HEMH_MYCTU	3	3	3		1	3	3	3	1	1	1	0	0	1	1	1	1	0	1	2	1	2	1	2	1	1	1	0	0	1	1	1	1	0	1	2	1	2	1	2	1	1	1	0	0	1	1	1
sp|P9WNE5|BFRB_MYCTU	sp|P9WNE5|BFRB_MYCTU	6	6	6		1	6	6	6	4	2	4	4	4	5	3	5	5	3	5	3	6	6	4	4	4	2	4	4	4	5	3	5	5	3	5	3	6	6	4	4	4	2	4	4	4	5	3	5
sp|P9WNE7|FER_MYCTU	sp|P9WNE7|FER_MYCTU	5	5	5		1	5	5	5	4	1	1	2	3	0	0	0	5	5	5	5	4	4	4	3	4	1	1	2	3	0	0	0	5	5	5	5	4	4	4	3	4	1	1	2	3	0	0	0
sp|P9WNE9|DESET_MYCTU	sp|P9WNE9|DESET_MYCTU	4	4	4		1	4	4	4	3	0	4	1	1	0	1	1	1	2	1	2	0	1	0	1	3	0	4	1	1	0	1	1	1	2	1	2	0	1	0	1	3	0	4	1	1	0	1	1
sp|P9WNF3|MP83_MYCTU	sp|P9WNF3|MP83_MYCTU	8	8	8		1	8	8	8	6	6	6	7	6	6	6	6	5	6	6	5	6	7	6	6	6	6	6	7	6	6	6	6	5	6	6	5	6	7	6	6	6	6	6	7	6	6	6	6
sp|P9WNF7|MYMA_MYCTU	sp|P9WNF7|MYMA_MYCTU	14	14	14		1	14	14	14	9	10	10	10	10	8	7	9	9	10	9	11	8	7	9	10	9	10	10	10	10	8	7	9	9	10	9	11	8	7	9	10	9	10	10	10	10	8	7	9
sp|P9WNF9|ETHA_MYCTU	sp|P9WNF9|ETHA_MYCTU	14	14	14		1	14	14	14	7	12	11	9	9	11	10	11	13	10	14	12	10	11	11	11	7	12	11	9	9	11	10	11	13	10	14	12	10	11	11	11	7	12	11	9	9	11	10	11
sp|P9WNG1|Y892_MYCTU	sp|P9WNG1|Y892_MYCTU	2	2	2		1	2	2	2	0	1	0	0	0	0	0	1	2	2	2	2	1	0	0	1	0	1	0	0	0	0	0	1	2	2	2	2	1	0	0	1	0	1	0	0	0	0	0	1
sp|P9WNG3|FABH_MYCTU	sp|P9WNG3|FABH_MYCTU	14	14	14		1	14	14	14	9	8	10	10	10	9	10	11	11	10	11	12	11	8	10	10	9	8	10	10	10	9	10	11	11	10	11	12	11	8	10	10	9	8	10	10	10	9	10	11
sp|P9WNG5|FABD_MYCTU	sp|P9WNG5|FABD_MYCTU	7	7	7		1	7	7	7	6	6	5	5	1	2	2	3	5	5	6	6	3	2	2	1	6	6	5	5	1	2	2	3	5	5	6	6	3	2	2	1	6	6	5	5	1	2	2	3
sp|P9WNG7|ETFB_MYCTU	sp|P9WNG7|ETFB_MYCTU	17	17	17		1	17	17	17	14	14	14	14	14	16	16	17	14	16	14	15	16	16	16	15	14	14	14	14	14	16	16	17	14	16	14	15	16	16	16	15	14	14	14	14	14	16	16	17
sp|P9WNG9|ETFA_MYCTU	sp|P9WNG9|ETFA_MYCTU	18	18	18		1	18	18	18	15	16	16	16	15	16	15	17	15	14	17	17	15	15	13	16	15	16	16	16	15	16	15	17	15	14	17	17	15	15	13	16	15	16	16	16	15	16	15	17
sp|P9WNH1|BPOC_MYCTU	sp|P9WNH1|BPOC_MYCTU	7	7	7		1	7	7	7	6	6	6	5	7	6	5	6	6	6	6	6	6	6	6	6	6	6	6	5	7	6	5	6	6	6	6	6	6	6	6	6	6	6	6	5	7	6	5	6
sp|P9WNH3|Y2715_MYCTU	sp|P9WNH3|Y2715_MYCTU	11	11	11		1	11	11	11	9	10	9	8	7	6	9	9	9	8	7	7	8	8	9	9	9	10	9	8	7	6	9	9	9	8	7	7	8	8	9	9	9	10	9	8	7	6	9	9
sp|P9WNI1|ESXC_MYCTU	sp|P9WNI1|ESXC_MYCTU	2	2	2		1	2	2	2	2	2	2	1	2	2	2	2	2	2	2	2	2	2	2	2	2	2	2	1	2	2	2	2	2	2	2	2	2	2	2	2	2	2	2	1	2	2	2	2
sp|P9WNJ9|ESXJ_MYCTU;sp|P9WNJ7|ESXK_MYCTU;sp|P9WNI5|ESXP_MYCTU;sp|P9WNI3|ESXW_MYCTU	sp|P9WNJ9|ESXJ_MYCTU;sp|P9WNJ7|ESXK_MYCTU;sp|P9WNI5|ESXP_MYCTU;sp|P9WNI3|ESXW_MYCTU	4;4;4;4	4;4;4;4	4;4;4;4	;;;	4	4	4	4	4	3	4	4	4	4	4	4	3	4	3	4	4	4	4	4	4	3	4	4	4	4	4	4	3	4	3	4	4	4	4	4	4	3	4	4	4	4	4	4
sp|P9WNI7|ESXO_MYCTU;sp|P9WNJ3|ESXN_MYCTU;sp|P0DOA7|ESXV_MYCTU;sp|P0DOA6|ESXI_MYCTU	sp|P9WNI7|ESXO_MYCTU;sp|P9WNJ3|ESXN_MYCTU;sp|P0DOA7|ESXV_MYCTU;sp|P0DOA6|ESXI_MYCTU	5;4;3;3	5;4;3;3	2;1;0;0	;;;	4	5	5	2	4	4	4	3	5	4	5	5	4	4	4	3	5	5	4	5	4	4	4	3	5	4	5	5	4	4	4	3	5	5	4	5	1	1	1	0	2	1	2	2
sp|P9WNJ5|ESXL_MYCTU	sp|P9WNJ5|ESXL_MYCTU	4	1	1		1	4	1	1	4	4	4	4	3	3	3	4	4	4	4	3	3	3	3	4	1	1	1	1	0	0	0	1	1	1	1	0	0	0	0	1	1	1	1	1	0	0	0	1
sp|P9WNK5|ESXB_MYCTU	sp|P9WNK5|ESXB_MYCTU	4	4	4		1	4	4	4	4	4	4	4	4	4	4	4	4	4	4	3	4	4	4	4	4	4	4	4	4	4	4	4	4	4	4	3	4	4	4	4	4	4	4	4	4	4	4	4
sp|P9WNK7|ESXA_MYCTU	sp|P9WNK7|ESXA_MYCTU	3	3	3		1	3	3	3	2	1	2	3	3	2	1	2	1	1	0	0	2	3	2	2	2	1	2	3	3	2	1	2	1	1	0	0	2	3	2	2	2	1	2	3	3	2	1	2
sp|P9WNK9|ERA_MYCTU	sp|P9WNK9|ERA_MYCTU	3	3	3		1	3	3	3	1	3	2	3	2	1	2	2	2	2	2	0	1	1	1	2	1	3	2	3	2	1	2	2	2	2	2	0	1	1	1	2	1	3	2	3	2	1	2	2
sp|P9WNL1|ENO_MYCTU	sp|P9WNL1|ENO_MYCTU	17	17	17		1	17	17	17	16	15	15	16	16	17	16	17	15	17	17	17	17	16	16	17	16	15	15	16	16	17	16	17	15	17	17	17	17	16	16	17	16	15	15	16	16	17	16	17
sp|P9WNL3|DER_MYCTU	sp|P9WNL3|DER_MYCTU	9	9	9		1	9	9	9	6	7	6	7	7	6	7	8	7	6	6	7	7	7	7	7	6	7	6	7	7	6	7	8	7	6	6	7	7	7	7	7	6	7	6	7	7	6	7	8
sp|P9WNL5|EMBC_MYCTU	sp|P9WNL5|EMBC_MYCTU	15	15	15		1	15	15	15	10	11	9	10	13	10	11	11	10	11	9	9	10	11	10	9	10	11	9	10	13	10	11	11	10	11	9	9	10	11	10	9	10	11	9	10	13	10	11	11
sp|P9WNL7|EMBB_MYCTU	sp|P9WNL7|EMBB_MYCTU	16	16	16		1	16	16	16	11	10	13	13	13	13	12	16	15	11	11	10	13	13	12	11	11	10	13	13	13	13	12	16	15	11	11	10	13	13	12	11	11	10	13	13	13	13	12	16
sp|P9WNL9|EMBA_MYCTU	sp|P9WNL9|EMBA_MYCTU	15	15	15		1	15	15	15	9	11	8	10	7	11	10	9	7	9	9	9	10	10	8	10	9	11	8	10	7	11	10	9	7	9	9	9	10	10	8	10	9	11	8	10	7	11	10	9
sp|P9WNM1|EFTS_MYCTU	sp|P9WNM1|EFTS_MYCTU	20	20	20		1	20	20	20	18	17	15	17	19	18	17	17	17	17	18	18	15	16	15	18	18	17	15	17	19	18	17	17	17	17	18	18	15	16	15	18	18	17	15	17	19	18	17	17
sp|P9WNM3|EFP_MYCTU	sp|P9WNM3|EFP_MYCTU	3	3	3		1	3	3	3	2	2	2	2	2	3	3	3	2	3	2	2	2	3	2	3	2	2	2	2	2	3	3	3	2	3	2	2	2	3	2	3	2	2	2	2	2	3	3	3
sp|P9WNM5|CYSNC_MYCTU	sp|P9WNM5|CYSNC_MYCTU	22	22	22		1	22	22	22	13	14	15	16	13	12	16	16	13	14	13	14	16	11	12	16	13	14	15	16	13	12	16	16	13	14	13	14	16	11	12	16	13	14	15	16	13	12	16	16
sp|P9WNM7|EFG_MYCTU	sp|P9WNM7|EFG_MYCTU	33	33	33		1	33	33	33	33	33	33	33	33	33	33	33	32	33	33	32	33	33	33	33	33	33	33	33	33	33	33	33	32	33	33	32	33	33	33	33	33	33	33	33	33	33	33	33
sp|P9WNM9|EFGL_MYCTU	sp|P9WNM9|EFGL_MYCTU	27	27	27		1	27	27	27	24	22	22	22	26	26	24	25	24	22	24	25	26	27	23	23	24	22	22	22	26	26	24	25	24	22	24	25	26	27	23	23	24	22	22	22	26	26	24	25
sp|P9WNN1|EFTU_MYCTU	sp|P9WNN1|EFTU_MYCTU	28	28	28		1	28	28	28	26	26	26	27	27	27	25	27	27	26	27	27	28	26	26	27	26	26	26	27	27	27	25	27	27	26	27	27	28	26	26	27	26	26	26	27	27	27	25	27
273;393274;393275;393276;393277;393278;393279;393280;393281;393282;393283;393284;393285;393286;393287;393288;393289;393290;393291;393292;393293;393294;393295;393296;393297;393298;393299;393300;393301;393302;393303;393304;393305;393306;393307;393308;393309;393310;393311;393312;393313;393314;393315;393316;393317;393318;393319;393320;393321;393322;393323;393324;393325;393326;393327;393328;393329;393…	11982;11983;11984;11985;11986;11987;11988;11989;11990;11991;11992;11993;11994;11995;11996;11997;11998;11999;12000;12001;12002;12003;12004;12005;12006;12007;12008;12009;12010;12011;12012;12013;12014;12015;12016;12017;12018;12019;12020;12021;12022;12023;12024;12025;12026;12027;12028;12029;12030;12031;12032;12033;12034;12035;12036;12037;12038;12039;12040;12041;12042;12043;12044;12045;12046;12047;120…
8925;288926;288927;288928;288929;288930;288931;288932;288933;288934;288935;288936;288937;288938;288939;288940;288941;288942;288943;288944;288945;288946;288947;288948;288949;288950;288951;288952;288953;288954;288955;288956;288957;288958;288959;288960;288961;288962;288963;288964;288965;288966;288967;288968;288969;288970;288971;288972;288973;288974;288975;288976;288977;288978;288979;288980;288981;28…	12489;20013;104806;112453;147934;147975;157127;157290;162762;162934;173323;175130;209970;238961;242670;289221;298241;313897;313911;368974;379969;381465;382413;382627;411644;411961;442621;442961	615;616;617;618;619;620;621;622;623;624	94;101;115;154;194;214;263;352;354;371
sp|P9WNN3|ECH17_MYCTU	sp|P9WNN3|ECH17_MYCTU	6	6	6		1	6	6	6	4	4	3	3	5	3	4	5	5	2	2	4	3	4	2	4	4	4	3	3	5	3	4	5	5	2	2	4	3	4	2	4	4	4	3	3	5	3	4	5
sp|P9WNN5|ECH14_MYCTU	sp|P9WNN5|ECH14_MYCTU	6	6	6		1	6	6	6	6	6	5	5	4	5	4	4	6	5	6	5	4	5	4	5	6	6	5	5	4	5	4	4	6	5	6	5	4	5	4	5	6	6	5	5	4	5	4	4
sp|P9WNN7|ECH12_MYCTU	sp|P9WNN7|ECH12_MYCTU	3	3	3		1	3	3	3	1	1	2	1	0	1	1	1	3	1	1	2	1	1	1	1	1	1	2	1	0	1	1	1	3	1	1	2	1	1	1	1	1	1	2	1	0	1	1	1
sp|P9WNN9|ECHA8_MYCTU	sp|P9WNN9|ECHA8_MYCTU	8	8	8		1	8	8	8	8	7	7	8	8	8	8	8	7	8	7	7	8	8	8	8	8	7	7	8	8	8	8	8	7	8	7	7	8	8	8	8	8	7	7	8	8	8	8	8
sp|P9WNP1|ECHA6_MYCTU	sp|P9WNP1|ECHA6_MYCTU	13	13	13		1	13	13	13	12	12	10	10	13	11	10	12	12	12	12	12	13	12	11	13	12	12	10	10	13	11	10	12	12	12	12	12	13	12	11	13	12	12	10	10	13	11	10	12
sp|P9WNP3|ECH1_MYCTU	sp|P9WNP3|ECH1_MYCTU	4	4	4		1	4	4	4	2	3	4	2	2	3	4	4	3	3	3	3	3	4	1	3	2	3	4	2	2	3	4	4	3	3	3	3	3	4	1	3	2	3	4	2	2	3	4	4
sp|P9WNP7|FADB2_MYCTU	sp|P9WNP7|FADB2_MYCTU	13	13	13		1	13	13	13	10	13	13	12	12	12	12	12	10	10	11	12	12	12	12	13	10	13	13	12	12	12	12	12	10	10	11	12	12	12	12	13	10	13	13	12	12	12	12	12
sp|P9WNP9|ECCD5_MYCTU	sp|P9WNP9|ECCD5_MYCTU	9	9	9		1	9	9	9	7	8	9	8	7	9	8	9	7	8	8	8	7	7	7	8	7	8	9	8	7	9	8	9	7	8	8	8	7	7	7	8	7	8	9	8	7	9	8	9
sp|P9WNQ3|ECCD3_MYCTU	sp|P9WNQ3|ECCD3_MYCTU	4	4	4		1	4	4	4	3	4	4	4	3	3	3	2	4	4	4	4	3	4	4	4	3	4	4	4	3	3	3	2	4	4	4	4	3	4	4	4	3	4	4	4	3	3	3	2
sp|P9WNQ5|ECCD2_MYCTU	sp|P9WNQ5|ECCD2_MYCTU	4	4	4		1	4	4	4	3	2	2	2	3	1	3	2	4	3	3	4	2	2	4	2	3	2	2	2	3	1	3	2	4	3	3	4	2	2	4	2	3	2	2	2	3	1	3	2
sp|P9WNQ7|ECCD1_MYCTU	sp|P9WNQ7|ECCD1_MYCTU	5	5	5		1	5	5	5	5	5	5	5	4	4	5	4	5	4	5	5	5	5	4	5	5	5	5	5	4	4	5	4	5	4	5	5	5	5	4	5	5	5	5	5	4	4	5	4
sp|P9WNQ9|ECCB5_MYCTU	sp|P9WNQ9|ECCB5_MYCTU	12	12	12		1	12	12	12	12	12	12	11	12	12	11	10	12	11	11	12	10	10	12	10	12	12	12	11	12	12	11	10	12	11	11	12	10	10	12	10	12	12	12	11	12	12	11	10
sp|P9WNR3|ECCB3_MYCTU	sp|P9WNR3|ECCB3_MYCTU	16	16	16		1	16	16	16	12	14	15	14	14	13	13	12	15	14	15	13	11	13	13	14	12	14	15	14	14	13	13	12	15	14	15	13	11	13	13	14	12	14	15	14	14	13	13	12
sp|P9WNR5|ECCB2_MYCTU	sp|P9WNR5|ECCB2_MYCTU	9	9	9		1	9	9	9	7	9	8	6	6	8	7	8	8	4	6	5	6	5	7	7	7	9	8	6	6	8	7	8	8	4	6	5	6	5	7	7	7	9	8	6	6	8	7	8
sp|P9WNR7|ECCB1_MYCTU	sp|P9WNR7|ECCB1_MYCTU	13	13	13		1	13	13	13	10	11	10	9	8	11	10	12	12	12	11	12	11	12	9	11	10	11	10	9	8	11	10	12	12	12	11	12	11	12	9	11	10	11	10	9	8	11	10	12
sp|P9WNR9|Y3716_MYCTU	sp|P9WNR9|Y3716_MYCTU	2	2	2		1	2	2	2	2	2	2	2	2	2	2	2	2	2	2	2	2	2	2	2	2	2	2	2	2	2	2	2	2	2	2	2	2	2	2	2	2	2	2	2	2	2	2	2
sp|P9WNS1|DXR_MYCTU	sp|P9WNS1|DXR_MYCTU	9	9	9		1	9	9	9	4	2	1	5	4	2	2	4	2	2	2	3	6	1	3	1	4	2	1	5	4	2	2	4	2	2	2	3	6	1	3	1	4	2	1	5	4	2	2	4
sp|P9WNS3|DXS_MYCTU	sp|P9WNS3|DXS_MYCTU	19	19	19		1	19	19	19	13	13	12	14	10	11	11	13	11	14	12	14	10	8	10	10	13	13	12	14	10	11	11	13	11	14	12	14	10	8	10	10	13	13	12	14	10	11	11	13
sp|P9WNS5|DUT_MYCTU	sp|P9WNS5|DUT_MYCTU	5	5	5		1	5	5	5	3	0	0	1	3	2	2	3	3	2	3	4	4	3	0	1	3	0	0	1	3	2	2	3	3	2	3	4	4	3	0	1	3	0	0	1	3	2	2	3
sp|P9WNS7|DUS_MYCTU	sp|P9WNS7|DUS_MYCTU	12	12	12		1	12	12	12	7	1	5	5	2	2	0	1	8	10	12	9	4	5	4	4	7	1	5	5	2	2	0	1	8	10	12	9	4	5	4	4	7	1	5	5	2	2	0	1
sp|P9WNT3|DPO41_MYCTU	sp|P9WNT3|DPO41_MYCTU	5	5	5		1	5	5	5	3	1	1	0	2	2	3	2	3	2	1	3	4	1	2	4	3	1	1	0	2	2	3	2	3	2	1	3	4	1	2	4	3	1	1	0	2	2	3	2
sp|P9WNT7|DPO3A_MYCTU	sp|P9WNT7|DPO3A_MYCTU	25	25	25		1	25	25	25	20	23	20	21	12	15	15	12	16	19	21	16	12	12	15	16	20	23	20	21	12	15	15	12	16	19	21	16	12	12	15	16	20	23	20	21	12	15	15	12
sp|P9WNT9|DPO3X_MYCTU	sp|P9WNT9|DPO3X_MYCTU	25	25	25		1	25	25	25	23	22	23	23	21	23	23	22	24	21	24	23	22	22	22	23	23	22	23	23	21	23	23	22	24	21	24	23	22	22	22	23	23	22	23	23	21	23	23	22
sp|P9WNU1|DPO3B_MYCTU	sp|P9WNU1|DPO3B_MYCTU	12	12	12		1	12	12	12	12	10	11	11	11	12	10	12	10	9	11	10	11	10	9	10	12	10	11	11	11	12	10	12	10	9	11	10	11	10	9	10	12	10	11	11	11	12	10	12
sp|P9WNU3|EX53_MYCTU	sp|P9WNU3|EX53_MYCTU	8	8	8		1	8	8	8	5	4	4	6	3	6	6	4	4	5	5	6	6	4	5	5	5	4	4	6	3	6	6	4	4	5	5	6	6	4	5	5	5	4	4	6	3	6	6	4
sp|P9WNU5|DPO1_MYCTU	sp|P9WNU5|DPO1_MYCTU	30	30	30		1	30	30	30	29	28	29	28	28	28	28	27	28	27	27	27	27	25	27	25	29	28	29	28	28	28	28	27	28	27	27	27	27	25	27	25	29	28	29	28	28	28	28	27
sp|P9WNU7|PAFA_MYCTU	sp|P9WNU7|PAFA_MYCTU	17	17	17		1	17	17	17	15	15	16	16	15	16	16	16	16	16	16	15	15	15	15	16	15	15	16	16	15	16	16	16	16	16	16	15	15	15	15	16	15	15	16	16	15	16	16	16
sp|P9WNU9|DOP_MYCTU	sp|P9WNU9|DOP_MYCTU	17	17	17		1	17	17	17	16	13	13	14	13	14	10	13	14	14	14	15	15	14	14	13	16	13	13	14	13	14	10	13	14	14	14	15	15	14	14	13	16	13	13	14	13	14	10	13
sp|P9WNV1|DNLJ_MYCTU	sp|P9WNV1|DNLJ_MYCTU	24	24	24		1	24	24	24	17	19	20	20	17	21	19	19	19	18	18	15	20	18	20	20	17	19	20	20	17	21	19	19	19	18	18	15	20	18	20	20	17	19	20	20	17	21	19	19
sp|P9WNV3|LIGD_MYCTU	sp|P9WNV3|LIGD_MYCTU	5	5	5		1	5	5	5	2	2	3	2	2	2	1	1	3	2	3	5	1	2	1	1	2	2	3	2	2	2	1	1	3	2	3	5	1	2	1	1	2	2	3	2	2	2	1	1
sp|P9WNV5|DNLI_MYCTU	sp|P9WNV5|DNLI_MYCTU	9	9	9		1	9	9	9	4	4	4	4	5	2	6	2	6	4	3	5	4	4	4	3	4	4	4	4	5	2	6	2	6	4	3	5	4	4	4	3	4	4	4	4	5	2	6	2
sp|P9WNV7|DNAJ2_MYCTU	sp|P9WNV7|DNAJ2_MYCTU	13	13	13		1	13	13	13	12	12	11	11	12	11	12	12	12	12	10	11	12	11	11	12	12	12	11	11	12	11	12	12	12	12	10	11	12	11	11	12	12	12	11	11	12	11	12	12
sp|P9WNV9|DNAJ1_MYCTU	sp|P9WNV9|DNAJ1_MYCTU	11	11	11		1	11	11	11	11	10	11	11	11	11	10	11	11	10	10	11	11	11	11	10	11	10	11	11	11	11	10	11	11	10	10	11	11	11	11	10	11	10	11	11	11	11	10	11
sp|P9WNW1|DNAG_MYCTU	sp|P9WNW1|DNAG_MYCTU	19	19	19		1	19	19	19	14	15	16	15	13	14	14	13	13	14	15	13	15	15	15	16	14	15	16	15	13	14	14	13	13	14	15	13	15	15	15	16	14	15	16	15	13	14	14	13
sp|P9WNW3|DNAA_MYCTU	sp|P9WNW3|DNAA_MYCTU	16	16	16		1	16	16	16	13	14	14	13	12	15	14	12	11	11	13	13	10	11	10	12	13	14	14	13	12	15	14	12	11	11	13	13	10	11	10	12	13	14	14	13	12	15	14	12
sp|P9WNW5|DISA_MYCTU	sp|P9WNW5|DISA_MYCTU	8	8	8		1	8	8	8	4	3	5	5	6	6	6	7	3	4	4	2	5	5	5	6	4	3	5	5	6	6	6	7	3	4	4	2	5	5	5	6	4	3	5	5	6	6	6	7
sp|P9WNW7|HSAC_MYCTU	sp|P9WNW7|HSAC_MYCTU	1	1	1		1	1	1	1	0	0	0	1	1	1	0	1	0	0	0	0	1	1	1	1	0	0	0	1	1	1	0	1	0	0	0	0	1	1	1	1	0	0	0	1	1	1	0	1
sp|P9WNW9|HISX_MYCTU	sp|P9WNW9|HISX_MYCTU	9	9	9		1	9	9	9	7	5	6	6	7	6	5	7	6	6	7	7	6	6	5	7	7	5	6	6	7	6	5	7	6	6	7	7	6	6	5	7	7	5	6	6	7	6	5	7
sp|P9WNX1|DYR_MYCTU	sp|P9WNX1|DYR_MYCTU	3	3	3		1	3	3	3	3	2	2	3	2	2	2	2	3	3	2	3	3	3	2	3	3	2	2	3	2	2	2	2	3	3	2	3	3	3	2	3	3	2	2	3	2	2	2	2
sp|P9WNX3|SERA_MYCTU	sp|P9WNX3|SERA_MYCTU	22	22	22		1	22	22	22	21	21	20	21	22	21	22	22	22	20	20	20	21	21	22	21	21	21	20	21	22	21	22	22	22	20	20	20	21	21	22	21	21	21	20	21	22	21	22	22
sp|P9WNX5|DHAS_MYCTU	sp|P9WNX5|DHAS_MYCTU	15	15	15		1	15	15	15	10	11	11	12	12	11	11	12	11	12	12	12	11	10	12	12	10	11	11	12	12	11	11	12	11	12	12	12	11	10	12	12	10	11	11	12	12	11	11	12
sp|P9WNX7|GABD2_MYCTU	sp|P9WNX7|GABD2_MYCTU	17	17	17		1	17	17	17	15	16	15	12	15	14	13	14	13	15	14	14	14	15	16	15	15	16	15	12	15	14	13	14	13	15	14	14	14	15	16	15	15	16	15	12	15	14	13	14
sp|P9WNX9|GABD1_MYCTU	sp|P9WNX9|GABD1_MYCTU	16	16	16		1	16	16	16	14	14	14	15	15	14	14	15	15	14	15	15	15	16	15	15	14	14	14	15	15	14	14	15	15	14	15	15	15	16	15	15	14	14	14	15	15	14	14	15
sp|P9WNY1|ALDH_MYCTU	sp|P9WNY1|ALDH_MYCTU	16	16	16		1	16	16	16	13	12	12	14	14	13	10	12	11	10	13	12	15	14	11	11	13	12	12	14	14	13	10	12	11	10	13	12	15	14	11	11	13	12	12	14	14	13	10	12
sp|P9WNY5|MMSB_MYCTU	sp|P9WNY5|MMSB_MYCTU	7	7	7		1	7	7	7	3	3	3	2	5	4	3	4	2	2	5	5	4	5	4	6	3	3	3	2	5	4	3	4	2	2	5	5	4	5	4	6	3	3	3	2	5	4	3	4
sp|P9WNY7|DGTL1_MYCTU	sp|P9WNY7|DGTL1_MYCTU	10	10	10		1	10	10	10	8	10	9	8	8	9	9	9	10	9	9	8	10	10	9	10	8	10	9	8	8	9	9	9	10	9	9	8	10	10	9	10	8	10	9	8	8	9	9	9
sp|P9WNY9|MENJ_MYCTU	sp|P9WNY9|MENJ_MYCTU	3	3	3		1	3	3	3	3	2	3	3	3	1	2	2	2	2	1	2	3	3	2	3	3	2	3	3	3	1	2	2	2	2	1	2	3	3	2	3	3	2	3	3	3	1	2	2
sp|P9WNZ1|COABC_MYCTU	sp|P9WNZ1|COABC_MYCTU	15	15	15		1	15	15	15	14	13	13	13	13	12	12	12	12	13	13	14	11	12	14	13	14	13	13	13	13	12	12	12	12	13	13	14	11	12	14	13	14	13	13	13	13	12	12	12
sp|P9WNZ3|DESA3_MYCTU	sp|P9WNZ3|DESA3_MYCTU	4	4	4		1	4	4	4	0	0	1	2	0	0	0	0	3	2	0	3	0	0	0	0	0	0	1	2	0	0	0	0	3	2	0	3	0	0	0	0	0	0	1	2	0	0	0	0
sp|P9WNZ5|DESA2_MYCTU	sp|P9WNZ5|DESA2_MYCTU	19	19	19		1	19	19	19	19	15	15	17	19	17	15	17	18	16	19	19	17	18	16	18	19	15	15	17	19	17	15	17	18	16	19	19	17	18	16	18	19	15	15	17	19	17	15	17
sp|P9WNZ7|DESA1_MYCTU	sp|P9WNZ7|DESA1_MYCTU	17	17	17		1	17	17	17	15	14	15	15	15	14	14	14	17	15	16	15	15	16	15	14	15	14	15	15	15	14	14	14	17	15	16	15	15	16	15	14	15	14	15	15	15	14	14	14
sp|P9WP01|PUNA_MYCTU	sp|P9WP01|PUNA_MYCTU	2	2	2		1	2	2	2	2	1	2	1	1	2	2	2	1	2	2	0	1	2	2	2	2	1	2	1	1	2	2	2	1	2	2	0	1	2	2	2	2	1	2	1	1	2	2	2
sp|P9WP05|Y2417_MYCTU	sp|P9WP05|Y2417_MYCTU	7	7	7		1	7	7	7	6	5	6	7	6	5	7	6	6	6	6	5	5	7	6	7	6	5	6	7	6	5	7	6	6	6	6	5	5	7	6	7	6	5	6	7	6	5	7	6
sp|P9WP09|Y364_MYCTU	sp|P9WP09|Y364_MYCTU	2	2	2		1	2	2	2	0	0	0	1	0	0	1	1	0	1	0	0	0	0	0	0	0	0	0	1	0	0	1	1	0	1	0	0	0	0	0	0	0	0	0	1	0	0	1	1
sp|P9WP11|FQR58_MYCTU	sp|P9WP11|FQR58_MYCTU	8	8	8		1	8	8	8	8	8	8	8	8	8	8	8	7	8	7	7	8	8	8	8	8	8	8	8	8	8	8	8	7	8	7	7	8	8	8	8	8	8	8	8	8	8	8	8
sp|P9WP13|FQR61_MYCTU	sp|P9WP13|FQR61_MYCTU	8	8	8		1	8	8	8	7	8	8	8	8	8	8	8	7	7	7	7	7	7	7	7	7	8	8	8	8	8	8	8	7	7	7	7	7	7	7	7	7	8	8	8	8	8	8	8
sp|P9WP15|DDN_MYCTU	sp|P9WP15|DDN_MYCTU	7	7	7		1	7	7	7	5	5	6	5	5	6	5	5	6	5	6	7	6	7	7	7	5	5	6	5	5	6	5	5	6	5	6	7	6	7	7	7	5	5	6	5	5	6	5	5
sp|P9WP17|DCD_MYCTU	sp|P9WP17|DCD_MYCTU	3	3	3		1	3	3	3	1	1	1	1	3	2	1	1	1	2	1	2	1	3	2	2	1	1	1	1	3	2	1	1	1	2	1	2	1	3	2	2	1	1	1	1	3	2	1	1
sp|P9WP19|DAPF_MYCTU	sp|P9WP19|DAPF_MYCTU	2	2	2		1	2	2	2	1	1	1	1	1	1	1	1	1	1	1	1	2	1	0	1	1	1	1	1	1	1	1	1	1	1	1	1	2	1	0	1	1	1	1	1	1	1	1	1
sp|P9WP23|DAPB_MYCTU	sp|P9WP23|DAPB_MYCTU	10	10	10		1	10	10	10	9	8	9	9	9	9	7	9	9	8	9	8	9	9	10	9	9	8	9	9	9	9	7	9	9	8	9	8	9	9	10	9	9	8	9	9	9	9	7	9
sp|P9WP25|DAPA_MYCTU	sp|P9WP25|DAPA_MYCTU	13	13	13		1	13	13	13	10	11	10	10	12	11	10	11	11	10	12	10	10	9	11	10	10	11	10	10	12	11	10	11	11	10	12	10	10	9	11	10	10	11	10	10	12	11	10	11
sp|P9WP27|DAO_MYCTU	sp|P9WP27|DAO_MYCTU	10	10	10		1	10	10	10	8	6	5	7	9	8	6	9	8	4	6	8	6	7	6	7	8	6	5	7	9	8	6	9	8	4	6	8	6	7	6	7	8	6	5	7	9	8	6	9
sp|P9WP29|DAGK_MYCTU	sp|P9WP29|DAGK_MYCTU	9	9	9		1	9	9	9	9	8	7	6	8	7	6	7	8	7	8	9	7	7	5	7	9	8	7	6	8	7	6	7	8	7	8	9	7	7	5	7	9	8	7	6	8	7	6	7
sp|P9WP31|DDL_MYCTU	sp|P9WP31|DDL_MYCTU	13	13	13		1	13	13	13	12	8	9	9	10	9	9	8	9	8	10	9	10	9	9	10	12	8	9	9	10	9	9	8	9	8	10	9	10	9	9	10	12	8	9	9	10	9	9	8
sp|P9WP33|CYSO_MYCTU	sp|P9WP33|CYSO_MYCTU	2	2	2		1	2	2	2	1	0	1	0	0	0	0	0	1	1	2	1	0	0	0	0	1	0	1	0	0	0	0	0	1	1	2	1	0	0	0	0	1	0	1	0	0	0	0	0
sp|P9WP35|QCRC_MYCTU	sp|P9WP35|QCRC_MYCTU	3	3	3		1	3	3	3	2	2	2	2	2	2	3	3	1	3	2	3	3	2	2	3	2	2	2	2	2	2	3	3	1	3	2	3	3	2	2	3	2	2	2	2	2	2	3	3
sp|P9WP37|QCRB_MYCTU	sp|P9WP37|QCRB_MYCTU	12	12	12		1	12	12	12	10	11	10	10	9	10	10	10	11	11	9	10	11	10	10	11	10	11	10	10	9	10	10	10	11	11	9	10	11	10	10	11	10	11	10	10	9	10	10	10
sp|P9WP41|CUT2_MYCTU	sp|P9WP41|CUT2_MYCTU	3	3	3		1	3	3	3	3	2	3	3	2	0	0	0	1	2	2	1	0	0	0	1	3	2	3	3	2	0	0	0	1	2	2	1	0	0	0	1	3	2	3	3	2	0	0	0
sp|P9WP43|CUT1_MYCTU	sp|P9WP43|CUT1_MYCTU	1	1	1		1	1	1	1	0	0	1	1	0	1	0	0	0	1	0	1	0	0	0	0	0	0	1	1	0	1	0	0	0	1	0	1	0	0	0	0	0	0	1	1	0	1	0	0
sp|P9WP49|CSOR_MYCTU	sp|P9WP49|CSOR_MYCTU	2	2	2		1	2	2	2	1	2	1	2	2	2	2	2	1	1	2	0	2	2	2	2	1	2	1	2	2	2	2	2	1	1	2	0	2	2	2	2	1	2	1	2	2	2	2	2
sp|P9WP51|Y1077_MYCTU	sp|P9WP51|Y1077_MYCTU	24	24	24		1	24	24	24	19	20	19	17	18	19	18	16	20	19	21	20	17	18	16	20	19	20	19	17	18	19	18	16	20	19	21	20	17	18	16	20	19	20	19	17	18	19	18	16
sp|P9WP53|CYSM_MYCTU	sp|P9WP53|CYSM_MYCTU	6	6	6		1	6	6	6	3	4	6	6	5	4	5	5	4	6	6	6	6	5	5	6	3	4	6	6	5	4	5	5	4	6	6	6	6	5	5	6	3	4	6	6	5	4	5	5
sp|P9WP55|CYSK_MYCTU	sp|P9WP55|CYSK_MYCTU	11	11	11		1	11	11	11	10	9	9	9	9	8	8	8	10	10	11	11	7	7	8	8	10	9	9	9	9	8	8	8	10	10	11	11	7	7	8	8	10	9	9	9	9	8	8	8
sp|P9WP59|MFTE_MYCTU	sp|P9WP59|MFTE_MYCTU	5	5	5		1	5	5	5	4	4	4	5	4	3	3	2	4	3	3	4	5	3	3	4	4	4	4	5	4	3	3	2	4	3	3	4	5	3	3	4	4	4	4	5	4	3	3	2
sp|P9WP63|CRCB1_MYCTU	sp|P9WP63|CRCB1_MYCTU	2	2	2		1	2	2	2	1	1	2	2	2	0	2	1	2	2	2	1	2	2	2	2	1	1	2	2	2	0	2	1	2	2	2	1	2	2	2	2	1	1	2	2	2	0	2	1
sp|P9WP67|COX3_MYCTU	sp|P9WP67|COX3_MYCTU	2	2	2		1	2	2	2	1	1	1	1	1	1	2	1	1	1	1	1	1	1	1	1	1	1	1	1	1	1	2	1	1	1	1	1	1	1	1	1	1	1	1	1	1	1	2	1
sp|P9WP69|COX2_MYCTU	sp|P9WP69|COX2_MYCTU	10	10	10		1	10	10	10	8	8	8	9	10	10	7	9	9	7	7	8	7	6	8	8	8	8	8	9	10	10	7	9	9	7	7	8	7	6	8	8	8	8	8	9	10	10	7	9
sp|P9WP71|COX1_MYCTU	sp|P9WP71|COX1_MYCTU	7	7	7		1	7	7	7	3	3	6	5	3	3	4	5	5	4	6	3	4	3	3	5	3	3	6	5	3	3	4	5	5	4	6	3	4	3	3	5	3	3	6	5	3	3	4	5
sp|P9WP73|Y2388_MYCTU	sp|P9WP73|Y2388_MYCTU	2	2	2		1	2	2	2	2	1	1	2	2	1	1	0	1	1	1	1	2	1	1	1	2	1	1	2	2	1	1	0	1	1	1	1	2	1	1	1	2	1	1	2	2	1	1	0
sp|P9WP75|CSPA_MYCTU	sp|P9WP75|CSPA_MYCTU	2	2	2		1	2	2	2	2	2	2	2	2	2	2	2	2	2	2	2	2	2	2	2	2	2	2	2	2	2	2	2	2	2	2	2	2	2	2	2	2	2	2	2	2	2	2	2
sp|P9WP77|FBIC_MYCTU	sp|P9WP77|FBIC_MYCTU	21	21	21		1	21	21	21	14	17	14	13	5	3	1	3	13	14	16	14	3	5	3	4	14	17	14	13	5	3	1	3	13	14	16	14	3	5	3	4	14	17	14	13	5	3	1	3
sp|P9WP79|FBIB_MYCTU	sp|P9WP79|FBIB_MYCTU	8	8	8		1	8	8	8	7	7	6	7	7	8	8	7	6	7	8	8	6	7	6	8	7	7	6	7	7	8	8	7	6	7	8	8	6	7	6	8	7	7	6	7	7	8	8	7
sp|P9WP81|COFD_MYCTU	sp|P9WP81|COFD_MYCTU	7	7	7		1	7	7	7	5	4	4	5	6	4	5	5	4	6	5	4	6	6	5	3	5	4	4	5	6	4	5	5	4	6	5	4	6	6	5	3	5	4	4	5	6	4	5	5
sp|P9WP83|COFC_MYCTU	sp|P9WP83|COFC_MYCTU	2	2	2		1	2	2	2	1	1	1	1	1	1	2	1	1	2	1	0	1	1	2	2	1	1	1	1	1	1	2	1	1	2	1	0	1	1	2	2	1	1	1	1	1	1	2	1
sp|P9WP85|COBT_MYCTU	sp|P9WP85|COBT_MYCTU	8	8	8		1	8	8	8	7	5	6	6	7	8	4	8	5	5	6	8	6	6	5	6	7	5	6	6	7	8	4	8	5	5	6	8	6	6	5	6	7	5	6	6	7	8	4	8
sp|P9WP87|COBH_MYCTU	sp|P9WP87|COBH_MYCTU	4	4	4		1	4	4	4	3	3	2	2	2	3	3	4	2	2	2	2	2	2	2	2	3	3	2	2	2	3	3	4	2	2	2	2	2	2	2	2	3	3	2	2	2	3	3	4
sp|P9WP89|COBK_MYCTU	sp|P9WP89|COBK_MYCTU	2	2	2		1	2	2	2	1	2	2	1	1	2	1	1	1	1	1	0	2	2	1	1	1	2	2	1	1	2	1	1	1	1	1	0	2	2	1	1	1	2	2	1	1	2	1	1
sp|P9WP95|COBQ_MYCTU	sp|P9WP95|COBQ_MYCTU	5	5	5		1	5	5	5	4	3	2	2	3	3	2	3	3	2	3	3	2	2	1	3	4	3	2	2	3	3	2	3	3	2	3	3	2	2	1	3	4	3	2	2	3	3	2	3
sp|P9WPA1|COAX_MYCTU	sp|P9WPA1|COAX_MYCTU	8	8	8		1	8	8	8	8	6	5	8	8	6	7	7	8	7	8	8	8	8	8	7	8	6	5	8	8	6	7	7	8	7	8	8	8	8	8	7	8	6	5	8	8	6	7	7
sp|P9WPA3|COAE_MYCTU	sp|P9WPA3|COAE_MYCTU	9	9	9		1	9	9	9	6	5	6	7	7	8	7	6	7	6	6	7	8	6	6	6	6	5	6	7	7	8	7	6	7	6	6	7	8	6	6	6	6	5	6	7	7	8	7	6
sp|P9WPA5|COAD_MYCTU	sp|P9WPA5|COAD_MYCTU	4	4	4		1	4	4	4	3	1	2	2	4	3	3	3	2	1	1	1	4	3	2	2	3	1	2	2	4	3	3	3	2	1	1	1	4	3	2	2	3	1	2	2	4	3	3	3
sp|P9WPA7|COAA_MYCTU	sp|P9WPA7|COAA_MYCTU	8	8	8		1	8	8	8	7	6	8	7	8	7	7	8	7	8	7	8	7	8	7	8	7	6	8	7	8	7	7	8	7	8	7	8	7	8	7	8	7	6	8	7	8	7	7	8
sp|P9WPA9|KCY_MYCTU	sp|P9WPA9|KCY_MYCTU	7	7	7		1	7	7	7	6	7	6	7	7	7	7	7	7	6	7	7	7	7	6	7	6	7	6	7	7	7	7	7	7	6	7	7	7	7	6	7	6	7	6	7	7	7	7	7
sp|P9WPB1|MMAA1_MYCTU	sp|P9WPB1|MMAA1_MYCTU	11	10	10		1	11	10	10	10	9	9	10	9	9	10	9	10	8	10	8	11	9	10	9	9	8	8	9	8	8	9	8	9	7	9	7	10	8	9	8	9	8	8	9	8	8	9	8
sp|P9WPB3|CMAS3_MYCTU	sp|P9WPB3|CMAS3_MYCTU	17	17	14		1	17	17	14	16	16	16	16	15	15	17	16	16	17	15	15	16	14	15	16	16	16	16	16	15	15	17	16	16	17	15	15	16	14	15	16	13	13	13	13	12	12	14	13
sp|P9WPB5|CMAS2_MYCTU	sp|P9WPB5|CMAS2_MYCTU	16	16	16		1	16	16	16	14	15	15	14	14	14	14	15	14	13	15	12	14	14	14	14	14	15	15	14	14	14	14	15	14	13	15	12	14	14	14	14	14	15	15	14	14	14	14	15
sp|P9WPB7|CMAS1_MYCTU	sp|P9WPB7|CMAS1_MYCTU	16	12	11		1	16	12	11	15	13	14	14	15	14	12	15	16	16	16	16	16	15	16	16	11	9	10	10	11	10	8	11	12	12	12	12	12	11	12	12	10	8	9	9	10	9	7	10
sp|P9WPB9|CLPX_MYCTU	sp|P9WPB9|CLPX_MYCTU	17	17	17		1	17	17	17	15	16	15	17	13	11	13	9	14	15	15	15	11	12	13	10	15	16	15	17	13	11	13	9	14	15	15	15	11	12	13	10	15	16	15	17	13	11	13	9
sp|P9WPC3|CLPP2_MYCTU	sp|P9WPC3|CLPP2_MYCTU	8	8	8		1	8	8	8	8	7	7	8	7	7	8	7	8	8	8	8	8	7	7	8	8	7	7	8	7	7	8	7	8	8	8	8	8	7	7	8	8	7	7	8	7	7	8	7
sp|P9WPC5|CLPP1_MYCTU	sp|P9WPC5|CLPP1_MYCTU	8	8	8		1	8	8	8	8	6	6	8	8	8	7	8	8	6	7	8	8	8	7	8	8	6	6	8	8	8	7	8	8	6	7	8	8	8	7	8	8	6	6	8	8	8	7	8
sp|P9WPC9|CLPC1_MYCTU	sp|P9WPC9|CLPC1_MYCTU	38	36	36		1	38	36	36	36	36	36	37	37	36	35	38	36	33	35	35	34	37	35	34	34	34	34	35	35	34	33	36	34	31	33	33	32	35	33	32	34	34	34	35	35	34	33	36
sp|P9WPD1|CLPB_MYCTU	sp|P9WPD1|CLPB_MYCTU	41	41	39		1	41	41	39	37	39	39	39	39	38	38	39	37	38	39	38	38	39	38	38	37	39	39	39	39	38	38	39	37	38	39	38	38	39	38	38	35	37	37	37	37	36	36	37
sp|P9WPD3|CISY2_MYCTU	sp|P9WPD3|CISY2_MYCTU	12	12	12		1	12	12	12	9	8	9	8	10	8	9	10	11	10	10	9	12	11	10	11	9	8	9	8	10	8	9	10	11	10	10	9	12	11	10	11	9	8	9	8	10	8	9	10
sp|P9WPD5|CISY1_MYCTU	sp|P9WPD5|CISY1_MYCTU	22	22	22		1	22	22	22	17	17	19	20	18	18	19	19	18	18	18	19	20	21	19	20	17	17	19	20	18	18	19	19	18	18	18	19	20	21	19	20	17	17	19	20	18	18	19	19
sp|P9WPE1|CITEL_MYCTU	sp|P9WPE1|CITEL_MYCTU	9	9	9		1	9	9	9	9	9	8	8	9	9	7	8	8	9	9	9	9	9	9	9	9	9	8	8	9	9	7	8	8	9	9	9	9	9	9	9	9	9	8	8	9	9	7	8
sp|P9WPE3|CINAL_MYCTU	sp|P9WPE3|CINAL_MYCTU	14	14	14		1	14	14	14	12	8	11	11	11	10	8	11	12	10	11	14	11	11	10	11	12	8	11	11	11	10	8	11	12	10	11	14	11	11	10	11	12	8	11	11	11	10	8	11
sp|P9WPE5|CH10_MYCTU	sp|P9WPE5|CH10_MYCTU	9	9	9		1	9	9	9	7	7	7	8	7	9	6	8	8	8	7	7	7	7	7	7	7	7	7	8	7	9	6	8	8	8	7	7	7	7	7	7	7	7	7	8	7	9	6	8
sp|P9WPE7|CH602_MYCTU	sp|P9WPE7|CH602_MYCTU	62	62	60		1	62	62	60	57	58	60	58	58	59	57	58	59	57	61	59	57	54	59	57	57	58	60	58	58	59	57	58	59	57	61	59	57	54	59	57	55	56	58	56	56	57	55	56
4194;254195;254196;254197;254198;254199;254200;254201;254202;254203;254204;254205;254206;254207;254208;254209;254210;254211;254212;254213;254214;254215;254216;254217;254218;254219;254220;254221;254222;254223;254224;254225;254226;254227;254228;254229;254230;254231;254232;254233;254234;254235;254236;254237;254238;254239;254240;254241;254242;254243;254244;254245;254246;254247;254248;254249;254250;25…	9003;9004;9005;9006;9007;9008;9009;9010;9011;9012;9013;9014;9015;9016;9017;9018;9019;9020;9021;9022;9023;9024;9025;9026;9027;9028;9029;9030;9031;9032;9033;9034;9035;9036;9037;9038;9039;9040;9041;9042;9043;9044;9045;9046;9047;9048;9049;9050;9051;9052;9053;9054;9055;9056;9057;9058;9059;9060;9061;9062;9063;9064;9065;9066;9067;9068;9069;9070;9071;9072;9073;9074;9075;9076;9077;9078;9079;9080;9081;9082…
;109447;109448;109449;109450;109451;109452;109453;109454;109455;109456;109457;109458;109459;109460;109461;109462;109463;109464;109465;109466;109467;109468;109469;109470;109471;109472;109473;109474;109475;109476;109477;109478;109479;109480;109481;109482;109483;109484;109485;109486;109487;109488;109489;109490;109491;109492;109493;109494;109495;109496;109497;109498;109499;109500;109501;109502;109503…
6;287447;287448;287449;287450;287451;287452;287453;287454;287455;287456;287457;287458;287459;287460;287461;287462;287463;287464;287465;287466;287467;287468;287469;287470;287471;287472;287473;287474;287475;287476;287477;287478;287479;287480;287481;287482;287483;287484;287485;287486;287487;287488;287489;287490;287491;287492;287493;287494;287495;287496;287497;287498;287499;287500;287501;287502;28750…
12;391213;391214;391215;391216;391217;391218;391219;391220;391221;391222;391223;391224;391225;391226;391227;391228;391229;391230;391231;391232;391233;391234;391235;391236;391237;391238;391239;391240;391241;391242;391243;391244;391245;391246;391247;391248;391249;391250;391251;391252;391253;391254;391255;391256;391257;391258;391259;391260;391261;391262;391263;392486;392487;392488;392489;392490;3924…	9045;10072;22263;22294;42109;51783;56091;56109;68646;78234;79346;96988;96997;99229;100179;100223;101744;109464;114136;114525;119807;119832;150901;151528;166319;166463;184513;184522;206928;212443;213351;213879;216679;217516;225908;286916;287681;293183;293651;299517;304907;305488;305498;307796;307992;326687;327081;327360;358791;391170;391200;391252;392500;392577;403685;407209;424871;425662;434079;4…	684;685;686;687;688;689	164;191;286;290;535;538
sp|P9WPE9|CH601_MYCTU	sp|P9WPE9|CH601_MYCTU	27	25	25		1	27	25	25	23	23	22	23	24	25	24	24	24	24	24	24	23	22	23	24	21	21	20	21	22	23	22	22	22	22	22	22	22	21	22	22	21	21	20	21	22	23	22	22
sp|P9WPF3|PKS11_MYCTU	sp|P9WPF3|PKS11_MYCTU	5	5	5		1	5	5	5	3	3	4	4	4	2	2	2	5	3	3	4	3	4	3	2	3	3	4	4	4	2	2	2	5	3	3	4	3	4	3	2	3	3	4	4	4	2	2	2
sp|P9WPF5|PKS10_MYCTU	sp|P9WPF5|PKS10_MYCTU	2	2	2		1	2	2	2	0	1	0	0	2	0	0	2	0	1	0	1	0	1	1	1	0	1	0	0	2	0	0	2	0	1	0	1	0	1	1	1	0	1	0	0	2	0	0	2
sp|P9WPF9|CDTS_MYCTU	sp|P9WPF9|CDTS_MYCTU	1	1	1		1	1	1	1	1	1	1	1	0	0	0	0	1	1	1	1	0	0	0	0	1	1	1	1	0	0	0	0	1	1	1	1	0	0	0	0	1	1	1	1	0	0	0	0
sp|P9WPG1|PSS_MYCTU	sp|P9WPG1|PSS_MYCTU	2	2	2		1	2	2	2	1	2	1	2	1	1	2	1	1	1	1	2	2	2	2	2	1	2	1	2	1	1	2	1	1	1	1	2	2	2	2	2	1	2	1	2	1	1	2	1
sp|P9WPG5|PGSA1_MYCTU	sp|P9WPG5|PGSA1_MYCTU	4	4	4		1	4	4	4	4	4	4	3	4	4	4	4	4	4	4	3	4	4	4	4	4	4	4	3	4	4	4	4	4	4	4	3	4	4	4	4	4	4	4	3	4	4	4	4
sp|P9WPG7|PISA_MYCTU	sp|P9WPG7|PISA_MYCTU	1	1	1		1	1	1	1	0	0	0	0	0	0	0	0	0	0	0	0	1	0	0	1	0	0	0	0	0	0	0	0	0	0	0	0	1	0	0	1	0	0	0	0	0	0	0	0
sp|P9WPG9|CDH_MYCTU	sp|P9WPG9|CDH_MYCTU	9	9	9		1	9	9	9	8	8	8	8	8	8	9	9	8	8	8	8	8	7	8	8	8	8	8	8	8	8	9	9	8	8	8	8	8	7	8	8	8	8	8	8	8	8	9	9
sp|P9WPH1|RIBD_MYCTU	sp|P9WPH1|RIBD_MYCTU	13	13	13		1	13	13	13	11	11	11	12	11	12	11	11	13	11	11	11	13	11	11	11	11	11	11	12	11	12	11	11	13	11	11	11	13	11	11	11	11	11	11	12	11	12	11	11
sp|P9WPH3|CDD_MYCTU	sp|P9WPH3|CDD_MYCTU	2	2	2		1	2	2	2	2	2	1	2	2	1	1	2	2	1	1	2	1	2	2	2	2	2	1	2	2	1	1	2	2	1	1	2	1	2	2	2	2	2	1	2	2	1	1	2
sp|P9WPH5|Y2242_MYCTU	sp|P9WPH5|Y2242_MYCTU	8	8	8		1	8	8	8	5	6	7	5	6	6	5	5	5	6	6	4	5	6	6	4	5	6	7	5	6	6	5	5	5	6	6	4	5	6	6	4	5	6	7	5	6	6	5	5
sp|P9WPH9|ECCA1_MYCTU	sp|P9WPH9|ECCA1_MYCTU	21	21	21		1	21	21	21	18	19	20	18	18	19	18	20	17	17	18	18	18	18	17	18	18	19	20	18	18	19	18	20	17	17	18	18	18	18	17	18	18	19	20	18	18	19	18	20
sp|P9WPI1|ECCA5_MYCTU	sp|P9WPI1|ECCA5_MYCTU	23	23	23		1	23	23	23	14	19	16	16	18	16	20	19	17	18	13	15	15	14	17	19	14	19	16	16	18	16	20	19	17	18	13	15	15	14	17	19	14	19	16	16	18	16	20	19
sp|P9WPI3|ECCA3_MYCTU	sp|P9WPI3|ECCA3_MYCTU	23	23	23		1	23	23	23	20	22	20	20	21	20	20	21	21	21	21	21	21	20	20	19	20	22	20	20	21	20	20	21	21	21	21	21	21	20	20	19	20	22	20	20	21	20	20	21
sp|P9WPJ1|CAS6_MYCTU	sp|P9WPJ1|CAS6_MYCTU	6	6	6		1	6	6	6	5	4	5	6	6	6	6	6	6	5	5	5	6	6	5	6	5	4	5	6	6	6	6	6	6	5	5	5	6	6	5	6	5	4	5	6	6	6	6	6
sp|P9WPJ7|MTCA1_MYCTU	sp|P9WPJ7|MTCA1_MYCTU	8	8	8		1	8	8	8	6	5	5	5	6	6	6	8	5	4	5	5	6	7	6	6	6	5	5	5	6	6	6	8	5	4	5	5	6	7	6	6	6	5	5	5	6	6	6	8
sp|P9WPJ9|MTCA2_MYCTU	sp|P9WPJ9|MTCA2_MYCTU	6	6	6		1	6	6	6	5	5	6	5	6	6	6	6	4	3	4	4	5	5	4	4	5	5	6	5	6	6	6	6	4	3	4	4	5	5	4	4	5	5	6	5	6	6	6	6
sp|P9WPK1|GLPK_MYCTU	sp|P9WPK1|GLPK_MYCTU	8	8	8		1	8	8	8	5	5	5	5	6	4	5	6	6	4	6	5	5	6	6	4	5	5	5	5	6	4	5	6	6	4	6	5	5	6	6	4	5	5	5	5	6	4	5	6
sp|P9WPK3|CARB_MYCTU	sp|P9WPK3|CARB_MYCTU	32	32	32		1	32	32	32	27	29	28	28	27	28	29	30	27	30	28	27	24	27	27	28	27	29	28	28	27	28	29	30	27	30	28	27	24	27	27	28	27	29	28	28	27	28	29	30
sp|P9WPK5|CARA_MYCTU	sp|P9WPK5|CARA_MYCTU	10	10	10		1	10	10	10	10	7	7	8	8	9	8	10	8	7	8	8	8	9	8	9	10	7	7	8	8	9	8	10	8	7	8	8	8	9	8	9	10	7	7	8	8	9	8	10
sp|P9WPK9|GCS2_MYCTU	sp|P9WPK9|GCS2_MYCTU	31	31	31		1	31	31	31	20	17	20	16	23	22	16	25	20	22	22	20	21	24	19	20	20	17	20	16	23	22	16	25	20	22	22	20	21	24	19	20	20	17	20	16	23	22	16	25
sp|P9WPL3|CP143_MYCTU	sp|P9WPL3|CP143_MYCTU	5	5	5		1	5	5	5	1	2	1	2	3	1	4	3	2	2	3	2	1	3	2	4	1	2	1	2	3	1	4	3	2	2	3	2	1	3	2	4	1	2	1	2	3	1	4	3
sp|P9WPL5|CP142_MYCTU	sp|P9WPL5|CP142_MYCTU	13	13	13		1	13	13	13	8	10	8	7	8	9	9	7	8	7	7	9	9	6	8	9	8	10	8	7	8	9	9	7	8	7	7	9	9	6	8	9	8	10	8	7	8	9	9	7
sp|P9WPL7|CP141_MYCTU	sp|P9WPL7|CP141_MYCTU	3	3	3		1	3	3	3	2	2	2	2	1	0	1	1	2	3	3	2	0	0	0	0	2	2	2	2	1	0	1	1	2	3	3	2	0	0	0	0	2	2	2	2	1	0	1	1
sp|P9WPL9|CP140_MYCTU	sp|P9WPL9|CP140_MYCTU	12	12	12		1	12	12	12	10	7	9	11	11	9	7	7	12	9	11	10	12	11	10	12	10	7	9	11	11	9	7	7	12	9	11	10	12	11	10	12	10	7	9	11	11	9	7	7
sp|P9WPM1|CP139_MYCTU	sp|P9WPM1|CP139_MYCTU	3	3	3		1	3	3	3	1	1	1	1	2	2	0	2	2	2	0	1	0	1	1	1	1	1	1	1	2	2	0	2	2	2	0	1	0	1	1	1	1	1	1	1	2	2	0	2
sp|P9WPM3|CP138_MYCTU	sp|P9WPM3|CP138_MYCTU	16	16	16		1	16	16	16	9	12	11	10	10	10	11	10	12	8	8	8	11	12	11	10	9	12	11	10	10	10	11	10	12	8	8	8	11	12	11	10	9	12	11	10	10	10	11	10
sp|P9WPM5|CP137_MYCTU	sp|P9WPM5|CP137_MYCTU	10	10	10		1	10	10	10	4	4	7	6	4	5	7	5	3	5	5	6	3	4	4	5	4	4	7	6	4	5	7	5	3	5	5	6	3	4	4	5	4	4	7	6	4	5	7	5
sp|P9WPM7|CP136_MYCTU	sp|P9WPM7|CP136_MYCTU	13	13	13		1	13	13	13	5	7	7	6	8	5	7	7	9	6	8	7	8	11	10	8	5	7	7	6	8	5	7	7	9	6	8	7	8	11	10	8	5	7	7	6	8	5	7	7
sp|P9WPM9|C135B_MYCTU	sp|P9WPM9|C135B_MYCTU	10	10	10		1	10	10	10	4	7	5	6	7	5	6	5	4	5	4	7	8	8	4	7	4	7	5	6	7	5	6	5	4	5	4	7	8	8	4	7	4	7	5	6	7	5	6	5
sp|P9WPN3|CP132_MYCTU	sp|P9WPN3|CP132_MYCTU	3	3	3		1	3	3	3	0	0	0	0	1	0	0	0	0	0	0	0	0	1	0	2	0	0	0	0	1	0	0	0	0	0	0	0	0	1	0	2	0	0	0	0	1	0	0	0
sp|P9WPN9|CP126_MYCTU	sp|P9WPN9|CP126_MYCTU	9	9	9		1	9	9	9	9	8	9	9	9	9	9	9	8	8	9	9	8	9	9	9	9	8	9	9	9	9	9	9	8	8	9	9	8	9	9	9	9	8	9	9	9	9	9	9
sp|P9WPP1|CP125_MYCTU	sp|P9WPP1|CP125_MYCTU	11	11	11		1	11	11	11	8	6	10	8	10	8	8	7	7	8	8	5	9	7	6	6	8	6	10	8	10	8	8	7	7	8	8	5	9	7	6	6	8	6	10	8	10	8	8	7
sp|P9WPP5|CP123_MYCTU	sp|P9WPP5|CP123_MYCTU	4	4	4		1	4	4	4	2	3	4	2	0	1	2	1	2	2	2	2	0	1	1	0	2	3	4	2	0	1	2	1	2	2	2	2	0	1	1	0	2	3	4	2	0	1	2	1
sp|P9WPP7|CP121_MYCTU	sp|P9WPP7|CP121_MYCTU	4	4	4		1	4	4	4	2	3	0	1	0	0	0	0	0	1	0	2	0	0	0	0	2	3	0	1	0	0	0	0	0	1	0	2	0	0	0	0	2	3	0	1	0	0	0	0
sp|P9WPP9|CP51_MYCTU	sp|P9WPP9|CP51_MYCTU	3	3	3		1	3	3	3	2	3	2	2	3	3	1	3	1	3	2	3	2	3	1	2	2	3	2	2	3	3	1	3	1	3	2	3	2	3	1	2	2	3	2	2	3	3	1	3
sp|P9WPQ3|BCCA_MYCTU	sp|P9WPQ3|BCCA_MYCTU	15	15	15		1	15	15	15	13	11	9	11	12	14	11	13	12	9	12	12	13	12	13	13	13	11	9	11	12	14	11	13	12	9	12	12	13	12	13	13	13	11	9	11	12	14	11	13
sp|P9WPQ5|BIOD_MYCTU	sp|P9WPQ5|BIOD_MYCTU	2	2	2		1	2	2	2	1	1	0	0	1	1	0	0	1	2	1	1	0	0	0	1	1	1	0	0	1	1	0	0	1	2	1	1	0	0	0	1	1	1	0	0	1	1	0	0
sp|P9WPQ7|BIOB_MYCTU	sp|P9WPQ7|BIOB_MYCTU	14	14	14		1	14	14	14	13	10	11	11	8	7	7	7	10	10	10	10	5	6	6	3	13	10	11	11	8	7	7	7	10	10	10	10	5	6	6	3	13	10	11	11	8	7	7	7
sp|P9WPQ9|BFR_MYCTU	sp|P9WPQ9|BFR_MYCTU	7	7	7		1	7	7	7	2	3	4	4	7	7	6	6	3	2	4	2	6	7	5	5	2	3	4	4	7	7	6	6	3	2	4	2	6	7	5	5	2	3	4	4	7	7	6	6
sp|P9WPR3|Y2850_MYCTU	sp|P9WPR3|Y2850_MYCTU	9	9	9		1	9	9	9	8	7	6	8	6	5	6	6	7	8	8	8	6	8	8	7	8	7	6	8	6	5	6	6	7	8	8	8	6	8	8	7	8	7	6	8	6	5	6	6
sp|P9WPR5|CCO_MYCTU	sp|P9WPR5|CCO_MYCTU	17	17	17		1	17	17	17	14	14	16	14	17	14	12	13	15	14	16	15	13	16	15	15	14	14	16	14	17	14	12	13	15	14	16	15	13	16	15	15	14	14	16	14	17	14	12	13
sp|P9WPR9|Y1488_MYCTU	sp|P9WPR9|Y1488_MYCTU	9	9	9		1	9	9	9	9	9	9	9	9	9	9	9	9	9	9	9	9	9	9	9	9	9	9	9	9	9	9	9	9	9	9	9	9	9	9	9	9	9	9	9	9	9	9	9
sp|P9WPS1|ATPL_MYCTU	sp|P9WPS1|ATPL_MYCTU	1	1	1		1	1	1	1	1	0	0	1	1	1	1	0	1	0	1	1	1	1	1	0	1	0	0	1	1	1	1	0	1	0	1	1	1	1	1	0	1	0	0	1	1	1	1	0
sp|P9WPS3|CTPV_MYCTU	sp|P9WPS3|CTPV_MYCTU	17	17	17		1	17	17	17	7	7	7	8	11	13	14	14	9	7	10	9	15	13	15	12	7	7	7	8	11	13	14	14	9	7	10	9	15	13	15	12	7	7	7	8	11	13	14	14
sp|P9WPS5|CTPI_MYCTU	sp|P9WPS5|CTPI_MYCTU	14	14	14		1	14	14	14	10	7	7	7	11	11	10	7	7	4	6	5	6	7	9	4	10	7	7	7	11	11	10	7	7	4	6	5	6	7	9	4	10	7	7	7	11	11	10	7
sp|P9WPS7|CTPG_MYCTU	sp|P9WPS7|CTPG_MYCTU	3	3	3		1	3	3	3	1	2	3	1	1	2	2	2	1	2	2	2	1	1	2	1	1	2	3	1	1	2	2	2	1	2	2	2	1	1	2	1	1	2	3	1	1	2	2	2
sp|P9WPS9|CTPF_MYCTU	sp|P9WPS9|CTPF_MYCTU	9	9	9		1	9	9	9	4	0	1	2	5	0	0	2	6	5	5	7	7	6	4	4	4	0	1	2	5	0	0	2	6	5	5	7	7	6	4	4	4	0	1	2	5	0	0	2
sp|P9WPT1|CTPE_MYCTU	sp|P9WPT1|CTPE_MYCTU	4	4	4		1	4	4	4	3	1	2	3	2	4	2	4	4	3	4	4	4	4	4	4	3	1	2	3	2	4	2	4	4	3	4	4	4	4	4	4	3	1	2	3	2	4	2	4
sp|P9WPT5|CTPC_MYCTU	sp|P9WPT5|CTPC_MYCTU	19	19	19		1	19	19	19	17	17	17	19	17	17	18	18	17	18	16	17	17	17	18	18	17	17	17	19	17	17	18	18	17	18	16	17	17	17	18	18	17	17	17	19	17	17	18	18
sp|P9WPT9|CTPB_MYCTU	sp|P9WPT9|CTPB_MYCTU	6	6	6		1	6	6	6	1	4	3	2	0	1	2	2	2	4	2	3	0	1	1	0	1	4	3	2	0	1	2	2	2	4	2	3	0	1	1	0	1	4	3	2	0	1	2	2
sp|P9WPU1|CTPA_MYCTU	sp|P9WPU1|CTPA_MYCTU	8	8	8		1	8	8	8	5	4	6	4	3	4	5	3	6	4	6	3	3	3	4	2	5	4	6	4	3	4	5	3	6	4	6	3	3	3	4	2	5	4	6	4	3	4	5	3
sp|P9WPU3|KDPB_MYCTU	sp|P9WPU3|KDPB_MYCTU	11	11	11		1	11	11	11	1	0	1	0	9	10	11	9	0	0	0	1	10	10	10	10	1	0	1	0	9	10	11	9	0	0	0	1	10	10	10	10	1	0	1	0	9	10	11	9
sp|P9WPU5|ATPB_MYCTU	sp|P9WPU5|ATPB_MYCTU	30	30	30		1	30	30	30	28	28	28	28	29	29	27	30	30	28	29	30	29	29	28	29	28	28	28	28	29	29	27	30	30	28	29	30	29	29	28	29	28	28	28	28	29	29	27	30
sp|P9WPU7|ATPA_MYCTU	sp|P9WPU7|ATPA_MYCTU	34	34	34		1	34	34	34	31	31	32	30	30	31	32	31	34	32	32	31	31	32	30	31	31	31	32	30	30	31	32	31	34	32	32	31	31	32	30	31	31	31	32	30	30	31	32	31
sp|P9WPU9|ATPG_MYCTU	sp|P9WPU9|ATPG_MYCTU	13	13	13		1	13	13	13	13	13	13	13	13	13	13	13	13	13	13	13	13	12	13	12	13	13	13	13	13	13	13	13	13	13	13	13	13	12	13	12	13	13	13	13	13	13	13	13
sp|P9WPV1|ATPE_MYCTU	sp|P9WPV1|ATPE_MYCTU	4	4	4		1	4	4	4	4	2	3	3	3	4	3	3	3	3	4	4	3	4	4	3	4	2	3	3	3	4	3	3	3	3	4	4	3	4	4	3	4	2	3	3	3	4	3	3
sp|P9WPV3|ATPFD_MYCTU	sp|P9WPV3|ATPFD_MYCTU	10	10	10		1	10	10	10	10	10	9	10	10	10	8	9	10	9	10	10	10	10	10	10	10	10	9	10	10	10	8	9	10	9	10	10	10	10	10	10	10	10	9	10	10	10	8	9
sp|P9WPV5|ATPF_MYCTU	sp|P9WPV5|ATPF_MYCTU	8	8	8		1	8	8	8	7	7	7	7	7	7	7	7	8	7	8	7	7	7	7	8	7	7	7	7	7	7	7	7	8	7	8	7	7	7	7	8	7	7	7	7	7	7	7	7
sp|P9WPV7|ATP6_MYCTU	sp|P9WPV7|ATP6_MYCTU	3	3	3		1	3	3	3	1	2	2	2	2	1	3	2	2	3	2	1	1	2	2	2	1	2	2	2	2	1	3	2	2	3	2	1	1	2	2	2	1	2	2	2	2	1	3	2
sp|P9WPV9|Y3552_MYCTU	sp|P9WPV9|Y3552_MYCTU	3	3	3		1	3	3	3	2	1	2	3	1	1	1	1	1	1	1	1	1	1	1	1	2	1	2	3	1	1	1	1	1	1	1	1	1	1	1	1	2	1	2	3	1	1	1	1
sp|P9WPW1|Y3551_MYCTU	sp|P9WPW1|Y3551_MYCTU	1	1	1		1	1	1	1	1	1	0	1	1	1	1	1	1	1	1	1	1	1	1	1	1	1	0	1	1	1	1	1	1	1	1	1	1	1	1	1	1	1	0	1	1	1	1	1
sp|P9WPW3|SCOB_MYCTU	sp|P9WPW3|SCOB_MYCTU	2	2	2		1	2	2	2	0	0	1	1	0	0	0	0	1	0	1	0	1	1	0	0	0	0	1	1	0	0	0	0	1	0	1	0	1	1	0	0	0	0	1	1	0	0	0	0
sp|P9WPW5|SCOA_MYCTU	sp|P9WPW5|SCOA_MYCTU	5	5	5		1	5	5	5	4	4	5	4	5	4	3	5	5	4	4	4	5	4	4	4	4	4	5	4	5	4	3	5	5	4	4	4	5	4	4	4	4	4	5	4	5	4	3	5
sp|P9WPW7|ASSY_MYCTU	sp|P9WPW7|ASSY_MYCTU	16	16	16		1	16	16	16	13	12	14	13	14	13	12	15	13	13	12	12	13	14	16	14	13	12	14	13	14	13	12	15	13	13	12	12	13	14	16	14	13	12	14	13	14	13	12	15
sp|P9WPW9|MURI_MYCTU	sp|P9WPW9|MURI_MYCTU	10	10	10		1	10	10	10	8	6	7	7	7	9	8	7	6	7	7	5	6	6	8	7	8	6	7	7	7	9	8	7	6	7	7	5	6	6	8	7	8	6	7	7	7	9	8	7
sp|P9WPX1|DHOM_MYCTU	sp|P9WPX1|DHOM_MYCTU	13	13	13		1	13	13	13	12	12	11	11	12	10	10	13	13	11	11	11	12	11	10	13	12	12	11	11	12	10	10	13	13	11	11	11	12	11	10	13	12	12	11	11	12	10	10	13
sp|P9WPX3|AK_MYCTU	sp|P9WPX3|AK_MYCTU	13	13	13		1	13	13	13	9	9	7	9	10	10	10	11	12	11	9	11	9	9	10	11	9	9	7	9	10	10	10	11	12	11	9	11	9	9	10	11	9	9	7	9	10	10	10	11
sp|P9WPX5|ASPG_MYCTU	sp|P9WPX5|ASPG_MYCTU	9	9	9		1	9	9	9	8	6	7	8	8	5	4	8	6	6	8	7	6	7	8	6	8	6	7	8	8	5	4	8	6	6	8	7	6	7	8	6	8	6	7	8	8	5	4	8
sp|P9WPX7|AROQ_MYCTU	sp|P9WPX7|AROQ_MYCTU	1	1	1		1	1	1	1	1	1	1	1	0	1	1	1	1	0	1	1	1	1	1	1	1	1	1	1	0	1	1	1	1	0	1	1	1	1	1	1	1	1	1	1	0	1	1	1
sp|P9WPX9|AROB_MYCTU	sp|P9WPX9|AROB_MYCTU	11	11	11		1	11	11	11	7	7	9	6	8	10	8	7	9	8	10	9	10	10	8	8	7	7	9	6	8	10	8	7	9	8	10	9	10	10	8	8	7	7	9	6	8	10	8	7
sp|P9WPY1|AROC_MYCTU	sp|P9WPY1|AROC_MYCTU	16	16	16		1	16	16	16	13	13	13	13	13	13	12	14	12	12	14	12	12	13	14	10	13	13	13	13	13	13	12	14	12	12	14	12	12	13	14	10	13	13	13	13	13	13	12	14
sp|P9WPY3|AROK_MYCTU	sp|P9WPY3|AROK_MYCTU	4	4	4		1	4	4	4	2	3	4	4	1	1	2	0	4	3	3	3	2	2	2	2	2	3	4	4	1	1	2	0	4	3	3	3	2	2	2	2	2	3	4	4	1	1	2	0
sp|P9WPY5|AROA_MYCTU	sp|P9WPY5|AROA_MYCTU	14	14	14		1	14	14	14	12	12	12	12	10	10	12	11	12	10	12	10	10	12	10	12	12	12	12	12	10	10	12	11	12	10	12	10	10	12	10	12	12	12	12	12	10	10	12	11
sp|P9WPY7|ARLY_MYCTU	sp|P9WPY7|ARLY_MYCTU	9	9	9		1	9	9	9	7	8	9	8	9	8	8	9	6	7	6	6	7	8	8	9	7	8	9	8	9	8	8	9	6	7	6	6	7	8	8	9	7	8	9	8	9	8	8	9
sp|P9WPY9|ARGR_MYCTU	sp|P9WPY9|ARGR_MYCTU	1	1	1		1	1	1	1	0	0	0	1	1	1	1	1	0	0	0	1	1	1	1	0	0	0	0	1	1	1	1	1	0	0	0	1	1	1	1	0	0	0	0	1	1	1	1	1
sp|P9WPZ1|Y1496_MYCTU	sp|P9WPZ1|Y1496_MYCTU	6	6	6		1	6	6	6	5	4	5	4	5	6	4	5	4	5	6	5	4	5	3	5	5	4	5	4	5	6	4	5	4	5	6	5	4	5	3	5	5	4	5	4	5	6	4	5
sp|P9WPZ3|ARGJ_MYCTU	sp|P9WPZ3|ARGJ_MYCTU	7	7	7		1	7	7	7	5	2	1	4	3	4	4	6	3	3	1	2	3	5	2	3	5	2	1	4	3	4	4	6	3	3	1	2	3	5	2	3	5	2	1	4	3	4	4	6
sp|P9WPZ5|DAPC_MYCTU	sp|P9WPZ5|DAPC_MYCTU	9	9	9		1	9	9	9	4	7	6	7	8	5	8	7	4	5	6	6	6	7	5	7	4	7	6	7	8	5	8	7	4	5	6	6	6	7	5	7	4	7	6	7	8	5	8	7
sp|P9WPZ7|ARGD_MYCTU	sp|P9WPZ7|ARGD_MYCTU	11	11	11		1	11	11	11	9	8	6	8	9	9	9	10	8	5	7	7	8	9	7	5	9	8	6	8	9	9	9	10	8	5	7	7	8	9	7	5	9	8	6	8	9	9	9	10
sp|P9WPZ9|ARGC_MYCTU	sp|P9WPZ9|ARGC_MYCTU	10	10	10		1	10	10	10	8	6	8	8	7	8	8	7	6	6	7	5	5	5	6	4	8	6	8	8	7	8	8	7	6	6	7	5	5	5	6	4	8	6	8	8	7	8	8	7
sp|P9WQ01|ARGB_MYCTU	sp|P9WQ01|ARGB_MYCTU	9	9	9		1	9	9	9	8	5	7	6	6	6	9	8	5	5	7	7	7	6	6	6	8	5	7	6	6	6	9	8	5	5	7	7	7	6	6	6	8	5	7	6	6	6	9	8
sp|P9WQ05|ARCA_MYCTU	sp|P9WQ05|ARCA_MYCTU	17	17	17		1	17	17	17	13	12	14	13	15	12	13	13	14	12	13	13	14	12	13	12	13	12	14	13	15	12	13	13	14	12	13	13	14	12	13	12	13	12	14	13	15	12	13	13
sp|P9WQ07|APT_MYCTU	sp|P9WQ07|APT_MYCTU	18	18	18		1	18	18	18	14	14	15	15	16	15	18	16	14	13	15	14	15	15	16	16	14	14	15	15	16	15	18	16	14	13	15	14	15	15	16	16	14	14	15	15	16	15	18	16
sp|P9WQ11|END3_MYCTU	sp|P9WQ11|END3_MYCTU	4	4	4		1	4	4	4	0	1	1	1	2	2	2	2	1	2	1	2	2	2	2	1	0	1	1	1	2	2	2	2	1	2	1	2	2	2	2	1	0	1	1	1	2	2	2	2
sp|P9WQ13|END4_MYCTU	sp|P9WQ13|END4_MYCTU	10	10	10		1	10	10	10	6	6	9	7	8	8	8	8	8	8	9	8	7	8	9	8	6	6	9	7	8	8	8	8	8	8	9	8	7	8	9	8	6	6	9	7	8	8	8	8
sp|P9WQ15|AOFH_MYCTU	sp|P9WQ15|AOFH_MYCTU	3	3	3		1	3	3	3	1	1	2	1	1	1	0	1	1	0	0	0	1	2	0	2	1	1	2	1	1	1	0	1	1	0	0	0	1	2	0	2	1	1	2	1	1	1	0	1
sp|P9WQ19|TRES_MYCTU	sp|P9WQ19|TRES_MYCTU	22	22	22		1	22	22	22	16	16	15	17	18	15	15	19	18	13	21	16	20	17	16	19	16	16	15	17	18	15	15	19	18	13	21	16	20	17	16	19	16	16	15	17	18	15	15	19
sp|P9WQ21|TREY_MYCTU	sp|P9WQ21|TREY_MYCTU	4	4	4		1	4	4	4	2	2	2	2	3	2	1	0	2	3	2	2	4	3	2	3	2	2	2	2	3	2	1	0	2	3	2	2	4	3	2	3	2	2	2	2	3	2	1	0
sp|P9WQ23|TREZ_MYCTU	sp|P9WQ23|TREZ_MYCTU	1	1	1		1	1	1	1	0	0	0	0	0	0	0	0	0	0	0	0	1	0	0	0	0	0	0	0	0	0	0	0	0	0	0	0	1	0	0	0	0	0	0	0	0	0	0	0
sp|P9WQ25|GLGX_MYCTU	sp|P9WQ25|GLGX_MYCTU	24	24	24		1	24	24	24	14	14	14	10	14	15	11	15	17	14	12	14	16	17	17	14	14	14	14	10	14	15	11	15	17	14	12	14	16	17	17	14	14	14	14	10	14	15	11	15
sp|P9WQ29|Y1320_MYCTU	sp|P9WQ29|Y1320_MYCTU	8	8	7		1	8	8	7	5	4	5	4	6	2	4	2	4	3	3	2	3	4	4	5	5	4	5	4	6	2	4	2	4	3	3	2	3	4	4	5	4	3	4	3	5	1	3	1
sp|P9WQ31|Y1319_MYCTU	sp|P9WQ31|Y1319_MYCTU	3	3	3		1	3	3	3	3	2	2	2	3	3	2	2	2	1	2	2	3	3	3	2	3	2	2	2	3	3	2	2	2	1	2	2	3	3	3	2	3	2	2	2	3	3	2	2
sp|P9WQ33|Y1318_MYCTU	sp|P9WQ33|Y1318_MYCTU	3	2	2		1	3	2	2	2	2	2	2	2	2	2	2	2	2	1	2	2	2	2	2	1	1	1	1	1	1	1	1	1	1	0	1	1	1	1	1	1	1	1	1	1	1	1	1
sp|P9WQ35|CYA1_MYCTU	sp|P9WQ35|CYA1_MYCTU	5	5	5		1	5	5	5	2	3	2	3	4	4	4	4	3	2	3	5	2	3	3	3	2	3	2	3	4	4	4	4	3	2	3	5	2	3	3	3	2	3	2	3	4	4	4	4
sp|P9WQ37|FAC13_MYCTU	sp|P9WQ37|FAC13_MYCTU	23	23	23		1	23	23	23	18	18	21	19	19	20	19	20	19	19	19	19	22	20	23	22	18	18	21	19	19	20	19	20	19	19	19	19	22	20	23	22	18	18	21	19	19	20	19	20
sp|P9WQ39|MENE_MYCTU	sp|P9WQ39|MENE_MYCTU	8	8	8		1	8	8	8	7	6	8	4	5	5	5	5	6	5	5	5	4	5	4	6	7	6	8	4	5	5	5	5	6	5	5	5	4	5	4	6	7	6	8	4	5	5	5	5
sp|P9WQ41|MBTM_MYCTU	sp|P9WQ41|MBTM_MYCTU	9	9	9		1	9	9	9	3	6	3	2	2	1	1	4	6	6	6	4	2	5	5	6	3	6	3	2	2	1	1	4	6	6	6	4	2	5	5	6	3	6	3	2	2	1	1	4
sp|P9WQ43|FAA26_MYCTU	sp|P9WQ43|FAA26_MYCTU	9	9	9		1	9	9	9	5	6	7	8	5	6	8	8	6	5	8	4	4	4	5	5	5	6	7	8	5	6	8	8	6	5	8	4	4	4	5	5	5	6	7	8	5	6	8	8
sp|P9WQ45|FAD25_MYCTU	sp|P9WQ45|FAD25_MYCTU	21	21	18		1	21	21	18	16	18	17	18	15	17	15	18	17	20	18	19	16	16	16	17	16	18	17	18	15	17	15	18	17	20	18	19	16	16	16	17	13	15	14	15	12	14	12	15
sp|P9WQ47|FAC23_MYCTU	sp|P9WQ47|FAC23_MYCTU	21	19	18		1	21	19	18	18	18	19	20	19	20	21	20	19	18	20	16	20	18	20	20	16	16	17	18	17	18	19	18	17	16	18	14	18	16	18	18	15	15	16	17	16	17	18	17
sp|P9WQ49|FAD21_MYCTU	sp|P9WQ49|FAD21_MYCTU	24	24	24		1	24	24	24	21	22	21	19	15	15	16	17	22	21	21	21	21	19	23	21	21	22	21	19	15	15	16	17	22	21	21	21	21	19	23	21	21	22	21	19	15	15	16	17
sp|P9WQ51|FAC19_MYCTU;tr|I6YGC8|I6YGC8_MYCTU	sp|P9WQ51|FAC19_MYCTU	21;6	21;6	21;6		2	21	21	21	16	19	15	16	17	20	18	18	15	16	18	18	17	17	17	17	16	19	15	16	17	20	18	18	15	16	18	18	17	17	17	17	16	19	15	16	17	20	18	18
sp|P9WQ55|FAD10_MYCTU	sp|P9WQ55|FAD10_MYCTU	3	3	3		1	3	3	3	1	1	2	2	1	1	1	1	1	2	3	2	1	0	2	1	1	1	2	2	1	1	1	1	1	2	3	2	1	0	2	1	1	1	2	2	1	1	1	1
sp|P9WQ57|FAA30_MYCTU	sp|P9WQ57|FAA30_MYCTU	18	18	18		1	18	18	18	15	14	12	10	13	11	13	10	9	14	11	14	12	13	11	11	15	14	12	10	13	11	13	10	9	14	11	14	12	13	11	11	15	14	12	10	13	11	13	10
sp|P9WQ59|FAA28_MYCTU	sp|P9WQ59|FAA28_MYCTU	18	14	14		1	18	14	14	14	15	16	15	16	15	13	13	17	16	16	15	14	14	13	13	10	11	12	11	12	11	9	9	13	12	12	11	10	10	9	9	10	11	12	11	12	11	9	9
sp|P9WQ61|FAA22_MYCTU	sp|P9WQ61|FAA22_MYCTU	14	14	14		1	14	14	14	10	11	10	10	7	12	10	9	10	11	10	9	11	8	8	9	10	11	10	10	7	12	10	9	10	11	10	9	11	8	8	9	10	11	10	10	7	12	10	9
sp|P9WQ63|MBTB_MYCTU	sp|P9WQ63|MBTB_MYCTU	28	28	28		1	28	28	28	16	17	16	17	5	7	13	12	23	22	20	20	15	15	16	19	16	17	16	17	5	7	13	12	23	22	20	20	15	15	16	19	16	17	16	17	5	7	13	12
sp|P9WQ67|Y3778_MYCTU	sp|P9WQ67|Y3778_MYCTU	15	15	15		1	15	15	15	12	11	11	10	12	11	13	12	12	13	12	13	11	14	11	12	12	11	11	10	12	11	13	12	12	13	12	13	11	14	11	12	12	11	11	10	12	11	13	12
sp|P9WQ69|CSD_MYCTU	sp|P9WQ69|CSD_MYCTU	17	17	17		1	17	17	17	13	13	15	13	14	15	15	16	15	13	13	14	13	13	13	13	13	13	15	13	14	15	15	16	15	13	13	14	13	13	13	13	13	13	15	13	14	15	15	16
sp|P9WQ71|ISCSL_MYCTU	sp|P9WQ71|ISCSL_MYCTU	4	4	4		1	4	4	4	3	3	3	3	3	3	3	3	3	4	3	3	3	2	1	2	3	3	3	3	3	3	3	3	3	4	3	3	3	2	1	2	3	3	3	3	3	3	3	3
sp|P9WQ73|SERC_MYCTU	sp|P9WQ73|SERC_MYCTU	12	12	12		1	12	12	12	11	10	11	10	12	10	10	10	12	11	11	12	11	12	12	11	11	10	11	10	12	10	10	10	12	11	11	12	11	12	12	11	11	10	11	10	12	10	10	10
sp|P9WQ75|ILVE_MYCTU	sp|P9WQ75|ILVE_MYCTU	13	13	13		1	13	13	13	11	9	10	11	11	10	10	10	12	11	13	12	12	11	12	12	11	9	10	11	11	10	10	10	12	11	13	12	12	11	12	12	11	9	10	11	11	10	10	10
sp|P9WQ77|LAT_MYCTU	sp|P9WQ77|LAT_MYCTU	13	13	13		1	13	13	13	6	7	10	7	10	9	10	11	9	5	6	4	13	13	13	13	6	7	10	7	10	9	10	11	9	5	6	4	13	13	13	13	6	7	10	7	10	9	10	11
sp|P9WQ79|GABT_MYCTU	sp|P9WQ79|GABT_MYCTU	9	9	9		1	9	9	9	6	6	7	8	7	8	7	7	7	8	6	9	6	8	7	8	6	6	7	8	7	8	7	7	7	8	6	9	6	8	7	8	6	6	7	8	7	8	7	7
sp|P9WQ81|BIOA_MYCTU	sp|P9WQ81|BIOA_MYCTU	6	6	6		1	6	6	6	3	4	4	2	5	4	5	3	2	3	1	2	3	2	3	3	3	4	4	2	5	4	5	3	2	3	1	2	3	2	3	3	3	4	4	2	5	4	5	3
sp|P9WQ83|CBL_MYCTU	sp|P9WQ83|CBL_MYCTU	21	21	21		1	21	21	21	18	14	17	18	19	18	15	17	18	15	17	17	18	16	16	19	18	14	17	18	19	18	15	17	18	15	17	17	18	16	16	19	18	14	17	18	19	18	15	17
sp|P9WQ85|BIOF2_MYCTU	sp|P9WQ85|BIOF2_MYCTU	5	5	5		1	5	5	5	2	3	5	4	3	5	4	5	4	2	4	2	1	2	1	1	2	3	5	4	3	5	4	5	4	2	4	2	1	2	1	1	2	3	5	4	3	5	4	5
sp|P9WQ87|BIOF1_MYCTU	sp|P9WQ87|BIOF1_MYCTU	7	7	7		1	7	7	7	5	5	5	5	1	1	0	1	5	4	4	5	0	0	0	0	5	5	5	5	1	1	0	1	5	4	4	5	0	0	0	0	5	5	5	5	1	1	0	1
sp|P9WQ89|Y2231_MYCTU	sp|P9WQ89|Y2231_MYCTU	4	4	4		1	4	4	4	2	2	3	3	2	1	1	1	3	2	4	2	1	2	1	3	2	2	3	3	2	1	1	1	3	2	4	2	1	2	1	3	2	2	3	3	2	1	1	1
sp|P9WQ91|AAT_MYCTU	sp|P9WQ91|AAT_MYCTU	9	9	9		1	9	9	9	5	5	5	6	3	2	2	2	6	7	9	8	4	2	2	3	5	5	5	6	3	2	2	2	6	7	9	8	4	2	2	3	5	5	5	6	3	2	2	2
sp|P9WQ93|AMI4_MYCTU	sp|P9WQ93|AMI4_MYCTU	6	6	6		1	6	6	6	4	3	2	2	1	3	1	2	2	4	1	3	3	2	2	3	4	3	2	2	1	3	1	2	2	4	1	3	3	2	2	3	4	3	2	2	1	3	1	2
sp|P9WQ95|AMI3_MYCTU	sp|P9WQ95|AMI3_MYCTU	19	19	19		1	19	19	19	18	16	16	17	17	15	15	16	16	15	16	15	16	16	13	16	18	16	16	17	17	15	15	16	16	15	16	15	16	16	13	16	18	16	16	17	17	15	15	16
sp|P9WQ97|AMIB2_MYCTU	sp|P9WQ97|AMIB2_MYCTU	12	12	12		1	12	12	12	9	10	8	9	11	9	9	10	10	11	10	11	11	12	11	10	9	10	8	9	11	9	9	10	10	11	10	11	11	12	11	10	9	10	8	9	11	9	9	10
sp|P9WQ99|AMIA2_MYCTU	sp|P9WQ99|AMIA2_MYCTU	10	10	10		1	10	10	10	6	7	8	5	3	5	5	4	5	8	7	8	6	4	6	7	6	7	8	5	3	5	5	4	5	8	7	8	6	4	6	7	6	7	8	5	3	5	5	4
sp|P9WQA1|GATA_MYCTU	sp|P9WQA1|GATA_MYCTU	12	12	12		1	12	12	12	12	12	12	11	12	12	12	12	12	12	12	11	12	12	12	12	12	12	12	11	12	12	12	12	12	12	12	11	12	12	12	12	12	12	12	11	12	12	12	12
sp|P9WQA3|ALF_MYCTU	sp|P9WQA3|ALF_MYCTU	16	16	16		1	16	16	16	16	16	16	16	16	16	15	16	15	16	16	15	16	16	15	16	16	16	16	16	16	16	15	16	15	16	16	15	16	16	15	16	16	16	16	16	16	16	15	16
sp|P9WQA5|Y2971_MYCTU	sp|P9WQA5|Y2971_MYCTU	12	12	12		1	12	12	12	12	11	11	12	12	12	12	12	12	10	12	12	12	12	11	11	12	11	11	12	12	12	12	12	12	10	12	12	12	12	11	11	12	11	11	12	12	12	12	12
sp|P9WQA7|Y2298_MYCTU	sp|P9WQA7|Y2298_MYCTU	15	15	15		1	15	15	15	14	13	14	13	14	14	14	14	14	11	14	14	14	14	11	13	14	13	14	13	14	14	14	14	14	11	14	14	14	14	11	13	14	13	14	13	14	14	14	14
sp|P9WQA9|ALR_MYCTU	sp|P9WQA9|ALR_MYCTU	10	10	10		1	10	10	10	8	8	8	10	9	8	8	7	7	9	8	8	8	7	9	9	8	8	8	10	9	8	8	7	7	9	8	8	8	7	9	9	8	8	8	10	9	8	8	7
sp|P9WQB1|DHA_MYCTU	sp|P9WQB1|DHA_MYCTU	9	9	9		1	9	9	9	8	8	8	8	5	6	5	4	9	9	8	6	6	5	6	6	8	8	8	8	5	6	5	4	9	9	8	6	6	5	6	6	8	8	8	8	5	6	5	4
sp|P9WQB3|LEU1_MYCTU	sp|P9WQB3|LEU1_MYCTU	28	28	28		1	28	28	28	22	19	20	19	22	22	23	21	19	22	19	22	26	25	26	28	22	19	20	19	22	22	23	21	19	22	19	22	26	25	26	28	22	19	20	19	22	22	23	21
sp|P9WQB5|AHPD_MYCTU	sp|P9WQB5|AHPD_MYCTU	4	4	4		1	4	4	4	3	3	3	2	3	3	4	3	3	4	3	4	4	3	3	4	3	3	3	2	3	3	4	3	3	4	3	4	4	3	3	4	3	3	3	2	3	3	4	3
sp|P9WQB7|AHPC_MYCTU	sp|P9WQB7|AHPC_MYCTU	13	13	13		1	13	13	13	7	6	2	5	4	4	3	8	13	13	12	13	10	11	10	11	7	6	2	5	4	4	3	8	13	13	12	13	10	11	10	11	7	6	2	5	4	4	3	8
sp|P9WQB9|ADHD_MYCTU	sp|P9WQB9|ADHD_MYCTU	15	15	15		1	15	15	15	15	15	13	14	14	14	14	13	15	14	15	15	14	13	14	14	15	15	13	14	14	14	14	13	15	14	15	15	14	13	14	14	15	15	13	14	14	14	14	13
sp|P9WQC1|ADHA_MYCTU	sp|P9WQC1|ADHA_MYCTU	6	6	6		1	6	6	6	5	3	5	4	4	4	6	3	5	4	1	4	4	5	5	4	5	3	5	4	4	4	6	3	5	4	1	4	4	5	5	4	5	3	5	4	4	4	6	3
sp|P9WQC3|ADH_MYCTU	sp|P9WQC3|ADH_MYCTU	8	8	8		1	8	8	8	2	3	3	3	4	3	5	4	5	6	4	5	6	6	7	7	2	3	3	3	4	3	5	4	5	6	4	5	6	6	7	7	2	3	3	3	4	3	5	4
sp|P9WQC5|ADHC_MYCTU	sp|P9WQC5|ADHC_MYCTU	14	14	14		1	14	14	14	13	14	14	14	14	14	14	14	13	13	13	14	14	14	14	14	13	14	14	14	14	14	14	14	13	13	13	14	14	14	14	14	13	14	14	14	14	14	14	14
sp|P9WQC7|ADHB_MYCTU	sp|P9WQC7|ADHB_MYCTU	14	14	14		1	14	14	14	12	12	13	14	13	12	12	14	12	13	13	13	12	14	14	14	12	12	13	14	13	12	12	14	12	13	13	13	12	14	14	14	12	12	13	14	13	12	12	14
sp|P9WQC9|ACYP_MYCTU	sp|P9WQC9|ACYP_MYCTU	3	3	3		1	3	3	3	3	3	3	3	3	3	3	3	3	3	3	3	3	3	3	3	3	3	3	3	3	3	3	3	3	3	3	3	3	3	3	3	3	3	3	3	3	3	3	3
sp|P9WQD1|ACSA_MYCTU	sp|P9WQD1|ACSA_MYCTU	19	19	19		1	19	19	19	16	16	19	17	16	14	16	16	17	16	17	15	17	16	18	18	16	16	19	17	16	14	16	16	17	16	17	15	17	16	18	18	16	16	19	17	16	14	16	16
sp|P9WQD3|ACPS_MYCTU	sp|P9WQD3|ACPS_MYCTU	3	3	3		1	3	3	3	2	1	1	1	3	1	1	1	3	1	1	2	1	1	1	1	2	1	1	1	3	1	1	1	3	1	1	2	1	1	1	1	2	1	1	1	3	1	1	1
sp|P9WQD5|TESA_MYCTU	sp|P9WQD5|TESA_MYCTU	11	11	11		1	11	11	11	11	9	10	11	11	9	9	10	11	9	9	10	11	10	9	10	11	9	10	11	11	9	9	10	11	9	9	10	11	10	9	10	11	9	10	11	11	9	9	10
sp|P9WQD7|FAB2_MYCTU	sp|P9WQD7|FAB2_MYCTU	21	21	21		1	21	21	21	20	18	20	20	19	19	21	20	20	19	19	19	19	19	17	17	20	18	20	20	19	19	21	20	20	19	19	19	19	19	17	17	20	18	20	20	19	19	21	20
sp|P9WQD9|FAB1_MYCTU	sp|P9WQD9|FAB1_MYCTU	15	15	15		1	15	15	15	14	14	13	14	14	13	13	14	14	14	14	15	14	14	13	13	14	14	13	14	14	13	13	14	14	14	14	15	14	14	13	13	14	14	13	14	14	13	13	14
sp|P9WQE1|PPSE_MYCTU	sp|P9WQE1|PPSE_MYCTU	51	51	51		1	51	51	51	41	42	42	43	42	46	42	45	45	45	45	45	43	41	42	41	41	42	42	43	42	46	42	45	45	45	45	45	43	41	42	41	41	42	42	43	42	46	42	45
sp|P9WQE3|PPSD_MYCTU	sp|P9WQE3|PPSD_MYCTU	33	33	33		1	33	33	33	22	21	19	21	17	23	20	26	26	24	30	29	25	25	26	30	22	21	19	21	17	23	20	26	26	24	30	29	25	25	26	30	22	21	19	21	17	23	20	26
sp|P9WQE5|PPSB_MYCTU	sp|P9WQE5|PPSB_MYCTU	19	17	17		1	19	17	17	10	12	9	10	8	13	7	9	15	14	12	13	10	10	8	13	9	10	7	9	7	12	5	8	14	13	11	12	9	9	7	12	9	10	7	9	7	12	5	8
sp|P9WQE7|PPSA_MYCTU	sp|P9WQE7|PPSA_MYCTU	24	23	22		1	24	23	22	7	12	9	10	10	12	17	11	12	9	9	11	11	8	10	10	7	11	8	10	10	12	16	11	12	9	9	11	11	8	10	10	6	10	7	9	9	11	15	10
sp|P9WQE9|PHAS_MYCTU	sp|P9WQE9|PHAS_MYCTU	63	62	62		1	63	62	62	51	50	50	47	48	47	49	50	49	39	45	42	55	55	52	52	50	49	49	46	47	46	48	49	48	38	44	41	54	54	51	51	50	49	49	46	47	46	48	49
sp|P9WQF3|ACPM_MYCTU	sp|P9WQF3|ACPM_MYCTU	8	8	8		1	8	8	8	7	7	6	7	7	7	7	8	7	6	7	7	7	7	7	7	7	7	6	7	7	7	7	8	7	6	7	7	7	7	7	7	7	7	6	7	7	7	7	8
sp|Rv2988c|leuC|SAMMtb;sp|P9WQF5|LEUC_MYCTU	sp|Rv2988c|leuC|SAMMtb;sp|P9WQF5|LEUC_MYCTU	14;14	14;14	14;14	;	2	14	14	14	11	11	13	11	9	9	10	11	9	7	10	7	10	9	8	10	11	11	13	11	9	9	10	11	9	7	10	7	10	9	8	10	11	11	13	11	9	9	10	11
sp|P9WQF7|Y873_MYCTU	sp|P9WQF7|Y873_MYCTU	25	25	25		1	25	25	25	22	22	20	20	21	21	21	21	21	23	21	22	23	21	21	22	22	22	20	20	21	21	21	21	21	23	21	22	23	21	21	22	22	22	20	20	21	21	21	21
sp|P9WQF9|MBTN_MYCTU	sp|P9WQF9|MBTN_MYCTU	6	6	6		1	6	6	6	1	3	2	4	0	1	4	2	5	2	6	5	2	4	2	4	1	3	2	4	0	1	4	2	5	2	6	5	2	4	2	4	1	3	2	4	0	1	4	2
sp|P9WQG1|ACDP_MYCTU	sp|P9WQG1|ACDP_MYCTU	21	21	21		1	21	21	21	20	18	20	18	17	19	19	21	18	17	18	18	19	19	19	18	20	18	20	18	17	19	19	21	18	17	18	18	19	19	19	18	20	18	20	18	17	19	19	21
sp|P9WQG3|ACDC_MYCTU	sp|P9WQG3|ACDC_MYCTU	9	9	9		1	9	9	9	6	6	7	7	5	6	6	7	6	7	6	6	5	6	7	5	6	6	7	7	5	6	6	7	6	7	6	6	5	6	7	5	6	6	7	7	5	6	6	7
sp|P9WQG7|Y802_MYCTU	sp|P9WQG7|Y802_MYCTU	3	3	3		1	3	3	3	2	0	0	0	0	0	1	0	0	0	0	0	0	0	1	1	2	0	0	0	0	0	1	0	0	0	0	0	0	0	1	1	2	0	0	0	0	0	1	0
sp|P9WQG9|AAC2_MYCTU	sp|P9WQG9|AAC2_MYCTU	4	4	4		1	4	4	4	2	3	2	2	3	3	3	4	2	3	2	4	4	3	4	4	2	3	2	2	3	3	3	4	2	3	2	4	4	3	4	4	2	3	2	2	3	3	3	4
sp|P9WQH1|ACKA_MYCTU	sp|P9WQH1|ACKA_MYCTU	9	9	9		1	9	9	9	6	5	7	5	4	3	4	3	5	6	4	5	4	5	7	4	6	5	7	5	4	3	4	3	5	6	4	5	4	5	7	4	6	5	7	5	4	3	4	3
sp|P9WQH3|ACDH_MYCTU	sp|P9WQH3|ACDH_MYCTU	5	5	5		1	5	5	5	4	2	3	4	3	3	2	3	4	2	2	1	3	3	1	0	4	2	3	4	3	3	2	3	4	2	2	1	3	3	1	0	4	2	3	4	3	3	2	3
sp|P9WQH5|PCC6_MYCTU	sp|P9WQH5|PCC6_MYCTU	23	23	23		1	23	23	23	21	17	20	20	13	16	17	16	21	18	22	23	12	9	13	12	21	17	20	20	13	16	17	16	21	18	22	23	12	9	13	12	21	17	20	20	13	16	17	16
sp|P9WQH7|PCC5_MYCTU	sp|P9WQH7|PCC5_MYCTU	17	17	17		1	17	17	17	17	16	16	17	16	15	16	16	17	16	16	16	15	14	15	15	17	16	16	17	16	15	16	16	17	16	16	16	15	14	15	15	17	16	16	17	16	15	16	16
sp|P9WQH9|ACCD_MYCTU	sp|P9WQH9|ACCD_MYCTU	8	8	8		1	8	8	8	6	3	6	3	6	7	4	4	2	4	3	3	5	4	6	4	6	3	6	3	6	7	4	4	2	4	3	3	5	4	6	4	6	3	6	3	6	7	4	4
sp|P9WQI1|Y647_MYCTU	sp|P9WQI1|Y647_MYCTU	18	18	18		1	18	18	18	14	16	17	12	15	16	16	16	14	15	16	14	16	15	14	16	14	16	17	12	15	16	16	16	14	15	16	14	16	15	14	16	14	16	17	12	15	16	16	16
sp|P9WQI3|SUGC_MYCTU	sp|P9WQI3|SUGC_MYCTU	14	14	14		1	14	14	14	11	12	11	12	13	12	12	13	11	12	11	12	12	12	13	13	11	12	11	12	13	12	12	13	11	12	11	12	12	12	13	13	11	12	11	12	13	12	12	13
sp|P9WQI5|Y2564_MYCTU	sp|P9WQI5|Y2564_MYCTU	10	10	9		1	10	10	9	10	8	8	9	9	9	9	10	10	8	7	8	8	10	8	8	10	8	8	9	9	9	9	10	10	8	7	8	8	10	8	8	9	7	7	8	8	8	8	9
sp|P9WQI7|Y2326_MYCTU	sp|P9WQI7|Y2326_MYCTU	14	14	14		1	14	14	14	10	9	10	10	8	9	8	8	8	11	9	8	7	6	9	9	10	9	10	10	8	9	8	8	8	11	9	8	7	6	9	9	10	9	10	10	8	9	8	8
sp|P9WQI9|BACA_MYCTU	sp|P9WQI9|BACA_MYCTU	8	8	8		1	8	8	8	7	5	7	7	6	8	7	7	5	6	7	6	7	6	7	7	7	5	7	7	6	8	7	7	5	6	7	6	7	6	7	7	7	5	7	7	6	8	7	7
sp|P9WQJ1|Y1273_MYCTU	sp|P9WQJ1|Y1273_MYCTU	2	2	2		1	2	2	2	1	1	1	1	0	1	2	1	1	1	2	1	1	0	1	0	1	1	1	1	0	1	2	1	1	1	2	1	1	0	1	0	1	1	1	1	0	1	2	1
sp|P9WQJ3|Y1272_MYCTU	sp|P9WQJ3|Y1272_MYCTU	1	1	1		1	1	1	1	0	1	0	0	0	0	0	0	1	1	0	1	0	0	0	0	0	1	0	0	0	0	0	0	1	1	0	1	0	0	0	0	0	1	0	0	0	0	0	0
sp|P9WQJ5|Y1281_MYCTU	sp|P9WQJ5|Y1281_MYCTU	18	18	18		1	18	18	18	13	13	14	14	12	11	13	10	14	16	14	13	11	14	14	13	13	13	14	14	12	11	13	10	14	16	14	13	11	14	14	13	13	13	14	14	12	11	13	10
sp|P9WQJ7|IRTB_MYCTU	sp|P9WQJ7|IRTB_MYCTU	2	2	2		1	2	2	2	1	1	1	1	1	0	1	0	1	1	1	0	0	0	0	1	1	1	1	1	1	0	1	0	1	1	1	0	0	0	0	1	1	1	1	1	1	0	1	0
sp|P9WQJ9|IRTA_MYCTU	sp|P9WQJ9|IRTA_MYCTU	7	7	7		1	7	7	7	1	2	1	1	2	1	1	1	4	1	4	1	2	1	3	0	1	2	1	1	2	1	1	1	4	1	4	1	2	1	3	0	1	2	1	1	2	1	1	1
sp|P9WQK1|Y986_MYCTU	sp|P9WQK1|Y986_MYCTU	4	4	4		1	4	4	4	3	4	1	3	3	4	2	2	2	1	3	2	3	3	1	2	3	4	1	3	3	4	2	2	2	1	3	2	3	3	1	2	3	4	1	3	3	4	2	2
sp|P9WQK3|ETTA_MYCTU	sp|P9WQK3|ETTA_MYCTU	24	24	24		1	24	24	24	20	21	21	21	21	20	21	21	23	20	22	21	19	20	22	20	20	21	21	21	21	20	21	21	23	20	22	21	19	20	22	20	20	21	21	21	21	20	21	21
sp|P9WQK5|Y073_MYCTU	sp|P9WQK5|Y073_MYCTU	6	5	5		1	6	5	5	4	5	6	6	5	4	5	5	4	4	5	4	3	3	3	4	3	4	5	5	4	3	4	4	3	3	4	3	2	2	2	3	3	4	5	5	4	3	4	4
sp|P9WQK7|UVRA_MYCTU	sp|P9WQK7|UVRA_MYCTU	37	37	37		1	37	37	37	29	33	30	32	23	29	28	27	34	32	32	34	30	27	29	27	29	33	30	32	23	29	28	27	34	32	32	34	30	27	29	27	29	33	30	32	23	29	28	27
sp|P9WQK9|PSTB2_MYCTU	sp|P9WQK9|PSTB2_MYCTU	8	8	8		1	8	8	8	5	5	6	6	5	5	5	6	5	7	5	6	6	5	5	7	5	5	6	6	5	5	5	6	5	7	5	6	6	5	5	7	5	5	6	6	5	5	5	6
sp|P9WQL1|PSTB1_MYCTU	sp|P9WQL1|PSTB1_MYCTU	7	7	7		1	7	7	7	4	4	3	3	4	5	4	4	2	2	5	5	3	4	3	3	4	4	3	3	4	5	4	4	2	2	5	5	3	4	3	3	4	4	3	3	4	5	4	4
sp|P9WQL3|MODC_MYCTU	sp|P9WQL3|MODC_MYCTU	2	2	2		1	2	2	2	1	1	1	0	1	0	0	0	1	1	0	1	0	0	0	0	1	1	1	0	1	0	0	0	1	1	0	1	0	0	0	0	1	1	1	0	1	0	0	0
sp|P9WQL5|MKL_MYCTU	sp|P9WQL5|MKL_MYCTU	12	12	12		1	12	12	12	11	11	11	11	12	12	10	12	12	10	11	10	11	11	10	10	11	11	11	11	12	12	10	12	12	10	11	10	11	11	10	10	11	11	11	11	12	12	10	12
sp|P9WQL7|FLQE1_MYCTU	sp|P9WQL7|FLQE1_MYCTU	2	2	2		1	2	2	2	0	1	1	0	0	0	1	0	0	1	0	1	1	0	1	0	0	1	1	0	0	0	1	0	0	1	0	1	1	0	1	0	0	1	1	0	0	0	1	0
sp|P9WQL9|DRRA_MYCTU	sp|P9WQL9|DRRA_MYCTU	10	10	10		1	10	10	10	9	9	9	9	6	9	8	7	9	8	9	10	7	9	8	8	9	9	9	9	6	9	8	7	9	8	9	10	7	9	8	8	9	9	9	9	6	9	8	7
sp|P9WQM1|CYSA_MYCTU	sp|P9WQM1|CYSA_MYCTU	9	9	9		1	9	9	9	6	6	7	6	6	7	7	8	4	7	6	7	7	5	6	7	6	6	7	6	6	7	7	8	4	7	6	7	7	5	6	7	6	6	7	6	6	7	7	8
sp|P9WQM9|ANSP1_MYCTU	sp|P9WQM9|ANSP1_MYCTU	3	3	3		1	3	3	3	3	2	3	1	1	2	2	1	2	2	1	2	1	0	0	1	3	2	3	1	1	2	2	1	2	2	1	2	1	0	0	1	3	2	3	1	1	2	2	1
sp|P9WQN1|Y2559_MYCTU	sp|P9WQN1|Y2559_MYCTU	8	8	8		1	8	8	8	6	7	6	6	7	8	5	8	6	6	5	6	6	5	6	6	6	7	6	6	7	8	5	8	6	6	5	6	6	5	6	6	6	7	6	6	7	8	5	8
sp|P9WQN3|FTSH_MYCTU	sp|P9WQN3|FTSH_MYCTU	21	21	21		1	21	21	21	14	17	17	16	14	15	16	14	15	17	14	17	14	13	16	16	14	17	17	16	14	15	16	14	15	17	14	17	14	13	16	16	14	17	17	16	14	15	16	14
sp|P9WQN5|ARC_MYCTU	sp|P9WQN5|ARC_MYCTU	23	23	22		1	23	23	22	21	20	21	21	19	20	19	20	21	22	20	21	18	20	19	20	21	20	21	21	19	20	19	20	21	22	20	21	18	20	19	20	20	19	20	20	18	19	18	19
sp|P9WQN7|MPT51_MYCTU	sp|P9WQN7|MPT51_MYCTU	4	4	4		1	4	4	4	4	1	1	3	4	4	1	2	1	1	3	1	3	4	1	1	4	1	1	3	4	4	1	2	1	1	3	1	3	4	1	1	4	1	1	3	4	4	1	2
sp|P9WQN9|A85C_MYCTU	sp|P9WQN9|A85C_MYCTU	3	3	3		1	3	3	3	2	2	2	3	0	2	1	1	2	2	2	2	2	1	1	2	2	2	2	3	0	2	1	1	2	2	2	2	2	1	1	2	2	2	2	3	0	2	1	1
sp|P9WQP1|A85B_MYCTU	sp|P9WQP1|A85B_MYCTU	6	5	5		1	6	5	5	6	5	5	5	6	5	5	6	5	6	5	5	5	5	5	5	5	4	4	4	5	4	4	5	4	5	4	4	4	4	4	4	5	4	4	4	5	4	4	5
sp|P9WQP3|A85A_MYCTU	sp|P9WQP3|A85A_MYCTU	7	7	6		1	7	7	6	6	5	6	6	3	4	4	4	6	5	6	5	5	3	4	5	6	5	6	6	3	4	4	4	6	5	6	5	5	3	4	5	5	4	5	5	2	3	3	3
sp|P9WQP5|6PGL_MYCTU	sp|P9WQP5|6PGL_MYCTU	10	10	10		1	10	10	10	6	9	6	6	7	8	8	7	8	5	7	6	7	6	7	8	6	9	6	6	7	8	8	7	8	5	7	6	7	6	7	8	6	9	6	6	7	8	8	7
sp|P9WQP7|3BHS_MYCTU	sp|P9WQP7|3BHS_MYCTU	8	8	8		1	8	8	8	7	6	5	5	4	5	6	6	5	4	5	5	6	6	5	6	7	6	5	5	4	5	6	6	5	4	5	5	6	6	5	6	7	6	5	5	4	5	6	6
sp|Q10690|Y2082_MYCTU	sp|Q10690|Y2082_MYCTU	11	11	11		1	11	11	11	8	8	9	9	6	8	8	8	7	10	7	9	8	7	7	10	8	8	9	9	6	8	8	8	7	10	7	9	8	7	7	10	8	8	9	9	6	8	8	8
sp|Q6MWZ7|SUGPH_MYCTU	sp|Q6MWZ7|SUGPH_MYCTU	7	7	7		1	7	7	7	6	3	6	6	6	7	7	6	5	7	6	6	7	7	6	5	6	3	6	6	6	7	7	6	5	7	6	6	7	7	6	5	6	3	6	6	6	7	7	6
sp|Q6MX39|UMAA_MYCTU	sp|Q6MX39|UMAA_MYCTU	16	16	15		1	16	16	15	16	14	15	14	16	16	14	15	15	13	14	15	15	16	14	16	16	14	15	14	16	16	14	15	15	13	14	15	15	16	14	16	15	13	14	13	15	15	13	14
sp|Q6MX43|DODEC_MYCTU	sp|Q6MX43|DODEC_MYCTU	2	2	2		1	2	2	2	1	1	1	1	1	1	2	2	1	1	1	2	1	1	1	1	1	1	1	1	1	1	2	2	1	1	1	2	1	1	1	1	1	1	1	1	1	1	2	2
sp|Q79FV4|CYSK2_MYCTU	sp|Q79FV4|CYSK2_MYCTU	16	16	16		1	16	16	16	11	12	13	12	13	12	14	16	12	11	11	11	11	11	12	11	11	12	13	12	13	12	14	16	12	11	11	11	11	11	12	11	11	12	13	12	13	12	14	16
sp|Q79FX6|MMAA2_MYCTU	sp|Q79FX6|MMAA2_MYCTU	16	16	16		1	16	16	16	14	15	15	14	16	15	16	13	14	13	13	14	13	15	15	13	14	15	15	14	16	15	16	13	14	13	13	14	13	15	15	13	14	15	15	14	16	15	16	13
sp|Q79FX8|MMAA4_MYCTU	sp|Q79FX8|MMAA4_MYCTU	17	17	16		1	17	17	16	17	17	17	17	17	17	17	17	17	17	17	17	17	17	17	17	17	17	17	17	17	17	17	17	17	17	17	17	17	17	17	17	16	16	16	16	16	16	16	16
sp|Rv0012|Rv0012|H37Rv-SAMMtb;tr|L0T243|L0T243_MYCTU	sp|Rv0012|Rv0012|H37Rv-SAMMtb;tr|L0T243|L0T243_MYCTU	3;2	3;2	3;2	;	2	3	3	3	2	2	3	2	2	1	0	1	2	2	2	2	0	0	0	0	2	2	3	2	2	1	0	1	2	2	2	2	0	0	0	0	2	2	3	2	2	1	0	1
sp|Rv1266c|pknH|H37Rv-SAMMtb;sp|P9WI71|PKNH_MYCTU	sp|Rv1266c|pknH|H37Rv-SAMMtb;sp|P9WI71|PKNH_MYCTU	22;21	22;21	22;21	;	2	22	22	22	18	13	18	18	18	18	16	17	15	19	17	19	21	18	18	20	18	13	18	18	18	18	16	17	15	19	17	19	21	18	18	20	18	13	18	18	18	18	16	17
tr|L0TB61|L0TB61_MYCTU;sp|Rv2037c|Rv2037c|H37Rv-SAMMtb	tr|L0TB61|L0TB61_MYCTU;sp|Rv2037c|Rv2037c|H37Rv-SAMMtb	9;9	9;9	9;9	;	2	9	9	9	5	5	5	5	8	5	5	7	8	6	7	8	8	8	9	9	5	5	5	5	8	5	5	7	8	6	7	8	8	8	9	9	5	5	5	5	8	5	5	7
sp|Rv2495c|bkdC|H37Rv-SAMMtb;sp|O06159|BKDC_MYCTU	sp|Rv2495c|bkdC|H37Rv-SAMMtb;sp|O06159|BKDC_MYCTU	15;14	15;14	15;14	;	2	15	15	15	7	9	10	9	10	10	11	11	12	13	13	13	11	13	14	12	7	9	10	9	10	10	11	11	12	13	13	13	11	13	14	12	7	9	10	9	10	10	11	11
sp|Rv2627c|Rv2627c|H37Rv-SAMMtb;sp|P9WL67|Y2627_MYCTU	sp|Rv2627c|Rv2627c|H37Rv-SAMMtb;sp|P9WL67|Y2627_MYCTU	19;18	19;18	19;18	;	2	19	19	19	15	3	10	6	11	2	2	1	17	15	15	16	17	15	13	13	15	3	10	6	11	2	2	1	17	15	15	16	17	15	13	13	15	3	10	6	11	2	2	1
sp|Rv3479|Rv3479|H37Rv-SAMMtb;sp|O06342|Y3479_MYCTU	sp|Rv3479|Rv3479|H37Rv-SAMMtb;sp|O06342|Y3479_MYCTU	15;14	15;14	15;14	;	2	15	15	15	12	13	8	9	12	8	9	8	7	8	8	7	9	8	8	9	12	13	8	9	12	8	9	8	7	8	8	7	9	8	8	9	12	13	8	9	12	8	9	8
tr|I6WXK4|I6WXK4_MYCTU	tr|I6WXK4|I6WXK4_MYCTU	10	10	10		1	10	10	10	9	8	8	9	8	9	9	9	8	9	9	9	8	9	9	9	9	8	8	9	8	9	9	9	8	9	9	9	8	9	9	9	9	8	8	9	8	9	9	9
tr|I6WYU2|I6WYU2_MYCTU	tr|I6WYU2|I6WYU2_MYCTU	8	8	8		1	8	8	8	1	3	5	2	5	1	1	2	2	2	4	2	3	4	3	4	1	3	5	2	5	1	1	2	2	2	4	2	3	4	3	4	1	3	5	2	5	1	1	2
tr|I6WYY7|I6WYY7_MYCTU	tr|I6WYY7|I6WYY7_MYCTU	5	5	5		1	5	5	5	5	5	5	5	5	5	4	5	4	4	4	5	4	5	5	5	5	5	5	5	5	5	4	5	4	4	4	5	4	5	5	5	5	5	5	5	5	5	4	5
tr|I6WZ30|I6WZ30_MYCTU	tr|I6WZ30|I6WZ30_MYCTU	2	2	2		1	2	2	2	2	1	2	1	2	2	2	1	2	2	0	0	1	2	2	2	2	1	2	1	2	2	2	1	2	2	0	0	1	2	2	2	2	1	2	1	2	2	2	1
tr|I6WZ58|I6WZ58_MYCTU	tr|I6WZ58|I6WZ58_MYCTU	6	6	6		1	6	6	6	4	5	3	3	5	4	3	4	4	3	4	3	3	5	4	3	4	5	3	3	5	4	3	4	4	3	4	3	3	5	4	3	4	5	3	3	5	4	3	4
tr|I6WZD7|I6WZD7_MYCTU	tr|I6WZD7|I6WZD7_MYCTU	5	5	5		1	5	5	5	3	3	3	2	3	3	3	3	4	3	4	4	4	4	4	4	3	3	3	2	3	3	3	3	4	3	4	4	4	4	4	4	3	3	3	2	3	3	3	3
tr|I6WZD9|I6WZD9_MYCTU	tr|I6WZD9|I6WZD9_MYCTU	1	1	1		1	1	1	1	0	0	1	1	0	0	0	1	0	1	0	1	0	1	0	1	0	0	1	1	0	0	0	1	0	1	0	1	0	1	0	1	0	0	1	1	0	0	0	1
tr|I6WZG6|I6WZG6_MYCTU	tr|I6WZG6|I6WZG6_MYCTU	9	9	9		1	9	9	9	4	6	5	6	7	7	6	8	3	7	7	5	7	7	7	7	4	6	5	6	7	7	6	8	3	7	7	5	7	7	7	7	4	6	5	6	7	7	6	8
tr|I6WZH9|I6WZH9_MYCTU	tr|I6WZH9|I6WZH9_MYCTU	7	7	7		1	7	7	7	6	3	3	4	4	4	6	5	2	4	2	2	5	3	4	5	6	3	3	4	4	4	6	5	2	4	2	2	5	3	4	5	6	3	3	4	4	4	6	5
tr|I6WZM9|I6WZM9_MYCTU	tr|I6WZM9|I6WZM9_MYCTU	6	6	6		1	6	6	6	6	6	5	6	6	6	6	6	6	5	6	6	6	6	6	6	6	6	5	6	6	6	6	6	6	5	6	6	6	6	6	6	6	6	5	6	6	6	6	6
tr|I6WZS4|I6WZS4_MYCTU	tr|I6WZS4|I6WZS4_MYCTU	2	2	2		1	2	2	2	1	0	1	0	0	0	1	0	0	0	0	0	1	2	0	1	1	0	1	0	0	0	1	0	0	0	0	0	1	2	0	1	1	0	1	0	0	0	1	0
tr|I6WZS8|I6WZS8_MYCTU	tr|I6WZS8|I6WZS8_MYCTU	10	10	10		1	10	10	10	9	5	7	6	7	6	5	9	7	6	6	8	8	9	7	8	9	5	7	6	7	6	5	9	7	6	6	8	8	9	7	8	9	5	7	6	7	6	5	9
tr|I6X235|I6X235_MYCTU	tr|I6X235|I6X235_MYCTU	3	3	3		1	3	3	3	2	1	1	2	2	2	2	3	2	1	2	2	2	1	0	1	2	1	1	2	2	2	2	3	2	1	2	2	2	1	0	1	2	1	1	2	2	2	2	3
tr|I6X4D6|I6X4D6_MYCTU	tr|I6X4D6|I6X4D6_MYCTU	5	5	5		1	5	5	5	4	2	1	3	3	3	3	4	3	3	4	4	3	4	3	2	4	2	1	3	3	3	3	4	3	3	4	4	3	4	3	2	4	2	1	3	3	3	3	4
tr|I6X4J0|I6X4J0_MYCTU	tr|I6X4J0|I6X4J0_MYCTU	6	6	6		1	6	6	6	3	4	3	3	4	4	1	1	4	3	4	3	4	4	3	3	3	4	3	3	4	4	1	1	4	3	4	3	4	4	3	3	3	4	3	3	4	4	1	1
tr|I6X4K0|I6X4K0_MYCTU	tr|I6X4K0|I6X4K0_MYCTU	27	27	27		1	27	27	27	20	21	19	21	20	24	23	22	17	15	16	16	22	21	19	19	20	21	19	21	20	24	23	22	17	15	16	16	22	21	19	19	20	21	19	21	20	24	23	22
tr|I6X4S7|I6X4S7_MYCTU	tr|I6X4S7|I6X4S7_MYCTU	7	7	7		1	7	7	7	7	5	7	7	7	7	6	7	7	5	7	7	7	7	6	6	7	5	7	7	7	7	6	7	7	5	7	7	7	7	6	6	7	5	7	7	7	7	6	7
tr|I6X4W4|I6X4W4_MYCTU	tr|I6X4W4|I6X4W4_MYCTU	3	3	3		1	3	3	3	1	2	3	2	0	2	1	2	1	0	1	2	1	0	2	1	1	2	3	2	0	2	1	2	1	0	1	2	1	0	2	1	1	2	3	2	0	2	1	2
tr|I6X540|I6X540_MYCTU	tr|I6X540|I6X540_MYCTU	6	6	6		1	6	6	6	5	4	5	6	4	4	5	5	5	5	5	5	6	5	2	4	5	4	5	6	4	4	5	5	5	5	5	5	6	5	2	4	5	4	5	6	4	4	5	5
tr|I6X552|I6X552_MYCTU	tr|I6X552|I6X552_MYCTU	2	2	2		1	2	2	2	2	2	2	2	1	2	2	2	2	2	2	2	2	2	2	2	2	2	2	2	1	2	2	2	2	2	2	2	2	2	2	2	2	2	2	2	1	2	2	2
tr|I6X5C5|I6X5C5_MYCTU	tr|I6X5C5|I6X5C5_MYCTU	4	4	4		1	4	4	4	3	3	2	2	4	4	2	2	3	3	3	4	3	4	4	3	3	3	2	2	4	4	2	2	3	3	3	4	3	4	4	3	3	3	2	2	4	4	2	2
tr|I6X5C9|I6X5C9_MYCTU	tr|I6X5C9|I6X5C9_MYCTU	6	6	6		1	6	6	6	3	5	2	2	6	4	3	4	4	1	5	5	4	3	4	3	3	5	2	2	6	4	3	4	4	1	5	5	4	3	4	3	3	5	2	2	6	4	3	4
tr|I6X5G8|I6X5G8_MYCTU;tr|P71627|P71627_MYCTU	tr|I6X5G8|I6X5G8_MYCTU;tr|P71627|P71627_MYCTU	5;4	5;4	5;4	;	2	5	5	5	4	3	3	4	3	2	3	2	3	4	3	1	1	2	4	3	4	3	3	4	3	2	3	2	3	4	3	1	1	2	4	3	4	3	3	4	3	2	3	2
tr|I6X5H3|I6X5H3_MYCTU	tr|I6X5H3|I6X5H3_MYCTU	7	7	7		1	7	7	7	1	5	3	3	4	5	5	6	4	5	5	7	3	4	5	6	1	5	3	3	4	5	5	6	4	5	5	7	3	4	5	6	1	5	3	3	4	5	5	6
tr|I6X5I7|I6X5I7_MYCTU	tr|I6X5I7|I6X5I7_MYCTU	10	10	10		1	10	10	10	5	4	4	6	6	9	4	5	5	2	5	5	6	6	5	5	5	4	4	6	6	9	4	5	5	2	5	5	6	6	5	5	5	4	4	6	6	9	4	5
tr|I6X5K1|I6X5K1_MYCTU	tr|I6X5K1|I6X5K1_MYCTU	15	15	15		1	15	15	15	12	11	11	11	12	13	11	12	12	9	13	11	12	12	11	12	12	11	11	11	12	13	11	12	12	9	13	11	12	12	11	12	12	11	11	11	12	13	11	12
tr|I6X5M3|I6X5M3_MYCTU	tr|I6X5M3|I6X5M3_MYCTU	4	4	4		1	4	4	4	2	4	4	3	1	2	2	4	2	2	1	3	1	2	2	1	2	4	4	3	1	2	2	4	2	2	1	3	1	2	2	1	2	4	4	3	1	2	2	4
tr|I6X5U4|I6X5U4_MYCTU	tr|I6X5U4|I6X5U4_MYCTU	9	9	9		1	9	9	9	7	6	7	8	7	7	7	7	6	6	5	5	7	7	7	7	7	6	7	8	7	7	7	7	6	6	5	5	7	7	7	7	7	6	7	8	7	7	7	7
tr|I6X654|I6X654_MYCTU	tr|I6X654|I6X654_MYCTU	12	12	12		1	12	12	12	9	7	5	9	9	7	9	10	7	9	7	7	9	8	10	6	9	7	5	9	9	7	9	10	7	9	7	7	9	8	10	6	9	7	5	9	9	7	9	10
tr|I6X6H8|I6X6H8_MYCTU	tr|I6X6H8|I6X6H8_MYCTU	3	3	3		1	3	3	3	2	2	2	2	2	2	2	2	2	3	2	2	2	2	2	2	2	2	2	2	2	2	2	2	2	3	2	2	2	2	2	2	2	2	2	2	2	2	2	2
tr|I6X7B3|I6X7B3_MYCTU	tr|I6X7B3|I6X7B3_MYCTU	5	5	5		1	5	5	5	3	4	4	5	3	5	3	4	3	3	5	4	5	5	3	5	3	4	4	5	3	5	3	4	3	3	5	4	5	5	3	5	3	4	4	5	3	5	3	4
tr|I6X7D4|I6X7D4_MYCTU	tr|I6X7D4|I6X7D4_MYCTU	9	9	9		1	9	9	9	7	9	9	9	9	9	9	9	8	8	8	7	7	9	8	8	7	9	9	9	9	9	9	9	8	8	8	7	7	9	8	8	7	9	9	9	9	9	9	9
tr|I6X7F2|I6X7F2_MYCTU	tr|I6X7F2|I6X7F2_MYCTU	1	1	1		1	1	1	1	0	1	1	1	0	1	1	1	1	1	1	1	1	1	1	1	0	1	1	1	0	1	1	1	1	1	1	1	1	1	1	1	0	1	1	1	0	1	1	1
tr|I6X7F9|I6X7F9_MYCTU	tr|I6X7F9|I6X7F9_MYCTU	2	2	2		1	2	2	2	2	1	1	1	1	1	1	0	2	2	2	1	2	2	2	2	2	1	1	1	1	1	1	0	2	2	2	1	2	2	2	2	2	1	1	1	1	1	1	0
tr|I6X7G4|I6X7G4_MYCTU	tr|I6X7G4|I6X7G4_MYCTU	3	3	3		1	3	3	3	2	3	3	2	2	3	2	2	2	3	2	2	0	2	2	3	2	3	3	2	2	3	2	2	2	3	2	2	0	2	2	3	2	3	3	2	2	3	2	2
tr|I6X7G8|I6X7G8_MYCTU	tr|I6X7G8|I6X7G8_MYCTU	4	4	4		1	4	4	4	3	3	4	3	2	3	3	4	3	3	3	4	2	3	3	3	3	3	4	3	2	3	3	4	3	3	3	4	2	3	3	3	3	3	4	3	2	3	3	4
tr|I6X7H4|I6X7H4_MYCTU	tr|I6X7H4|I6X7H4_MYCTU	1	1	1		1	1	1	1	0	0	0	0	1	1	0	1	0	0	0	1	1	1	1	1	0	0	0	0	1	1	0	1	0	0	0	1	1	1	1	1	0	0	0	0	1	1	0	1
tr|I6X7J6|I6X7J6_MYCTU	tr|I6X7J6|I6X7J6_MYCTU	3	3	3		1	3	3	3	0	0	1	1	0	0	1	1	1	0	2	0	3	2	1	3	0	0	1	1	0	0	1	1	1	0	2	0	3	2	1	3	0	0	1	1	0	0	1	1
tr|I6X7X3|I6X7X3_MYCTU	tr|I6X7X3|I6X7X3_MYCTU	7	7	7		1	7	7	7	7	7	7	7	7	7	6	7	7	7	7	7	7	6	7	7	7	7	7	7	7	7	6	7	7	7	7	7	7	6	7	7	7	7	7	7	7	7	6	7
tr|I6X7Z3|I6X7Z3_MYCTU	tr|I6X7Z3|I6X7Z3_MYCTU	9	9	9		1	9	9	9	7	4	4	5	6	6	4	6	7	5	4	8	7	6	5	6	7	4	4	5	6	6	4	6	7	5	4	8	7	6	5	6	7	4	4	5	6	6	4	6
tr|I6X811|I6X811_MYCTU	tr|I6X811|I6X811_MYCTU	7	7	7		1	7	7	7	5	4	4	3	4	5	5	4	5	5	7	5	6	5	7	6	5	4	4	3	4	5	5	4	5	5	7	5	6	5	7	6	5	4	4	3	4	5	5	4
tr|I6X824|I6X824_MYCTU	tr|I6X824|I6X824_MYCTU	1	1	1		1	1	1	1	1	1	1	1	1	1	1	1	1	1	1	1	1	1	1	1	1	1	1	1	1	1	1	1	1	1	1	1	1	1	1	1	1	1	1	1	1	1	1	1
tr|I6X827|I6X827_MYCTU	tr|I6X827|I6X827_MYCTU	12	12	12		1	12	12	12	11	10	9	10	10	9	10	10	12	10	10	10	11	11	10	10	11	10	9	10	10	9	10	10	12	10	10	10	11	11	10	10	11	10	9	10	10	9	10	10
tr|I6X831|I6X831_MYCTU	tr|I6X831|I6X831_MYCTU	2	2	2		1	2	2	2	2	2	2	2	2	2	2	2	2	2	2	2	2	2	2	2	2	2	2	2	2	2	2	2	2	2	2	2	2	2	2	2	2	2	2	2	2	2	2	2
tr|I6X849|I6X849_MYCTU	tr|I6X849|I6X849_MYCTU	2	2	2		1	2	2	2	0	0	0	0	1	1	2	0	0	0	0	0	0	0	0	0	0	0	0	0	1	1	2	0	0	0	0	0	0	0	0	0	0	0	0	0	1	1	2	0
tr|I6X8D2|I6X8D2_MYCTU	tr|I6X8D2|I6X8D2_MYCTU	68	68	68		1	68	68	68	63	63	62	62	65	64	62	62	63	61	62	63	62	63	60	61	63	63	62	62	65	64	62	62	63	61	62	63	62	63	60	61	63	63	62	62	65	64	62	62
tr|I6X8R2|I6X8R2_MYCTU	tr|I6X8R2|I6X8R2_MYCTU	24	24	24		1	24	24	24	19	22	23	21	19	22	22	19	18	21	20	22	18	19	21	20	19	22	23	21	19	22	22	19	18	21	20	22	18	19	21	20	19	22	23	21	19	22	22	19
tr|I6X8S7|I6X8S7_MYCTU	tr|I6X8S7|I6X8S7_MYCTU	9	9	9		1	9	9	9	8	4	3	4	9	5	5	6	6	3	6	6	6	6	5	4	8	4	3	4	9	5	5	6	6	3	6	6	6	6	5	4	8	4	3	4	9	5	5	6
tr|I6X961|I6X961_MYCTU	tr|I6X961|I6X961_MYCTU	1	1	1		1	1	1	1	1	1	1	1	1	1	1	1	1	1	1	1	1	1	1	1	1	1	1	1	1	1	1	1	1	1	1	1	1	1	1	1	1	1	1	1	1	1	1	1
tr|I6X9J0|I6X9J0_MYCTU	tr|I6X9J0|I6X9J0_MYCTU	17	17	17		1	17	17	17	14	15	15	16	15	14	15	11	15	14	17	14	10	13	10	13	14	15	15	16	15	14	15	11	15	14	17	14	10	13	10	13	14	15	15	16	15	14	15	11
tr|I6X9R9|I6X9R9_MYCTU	tr|I6X9R9|I6X9R9_MYCTU	5	5	5		1	5	5	5	3	2	1	3	3	2	2	3	2	2	1	1	2	4	4	4	3	2	1	3	3	2	2	3	2	2	1	1	2	4	4	4	3	2	1	3	3	2	2	3
tr|I6X9S5|I6X9S5_MYCTU	tr|I6X9S5|I6X9S5_MYCTU	6	6	6		1	6	6	6	4	3	2	5	5	2	4	2	3	3	3	3	5	4	4	4	4	3	2	5	5	2	4	2	3	3	3	3	5	4	4	4	4	3	2	5	5	2	4	2
tr|I6X9T8|I6X9T8_MYCTU	tr|I6X9T8|I6X9T8_MYCTU	10	10	10		1	10	10	10	9	6	9	8	9	9	9	9	10	8	7	6	9	7	9	7	9	6	9	8	9	9	9	9	10	8	7	6	9	7	9	7	9	6	9	8	9	9	9	9
tr|I6X9V3|I6X9V3_MYCTU	tr|I6X9V3|I6X9V3_MYCTU	12	12	12		1	12	12	12	8	9	9	9	9	9	8	10	7	11	8	8	8	8	8	9	8	9	9	9	9	9	8	10	7	11	8	8	8	8	8	9	8	9	9	9	9	9	8	10
tr|I6X9X6|I6X9X6_MYCTU	tr|I6X9X6|I6X9X6_MYCTU	7	7	7		1	7	7	7	2	2	2	2	3	3	2	3	6	4	5	5	7	6	6	6	2	2	2	2	3	3	2	3	6	4	5	5	7	6	6	6	2	2	2	2	3	3	2	3
tr|I6X9Y7|I6X9Y7_MYCTU	tr|I6X9Y7|I6X9Y7_MYCTU	3	3	3		1	3	3	3	3	3	2	3	3	3	3	3	3	2	3	3	3	3	3	3	3	3	2	3	3	3	3	3	3	2	3	3	3	3	3	3	3	3	2	3	3	3	3	3
tr|I6XA34|I6XA34_MYCTU	tr|I6XA34|I6XA34_MYCTU	3	3	3		1	3	3	3	2	2	2	1	3	2	1	3	3	2	2	2	3	3	3	3	2	2	2	1	3	2	1	3	3	2	2	2	3	3	3	3	2	2	2	1	3	2	1	3
tr|I6XCB2|I6XCB2_MYCTU	tr|I6XCB2|I6XCB2_MYCTU	6	6	6		1	6	6	6	5	6	5	6	3	5	5	3	3	5	5	4	4	4	5	5	5	6	5	6	3	5	5	3	3	5	5	4	4	4	5	5	5	6	5	6	3	5	5	3
tr|I6XD69|I6XD69_MYCTU	tr|I6XD69|I6XD69_MYCTU	76	76	75		1	76	76	75	64	59	61	59	54	51	47	56	63	57	63	62	43	46	53	50	64	59	61	59	54	51	47	56	63	57	63	62	43	46	53	50	63	58	60	58	53	50	46	55
tr|I6XDU8|I6XDU8_MYCTU	tr|I6XDU8|I6XDU8_MYCTU	2	2	2		1	2	2	2	2	1	2	2	2	2	1	2	2	1	2	2	2	2	1	1	2	1	2	2	2	2	1	2	2	1	2	2	2	2	1	1	2	1	2	2	2	2	1	2
tr|I6XEI0|I6XEI0_MYCTU	tr|I6XEI0|I6XEI0_MYCTU	3	3	3		1	3	3	3	2	2	2	2	2	3	2	2	2	2	2	2	2	2	2	2	2	2	2	2	2	3	2	2	2	2	2	2	2	2	2	2	2	2	2	2	2	3	2	2
tr|I6XEK6|I6XEK6_MYCTU	tr|I6XEK6|I6XEK6_MYCTU	8	8	8		1	8	8	8	4	5	4	5	3	3	4	5	5	6	3	4	3	4	2	4	4	5	4	5	3	3	4	5	5	6	3	4	3	4	2	4	4	5	4	5	3	3	4	5
tr|I6XER9|I6XER9_MYCTU	tr|I6XER9|I6XER9_MYCTU	1	1	1		1	1	1	1	0	1	0	0	0	0	0	0	0	0	0	0	0	0	0	0	0	1	0	0	0	0	0	0	0	0	0	0	0	0	0	0	0	1	0	0	0	0	0	0
tr|I6XES4|I6XES4_MYCTU	tr|I6XES4|I6XES4_MYCTU	4	4	4		1	4	4	4	2	0	2	2	0	2	2	3	2	3	1	1	1	2	2	2	2	0	2	2	0	2	2	3	2	3	1	1	1	2	2	2	2	0	2	2	0	2	2	3
tr|I6XF17|I6XF17_MYCTU	tr|I6XF17|I6XF17_MYCTU	4	4	4		1	4	4	4	4	3	3	4	4	3	2	3	3	3	4	3	3	4	3	4	4	3	3	4	4	3	2	3	3	3	4	3	3	4	3	4	4	3	3	4	4	3	2	3
tr|I6XF25|I6XF25_MYCTU	tr|I6XF25|I6XF25_MYCTU	9	9	9		1	9	9	9	8	6	6	7	8	8	6	8	7	6	7	7	8	7	7	5	8	6	6	7	8	8	6	8	7	6	7	7	8	7	7	5	8	6	6	7	8	8	6	8
tr|I6XF31|I6XF31_MYCTU	tr|I6XF31|I6XF31_MYCTU	7	7	7		1	7	7	7	5	5	6	5	6	6	5	5	5	5	5	5	5	5	5	6	5	5	6	5	6	6	5	5	5	5	5	5	5	5	5	6	5	5	6	5	6	6	5	5
tr|I6XF52|I6XF52_MYCTU	tr|I6XF52|I6XF52_MYCTU	18	18	18		1	18	18	18	13	14	17	17	13	15	16	13	14	14	14	13	14	14	16	14	13	14	17	17	13	15	16	13	14	14	14	13	14	14	16	14	13	14	17	17	13	15	16	13
tr|I6XF60|I6XF60_MYCTU	tr|I6XF60|I6XF60_MYCTU	13	13	13		1	13	13	13	12	13	13	13	12	12	12	13	12	13	12	12	12	12	13	13	12	13	13	13	12	12	12	13	12	13	12	12	12	12	13	13	12	13	13	13	12	12	12	13
tr|I6XF92|I6XF92_MYCTU	tr|I6XF92|I6XF92_MYCTU	6	6	6		1	6	6	6	4	4	4	4	4	5	5	4	4	3	4	4	3	5	4	6	4	4	4	4	4	5	5	4	4	3	4	4	3	5	4	6	4	4	4	4	4	5	5	4
tr|I6XFA6|I6XFA6_MYCTU	tr|I6XFA6|I6XFA6_MYCTU	2	2	2		1	2	2	2	1	2	2	2	2	1	1	1	2	2	1	2	1	2	2	2	1	2	2	2	2	1	1	1	2	2	1	2	1	2	2	2	1	2	2	2	2	1	1	1
tr|I6XFA9|I6XFA9_MYCTU	tr|I6XFA9|I6XFA9_MYCTU	9	9	9		1	9	9	9	8	7	7	7	8	8	7	7	9	8	8	9	9	8	7	8	8	7	7	7	8	8	7	7	9	8	8	9	9	8	7	8	8	7	7	7	8	8	7	7
tr|I6XFB7|I6XFB7_MYCTU	tr|I6XFB7|I6XFB7_MYCTU	2	2	2		1	2	2	2	2	2	2	1	2	1	2	2	2	2	1	2	2	2	1	2	2	2	2	1	2	1	2	2	2	2	1	2	2	2	1	2	2	2	2	1	2	1	2	2
tr|I6XFF7|I6XFF7_MYCTU	tr|I6XFF7|I6XFF7_MYCTU	1	1	1		1	1	1	1	1	1	1	1	1	1	1	1	1	1	1	1	1	1	1	1	1	1	1	1	1	1	1	1	1	1	1	1	1	1	1	1	1	1	1	1	1	1	1	1
tr|I6XFI7|I6XFI7_MYCTU	tr|I6XFI7|I6XFI7_MYCTU	1	1	1		1	1	1	1	1	0	1	0	1	1	1	1	1	1	1	1	1	1	1	1	1	0	1	0	1	1	1	1	1	1	1	1	1	1	1	1	1	0	1	0	1	1	1	1
tr|I6XFS7|I6XFS7_MYCTU	tr|I6XFS7|I6XFS7_MYCTU	1	1	1		1	1	1	1	1	1	1	1	1	1	1	1	1	1	1	1	1	1	1	1	1	1	1	1	1	1	1	1	1	1	1	1	1	1	1	1	1	1	1	1	1	1	1	1
tr|I6XG13|I6XG13_MYCTU	tr|I6XG13|I6XG13_MYCTU	9	9	9		1	9	9	9	5	6	6	6	4	5	5	6	6	6	6	6	5	5	5	7	5	6	6	6	4	5	5	6	6	6	6	6	5	5	5	7	5	6	6	6	4	5	5	6
tr|I6XG43|I6XG43_MYCTU	tr|I6XG43|I6XG43_MYCTU	7	7	7		1	7	7	7	5	4	4	4	6	6	4	6	5	6	6	6	6	7	5	6	5	4	4	4	6	6	4	6	5	6	6	6	6	7	5	6	5	4	4	4	6	6	4	6
tr|I6XHB8|I6XHB8_MYCTU	tr|I6XHB8|I6XHB8_MYCTU	1	1	1		1	1	1	1	0	1	1	0	1	1	1	1	1	1	1	1	0	0	0	0	0	1	1	0	1	1	1	1	1	1	1	1	0	0	0	0	0	1	1	0	1	1	1	1
tr|I6XHD1|I6XHD1_MYCTU	tr|I6XHD1|I6XHD1_MYCTU	7	7	7		1	7	7	7	7	7	7	7	7	7	7	7	7	7	7	7	7	7	6	7	7	7	7	7	7	7	7	7	7	7	7	7	7	7	6	7	7	7	7	7	7	7	7	7
tr|I6XHD6|I6XHD6_MYCTU	tr|I6XHD6|I6XHD6_MYCTU	5	5	5		1	5	5	5	4	3	3	4	2	3	4	2	2	2	2	3	1	2	2	2	4	3	3	4	2	3	4	2	2	2	2	3	1	2	2	2	4	3	3	4	2	3	4	2
tr|I6XHH5|I6XHH5_MYCTU	tr|I6XHH5|I6XHH5_MYCTU	3	3	3		1	3	3	3	1	1	1	3	2	3	3	3	1	2	2	0	3	2	3	3	1	1	1	3	2	3	3	3	1	2	2	0	3	2	3	3	1	1	1	3	2	3	3	3
tr|I6XHJ3|I6XHJ3_MYCTU	tr|I6XHJ3|I6XHJ3_MYCTU	11	11	11		1	11	11	11	9	8	10	9	9	8	10	9	9	7	9	8	9	9	7	9	9	8	10	9	9	8	10	9	9	7	9	8	9	9	7	9	9	8	10	9	9	8	10	9
tr|I6XHX8|I6XHX8_MYCTU	tr|I6XHX8|I6XHX8_MYCTU	4	4	4		1	4	4	4	3	4	3	4	4	2	2	2	3	2	3	2	2	2	2	2	3	4	3	4	4	2	2	2	3	2	3	2	2	2	2	2	3	4	3	4	4	2	2	2
tr|I6XHY3|I6XHY3_MYCTU	tr|I6XHY3|I6XHY3_MYCTU	2	2	2		1	2	2	2	1	1	1	0	0	2	1	1	1	2	0	0	1	1	1	1	1	1	1	0	0	2	1	1	1	2	0	0	1	1	1	1	1	1	1	0	0	2	1	1
tr|I6XI14|I6XI14_MYCTU	tr|I6XI14|I6XI14_MYCTU	10	10	10		1	10	10	10	8	7	6	6	7	10	7	8	6	6	7	8	7	8	7	6	8	7	6	6	7	10	7	8	6	6	7	8	7	8	7	6	8	7	6	6	7	10	7	8
tr|I6XI16|I6XI16_MYCTU	tr|I6XI16|I6XI16_MYCTU	10	10	10		1	10	10	10	9	8	9	9	8	9	8	9	9	9	8	9	7	8	9	9	9	8	9	9	8	9	8	9	9	9	8	9	7	8	9	9	9	8	9	9	8	9	8	9
tr|I6XU97|I6XU97_MYCTU	tr|I6XU97|I6XU97_MYCTU	7	7	7		1	7	7	7	6	5	5	3	5	4	4	6	3	3	4	3	7	4	4	5	6	5	5	3	5	4	4	6	3	3	4	3	7	4	4	5	6	5	5	3	5	4	4	6
tr|I6XVW9|I6XVW9_MYCTU	tr|I6XVW9|I6XVW9_MYCTU	3	3	3		1	3	3	3	2	2	1	2	0	0	0	0	0	0	1	1	1	0	0	0	2	2	1	2	0	0	0	0	0	0	1	1	1	0	0	0	2	2	1	2	0	0	0	0
tr|I6XVZ6|I6XVZ6_MYCTU	tr|I6XVZ6|I6XVZ6_MYCTU	8	8	8		1	8	8	8	4	6	4	5	6	5	7	7	5	6	3	4	7	5	5	6	4	6	4	5	6	5	7	7	5	6	3	4	7	5	5	6	4	6	4	5	6	5	7	7
tr|I6XW38|I6XW38_MYCTU	tr|I6XW38|I6XW38_MYCTU	12	12	12		1	12	12	12	9	10	9	9	11	12	11	11	8	9	9	9	11	12	11	11	9	10	9	9	11	12	11	11	8	9	9	9	11	12	11	11	9	10	9	9	11	12	11	11
tr|I6XW93|I6XW93_MYCTU	tr|I6XW93|I6XW93_MYCTU	3	3	3		1	3	3	3	2	1	2	1	2	1	3	1	2	1	2	3	2	3	2	2	2	1	2	1	2	1	3	1	2	1	2	3	2	3	2	2	2	1	2	1	2	1	3	1
tr|I6XWA1|I6XWA1_MYCTU	tr|I6XWA1|I6XWA1_MYCTU	15	15	15		1	15	15	15	12	12	10	12	7	11	12	10	13	11	12	12	12	11	12	11	12	12	10	12	7	11	12	10	13	11	12	12	12	11	12	11	12	12	10	12	7	11	12	10
tr|I6XWA9|I6XWA9_MYCTU	tr|I6XWA9|I6XWA9_MYCTU	1	1	1		1	1	1	1	1	1	1	1	1	0	0	1	1	1	1	1	1	1	1	1	1	1	1	1	1	0	0	1	1	1	1	1	1	1	1	1	1	1	1	1	1	0	0	1
tr|I6XWB9|I6XWB9_MYCTU	tr|I6XWB9|I6XWB9_MYCTU	4	4	4		1	4	4	4	4	3	3	4	3	3	2	2	3	3	3	2	3	2	3	3	4	3	3	4	3	3	2	2	3	3	3	2	3	2	3	3	4	3	3	4	3	3	2	2
tr|I6XWJ8|I6XWJ8_MYCTU	tr|I6XWJ8|I6XWJ8_MYCTU	8	8	8		1	8	8	8	6	3	5	5	2	0	0	2	6	2	5	7	2	3	2	2	6	3	5	5	2	0	0	2	6	2	5	7	2	3	2	2	6	3	5	5	2	0	0	2
tr|I6XWK6|I6XWK6_MYCTU	tr|I6XWK6|I6XWK6_MYCTU	9	9	9		1	9	9	9	6	7	7	7	7	4	5	4	3	5	5	6	2	5	4	4	6	7	7	7	7	4	5	4	3	5	5	6	2	5	4	4	6	7	7	7	7	4	5	4
tr|I6XY36|I6XY36_MYCTU	tr|I6XY36|I6XY36_MYCTU	2	2	2		1	2	2	2	2	2	2	2	2	2	2	2	2	2	2	2	2	2	2	2	2	2	2	2	2	2	2	2	2	2	2	2	2	2	2	2	2	2	2	2	2	2	2	2
tr|I6XYM2|I6XYM2_MYCTU	tr|I6XYM2|I6XYM2_MYCTU	4	4	4		1	4	4	4	3	4	3	3	3	3	3	2	3	4	2	3	3	4	2	4	3	4	3	3	3	3	3	2	3	4	2	3	3	4	2	4	3	4	3	3	3	3	3	2
tr|I6Y0L1|I6Y0L1_MYCTU	tr|I6Y0L1|I6Y0L1_MYCTU	38	38	38		1	38	38	38	11	23	21	24	9	21	12	14	27	26	28	32	22	22	27	22	11	23	21	24	9	21	12	14	27	26	28	32	22	22	27	22	11	23	21	24	9	21	12	14
tr|I6Y0W5|I6Y0W5_MYCTU	tr|I6Y0W5|I6Y0W5_MYCTU	10	10	10		1	10	10	10	9	6	10	9	8	8	8	7	7	9	8	8	9	9	9	8	9	6	10	9	8	8	8	7	7	9	8	8	9	9	9	8	9	6	10	9	8	8	8	7
tr|I6Y0X0|I6Y0X0_MYCTU	tr|I6Y0X0|I6Y0X0_MYCTU	3	3	3		1	3	3	3	0	0	0	0	1	0	0	1	0	1	0	0	1	2	1	0	0	0	0	0	1	0	0	1	0	1	0	0	1	2	1	0	0	0	0	0	1	0	0	1
tr|I6Y0X6|I6Y0X6_MYCTU	tr|I6Y0X6|I6Y0X6_MYCTU	13	13	13		1	13	13	13	12	12	11	10	12	11	11	13	12	12	11	11	13	12	11	10	12	12	11	10	12	11	11	13	12	12	11	11	13	12	11	10	12	12	11	10	12	11	11	13
tr|I6Y1G3|I6Y1G3_MYCTU	tr|I6Y1G3|I6Y1G3_MYCTU	7	7	7		1	7	7	7	4	3	2	2	5	4	1	4	4	1	2	4	5	5	3	2	4	3	2	2	5	4	1	4	4	1	2	4	5	5	3	2	4	3	2	2	5	4	1	4
tr|I6Y1G8|I6Y1G8_MYCTU	tr|I6Y1G8|I6Y1G8_MYCTU	9	9	9		1	9	9	9	7	6	7	5	9	7	6	5	8	7	6	8	9	7	8	8	7	6	7	5	9	7	6	5	8	7	6	8	9	7	8	8	7	6	7	5	9	7	6	5
tr|I6Y1H7|I6Y1H7_MYCTU	tr|I6Y1H7|I6Y1H7_MYCTU	5	5	5		1	5	5	5	4	4	3	3	2	4	3	4	2	2	2	2	3	3	2	3	4	4	3	3	2	4	3	4	2	2	2	2	3	3	2	3	4	4	3	3	2	4	3	4
tr|I6Y1I5|I6Y1I5_MYCTU	tr|I6Y1I5|I6Y1I5_MYCTU	4	4	4		1	4	4	4	3	4	3	3	3	3	3	3	4	4	2	3	3	3	2	2	3	4	3	3	3	3	3	3	4	4	2	3	3	3	2	2	3	4	3	3	3	3	3	3
tr|I6Y1P2|I6Y1P2_MYCTU	tr|I6Y1P2|I6Y1P2_MYCTU	4	4	4		1	4	4	4	4	3	3	3	3	3	3	4	3	3	3	3	3	4	3	3	4	3	3	3	3	3	3	4	3	3	3	3	3	4	3	3	4	3	3	3	3	3	3	4
tr|I6Y1Q2|I6Y1Q2_MYCTU	tr|I6Y1Q2|I6Y1Q2_MYCTU	5	5	5		1	5	5	5	3	2	3	3	4	4	4	4	3	3	3	3	4	4	3	3	3	2	3	3	4	4	4	4	3	3	3	3	4	4	3	3	3	2	3	3	4	4	4	4
tr|I6Y1V6|I6Y1V6_MYCTU	tr|I6Y1V6|I6Y1V6_MYCTU	3	3	3		1	3	3	3	2	1	2	1	1	2	1	0	2	1	2	3	1	1	1	1	2	1	2	1	1	2	1	0	2	1	2	3	1	1	1	1	2	1	2	1	1	2	1	0
tr|I6Y1W3|I6Y1W3_MYCTU	tr|I6Y1W3|I6Y1W3_MYCTU	3	3	3		1	3	3	3	3	3	3	3	3	3	2	3	3	3	3	2	2	2	2	2	3	3	3	3	3	3	2	3	3	3	3	2	2	2	2	2	3	3	3	3	3	3	2	3
tr|I6Y1W7|I6Y1W7_MYCTU	tr|I6Y1W7|I6Y1W7_MYCTU	2	2	2		1	2	2	2	2	2	1	2	2	2	2	2	2	1	2	1	2	2	2	1	2	2	1	2	2	2	2	2	2	1	2	1	2	2	2	1	2	2	1	2	2	2	2	2
tr|I6Y204|I6Y204_MYCTU	tr|I6Y204|I6Y204_MYCTU	3	3	3		1	3	3	3	3	2	2	2	1	1	0	0	1	2	2	2	1	0	0	1	3	2	2	2	1	1	0	0	1	2	2	2	1	0	0	1	3	2	2	2	1	1	0	0
tr|I6Y231|I6Y231_MYCTU	tr|I6Y231|I6Y231_MYCTU	74	74	71		1	74	74	71	68	64	63	64	65	68	66	67	68	66	68	64	63	63	63	63	68	64	63	64	65	68	66	67	68	66	68	64	63	63	63	63	66	61	60	61	62	65	63	64
tr|I6Y242|I6Y242_MYCTU	tr|I6Y242|I6Y242_MYCTU	4	3	3		1	4	3	3	4	2	3	4	3	4	2	3	3	4	3	4	3	2	4	4	3	2	2	3	2	3	1	2	2	3	3	3	2	2	3	3	3	2	2	3	2	3	1	2
tr|I6Y293|I6Y293_MYCTU	tr|I6Y293|I6Y293_MYCTU	10	10	10		1	10	10	10	9	8	9	10	9	8	8	9	10	9	9	9	7	8	8	8	9	8	9	10	9	8	8	9	10	9	9	9	7	8	8	8	9	8	9	10	9	8	8	9
tr|I6Y2A3|I6Y2A3_MYCTU	tr|I6Y2A3|I6Y2A3_MYCTU	2	2	2		1	2	2	2	1	2	2	1	1	1	1	2	2	2	2	2	2	2	2	2	1	2	2	1	1	1	1	2	2	2	2	2	2	2	2	2	1	2	2	1	1	1	1	2
tr|I6Y2E2|I6Y2E2_MYCTU	tr|I6Y2E2|I6Y2E2_MYCTU	9	9	9		1	9	9	9	5	7	6	5	6	7	8	7	4	5	5	4	5	5	7	5	5	7	6	5	6	7	8	7	4	5	5	4	5	5	7	5	5	7	6	5	6	7	8	7
tr|I6Y2G3|I6Y2G3_MYCTU	tr|I6Y2G3|I6Y2G3_MYCTU	16	16	16		1	16	16	16	14	15	14	14	13	12	13	13	15	13	13	14	14	14	14	14	14	15	14	14	13	12	13	13	15	13	13	14	14	14	14	14	14	15	14	14	13	12	13	13
tr|I6Y2I9|I6Y2I9_MYCTU	tr|I6Y2I9|I6Y2I9_MYCTU	3	3	3		1	3	3	3	2	3	3	3	2	2	2	2	2	3	3	3	2	2	2	2	2	3	3	3	2	2	2	2	2	3	3	3	2	2	2	2	2	3	3	3	2	2	2	2
tr|I6Y2Q7|I6Y2Q7_MYCTU	tr|I6Y2Q7|I6Y2Q7_MYCTU	2	2	2		1	2	2	2	0	0	0	0	2	1	0	1	0	1	1	2	1	1	0	2	0	0	0	0	2	1	0	1	0	1	1	2	1	1	0	2	0	0	0	0	2	1	0	1
tr|I6Y340|I6Y340_MYCTU	tr|I6Y340|I6Y340_MYCTU	13	13	13		1	13	13	13	8	5	7	3	9	7	7	9	4	4	4	4	5	6	4	5	8	5	7	3	9	7	7	9	4	4	4	4	5	6	4	5	8	5	7	3	9	7	7	9
tr|I6Y3P5|I6Y3P5_MYCTU	tr|I6Y3P5|I6Y3P5_MYCTU	1	1	1		1	1	1	1	1	1	1	1	1	1	1	1	1	1	1	1	1	1	1	1	1	1	1	1	1	1	1	1	1	1	1	1	1	1	1	1	1	1	1	1	1	1	1	1
tr|I6Y3Q7|I6Y3Q7_MYCTU	tr|I6Y3Q7|I6Y3Q7_MYCTU	6	6	6		1	6	6	6	2	2	2	3	3	2	2	3	1	2	2	1	1	1	2	1	2	2	2	3	3	2	2	3	1	2	2	1	1	1	2	1	2	2	2	3	3	2	2	3
tr|I6Y3S9|I6Y3S9_MYCTU	tr|I6Y3S9|I6Y3S9_MYCTU	3	3	3		1	3	3	3	0	1	1	0	1	2	1	2	1	2	1	1	2	3	2	3	0	1	1	0	1	2	1	2	1	2	1	1	2	3	2	3	0	1	1	0	1	2	1	2
tr|I6Y3V3|I6Y3V3_MYCTU	tr|I6Y3V3|I6Y3V3_MYCTU	9	9	9		1	9	9	9	6	7	6	3	5	4	6	7	6	6	6	7	5	4	6	5	6	7	6	3	5	4	6	7	6	6	6	7	5	4	6	5	6	7	6	3	5	4	6	7
tr|I6Y3V5|I6Y3V5_MYCTU	tr|I6Y3V5|I6Y3V5_MYCTU	3	3	3		1	3	3	3	0	0	1	2	2	1	0	2	1	3	1	3	1	2	2	2	0	0	1	2	2	1	0	2	1	3	1	3	1	2	2	2	0	0	1	2	2	1	0	2
tr|I6Y3Z2|I6Y3Z2_MYCTU	tr|I6Y3Z2|I6Y3Z2_MYCTU	1	1	1		1	1	1	1	1	0	0	1	0	0	0	0	0	0	0	0	0	0	0	0	1	0	0	1	0	0	0	0	0	0	0	0	0	0	0	0	1	0	0	1	0	0	0	0
tr|I6Y469|I6Y469_MYCTU	tr|I6Y469|I6Y469_MYCTU	5	5	5		1	5	5	5	4	4	4	3	5	4	4	5	3	5	1	2	3	2	4	4	4	4	4	3	5	4	4	5	3	5	1	2	3	2	4	4	4	4	4	3	5	4	4	5
tr|I6Y481|I6Y481_MYCTU	tr|I6Y481|I6Y481_MYCTU	4	4	4		1	4	4	4	2	3	3	2	1	3	3	3	2	3	3	2	1	1	2	2	2	3	3	2	1	3	3	3	2	3	3	2	1	1	2	2	2	3	3	2	1	3	3	3
tr|I6Y482|I6Y482_MYCTU	tr|I6Y482|I6Y482_MYCTU	3	3	3		1	3	3	3	1	1	2	0	0	2	0	0	1	2	1	3	2	1	3	2	1	1	2	0	0	2	0	0	1	2	1	3	2	1	3	2	1	1	2	0	0	2	0	0
tr|I6Y498|I6Y498_MYCTU	tr|I6Y498|I6Y498_MYCTU	18	18	18		1	18	18	18	17	15	17	16	15	16	17	15	17	15	16	13	15	16	16	15	17	15	17	16	15	16	17	15	17	15	16	13	15	16	16	15	17	15	17	16	15	16	17	15
tr|I6Y4A5|I6Y4A5_MYCTU	tr|I6Y4A5|I6Y4A5_MYCTU	8	8	8		1	8	8	8	4	4	4	4	5	5	6	7	3	4	5	5	6	5	6	6	4	4	4	4	5	5	6	7	3	4	5	5	6	5	6	6	4	4	4	4	5	5	6	7
tr|I6Y4C7|I6Y4C7_MYCTU	tr|I6Y4C7|I6Y4C7_MYCTU	5	5	5		1	5	5	5	4	3	4	3	3	3	3	2	4	4	4	2	3	2	4	3	4	3	4	3	3	3	3	2	4	4	4	2	3	2	4	3	4	3	4	3	3	3	3	2
tr|I6Y4E8|I6Y4E8_MYCTU	tr|I6Y4E8|I6Y4E8_MYCTU	7	7	7		1	7	7	7	6	4	6	7	6	6	5	6	5	6	5	7	6	6	5	7	6	4	6	7	6	6	5	6	5	6	5	7	6	6	5	7	6	4	6	7	6	6	5	6
tr|I6Y4G1|I6Y4G1_MYCTU	tr|I6Y4G1|I6Y4G1_MYCTU	7	7	7		1	7	7	7	2	2	2	2	2	4	3	3	3	4	5	6	5	5	4	5	2	2	2	2	2	4	3	3	3	4	5	6	5	5	4	5	2	2	2	2	2	4	3	3
tr|I6Y4K0|I6Y4K0_MYCTU	tr|I6Y4K0|I6Y4K0_MYCTU	4	4	4		1	4	4	4	3	2	2	3	2	1	2	3	2	1	3	2	2	2	2	2	3	2	2	3	2	1	2	3	2	1	3	2	2	2	2	2	3	2	2	3	2	1	2	3
tr|I6Y4R2|I6Y4R2_MYCTU	tr|I6Y4R2|I6Y4R2_MYCTU	4	4	4		1	4	4	4	2	0	2	0	2	1	2	0	1	3	1	0	1	1	2	2	2	0	2	0	2	1	2	0	1	3	1	0	1	1	2	2	2	0	2	0	2	1	2	0
tr|I6Y4U4|I6Y4U4_MYCTU	tr|I6Y4U4|I6Y4U4_MYCTU	15	15	15		1	15	15	15	10	10	11	10	13	14	12	14	12	11	10	11	13	12	14	15	10	10	11	10	13	14	12	14	12	11	10	11	13	12	14	15	10	10	11	10	13	14	12	14
tr|I6Y4U9|I6Y4U9_MYCTU	tr|I6Y4U9|I6Y4U9_MYCTU	8	8	8		1	8	8	8	8	5	6	4	5	6	4	7	8	5	7	8	7	7	5	6	8	5	6	4	5	6	4	7	8	5	7	8	7	7	5	6	8	5	6	4	5	6	4	7
tr|I6Y4V6|I6Y4V6_MYCTU	tr|I6Y4V6|I6Y4V6_MYCTU	14	14	14		1	14	14	14	13	11	13	11	14	12	13	13	14	12	13	12	12	14	12	12	13	11	13	11	14	12	13	13	14	12	13	12	12	14	12	12	13	11	13	11	14	12	13	13
tr|I6Y4Y1|I6Y4Y1_MYCTU	tr|I6Y4Y1|I6Y4Y1_MYCTU	1	1	1		1	1	1	1	1	1	1	1	1	0	1	0	1	1	1	1	1	1	1	1	1	1	1	1	1	0	1	0	1	1	1	1	1	1	1	1	1	1	1	1	1	0	1	0
tr|I6Y4Z4|I6Y4Z4_MYCTU	tr|I6Y4Z4|I6Y4Z4_MYCTU	4	4	4		1	4	4	4	2	1	3	2	4	2	3	3	3	3	2	3	3	4	4	3	2	1	3	2	4	2	3	3	3	3	2	3	3	4	4	3	2	1	3	2	4	2	3	3
tr|I6Y4Z9|I6Y4Z9_MYCTU	tr|I6Y4Z9|I6Y4Z9_MYCTU	1	1	1		1	1	1	1	1	1	1	1	1	1	1	1	0	1	0	1	1	1	0	1	1	1	1	1	1	1	1	1	0	1	0	1	1	1	0	1	1	1	1	1	1	1	1	1
tr|I6Y551|I6Y551_MYCTU	tr|I6Y551|I6Y551_MYCTU	7	7	7		1	7	7	7	6	3	2	5	2	1	1	1	4	4	5	6	1	3	2	2	6	3	2	5	2	1	1	1	4	4	5	6	1	3	2	2	6	3	2	5	2	1	1	1
tr|I6Y5H3|I6Y5H3_MYCTU	tr|I6Y5H3|I6Y5H3_MYCTU	2	2	2		1	2	2	2	1	1	1	2	2	1	1	1	0	0	0	0	0	1	1	0	1	1	1	2	2	1	1	1	0	0	0	0	0	1	1	0	1	1	1	2	2	1	1	1
tr|I6Y6S3|I6Y6S3_MYCTU	tr|I6Y6S3|I6Y6S3_MYCTU	3	3	3		1	3	3	3	1	2	3	2	2	2	0	1	1	2	2	1	0	2	2	1	1	2	3	2	2	2	0	1	1	2	2	1	0	2	2	1	1	2	3	2	2	2	0	1
tr|I6Y748|I6Y748_MYCTU	tr|I6Y748|I6Y748_MYCTU	2	2	2		1	2	2	2	1	0	1	0	1	1	0	0	0	1	0	0	0	0	1	0	1	0	1	0	1	1	0	0	0	1	0	0	0	0	1	0	1	0	1	0	1	1	0	0
tr|I6Y778|I6Y778_MYCTU	tr|I6Y778|I6Y778_MYCTU	28	28	28		1	28	28	28	27	28	28	27	27	27	26	28	27	27	26	27	26	27	26	28	27	28	28	27	27	27	26	28	27	27	26	27	26	27	26	28	27	28	28	27	27	27	26	28
tr|I6Y7V6|I6Y7V6_MYCTU	tr|I6Y7V6|I6Y7V6_MYCTU	29	29	29		1	29	29	29	26	27	24	25	23	24	24	24	27	28	26	27	25	24	24	27	26	27	24	25	23	24	24	24	27	28	26	27	25	24	24	27	26	27	24	25	23	24	24	24
tr|I6Y897|I6Y897_MYCTU	tr|I6Y897|I6Y897_MYCTU	33	33	33		1	33	33	33	30	31	30	29	26	27	26	29	30	29	29	29	29	28	28	29	30	31	30	29	26	27	26	29	30	29	29	29	29	28	28	29	30	31	30	29	26	27	26	29
tr|I6Y8B5|I6Y8B5_MYCTU	tr|I6Y8B5|I6Y8B5_MYCTU	9	9	9		1	9	9	9	8	8	9	8	9	8	9	9	8	7	8	9	8	9	9	9	8	8	9	8	9	8	9	9	8	7	8	9	8	9	9	9	8	8	9	8	9	8	9	9
tr|I6Y8F2|I6Y8F2_MYCTU	tr|I6Y8F2|I6Y8F2_MYCTU	5	5	5		1	5	5	5	3	2	2	4	3	1	3	3	3	2	4	3	3	3	2	2	3	2	2	4	3	1	3	3	3	2	4	3	3	3	2	2	3	2	2	4	3	1	3	3
tr|I6Y8I5|I6Y8I5_MYCTU	tr|I6Y8I5|I6Y8I5_MYCTU	7	7	7		1	7	7	7	7	2	4	2	7	5	5	7	6	7	7	7	6	5	6	5	7	2	4	2	7	5	5	7	6	7	7	7	6	5	6	5	7	2	4	2	7	5	5	7
tr|I6Y8K3|I6Y8K3_MYCTU	tr|I6Y8K3|I6Y8K3_MYCTU	1	1	1		1	1	1	1	0	0	0	0	1	0	0	0	0	1	1	0	1	0	0	0	0	0	0	0	1	0	0	0	0	1	1	0	1	0	0	0	0	0	0	0	1	0	0	0
tr|I6Y8R4|I6Y8R4_MYCTU	tr|I6Y8R4|I6Y8R4_MYCTU	2	2	2		1	2	2	2	2	2	2	2	2	2	1	2	2	2	2	2	2	1	2	1	2	2	2	2	2	2	1	2	2	2	2	2	2	1	2	1	2	2	2	2	2	2	1	2
tr|I6Y8S6|I6Y8S6_MYCTU	tr|I6Y8S6|I6Y8S6_MYCTU	1	1	1		1	1	1	1	1	1	1	1	1	1	1	1	1	1	1	1	1	1	1	1	1	1	1	1	1	1	1	1	1	1	1	1	1	1	1	1	1	1	1	1	1	1	1	1
tr|I6Y8Y0|I6Y8Y0_MYCTU	tr|I6Y8Y0|I6Y8Y0_MYCTU	8	8	8		1	8	8	8	7	8	6	7	8	8	7	6	6	4	6	4	7	6	7	7	7	8	6	7	8	8	7	6	6	4	6	4	7	6	7	7	7	8	6	7	8	8	7	6
tr|I6Y8Y8|I6Y8Y8_MYCTU	tr|I6Y8Y8|I6Y8Y8_MYCTU	2	2	2		1	2	2	2	2	0	0	2	2	2	2	2	1	1	2	2	2	2	2	2	2	0	0	2	2	2	2	2	1	1	2	2	2	2	2	2	2	0	0	2	2	2	2	2
tr|I6Y8Z3|I6Y8Z3_MYCTU	tr|I6Y8Z3|I6Y8Z3_MYCTU	1	1	1		1	1	1	1	1	1	1	1	1	1	1	1	1	1	1	1	1	1	1	1	1	1	1	1	1	1	1	1	1	1	1	1	1	1	1	1	1	1	1	1	1	1	1	1
tr|I6Y946|I6Y946_MYCTU	tr|I6Y946|I6Y946_MYCTU	7	7	7		1	7	7	7	6	5	5	5	5	6	5	7	7	6	6	7	7	6	5	5	6	5	5	5	5	6	5	7	7	6	6	7	7	6	5	5	6	5	5	5	5	6	5	7
tr|I6Y9E8|I6Y9E8_MYCTU	tr|I6Y9E8|I6Y9E8_MYCTU	5	5	5		1	5	5	5	4	4	3	5	4	4	4	4	4	4	4	4	4	4	3	4	4	4	3	5	4	4	4	4	4	4	4	4	4	4	3	4	4	4	3	5	4	4	4	4
tr|I6Y9H2|I6Y9H2_MYCTU	tr|I6Y9H2|I6Y9H2_MYCTU	3	3	3		1	3	3	3	1	0	1	2	1	0	1	1	3	1	3	2	3	3	1	2	1	0	1	2	1	0	1	1	3	1	3	2	3	3	1	2	1	0	1	2	1	0	1	1
tr|I6Y9I3|I6Y9I3_MYCTU	tr|I6Y9I3|I6Y9I3_MYCTU	13	13	13		1	13	13	13	12	11	12	12	12	11	10	12	12	11	11	11	12	11	12	11	12	11	12	12	12	11	10	12	12	11	11	11	12	11	12	11	12	11	12	12	12	11	10	12
tr|I6Y9K2|I6Y9K2_MYCTU	tr|I6Y9K2|I6Y9K2_MYCTU	11	11	11		1	11	11	11	8	7	7	8	7	9	10	9	9	9	9	9	10	8	11	8	8	7	7	8	7	9	10	9	9	9	9	9	10	8	11	8	8	7	7	8	7	9	10	9
tr|I6YA00|I6YA00_MYCTU	tr|I6YA00|I6YA00_MYCTU	5	5	5		1	5	5	5	4	4	3	3	5	3	3	3	5	3	5	4	4	4	3	4	4	4	3	3	5	3	3	3	5	3	5	4	4	4	3	4	4	4	3	3	5	3	3	3
tr|I6YA03|I6YA03_MYCTU	tr|I6YA03|I6YA03_MYCTU	6	6	6		1	6	6	6	5	5	4	4	6	5	4	5	4	3	3	5	6	5	5	4	5	5	4	4	6	5	4	5	4	3	3	5	6	5	5	4	5	5	4	4	6	5	4	5
tr|I6YA17|I6YA17_MYCTU	tr|I6YA17|I6YA17_MYCTU	4	4	4		1	4	4	4	3	3	3	3	2	3	3	3	4	3	3	3	3	3	4	4	3	3	3	3	2	3	3	3	4	3	3	3	3	3	4	4	3	3	3	3	2	3	3	3
tr|I6YA25|I6YA25_MYCTU	tr|I6YA25|I6YA25_MYCTU	1	1	1		1	1	1	1	1	1	1	0	1	0	0	0	1	0	0	0	0	0	0	1	1	1	1	0	1	0	0	0	1	0	0	0	0	0	0	1	1	1	1	0	1	0	0	0
tr|I6YA29|I6YA29_MYCTU	tr|I6YA29|I6YA29_MYCTU	7	7	7		1	7	7	7	7	6	6	5	7	7	7	7	7	7	7	6	6	7	7	6	7	6	6	5	7	7	7	7	7	7	7	6	6	7	7	6	7	6	6	5	7	7	7	7
tr|I6YA50|I6YA50_MYCTU	tr|I6YA50|I6YA50_MYCTU	4	4	4		1	4	4	4	2	3	4	2	2	2	2	2	1	2	3	2	2	3	2	2	2	3	4	2	2	2	2	2	1	2	3	2	2	3	2	2	2	3	4	2	2	2	2	2
tr|I6YA75|I6YA75_MYCTU	tr|I6YA75|I6YA75_MYCTU	2	2	2		1	2	2	2	2	2	2	2	2	2	0	2	2	2	2	2	2	2	2	2	2	2	2	2	2	2	0	2	2	2	2	2	2	2	2	2	2	2	2	2	2	2	0	2
tr|I6YAV3|I6YAV3_MYCTU	tr|I6YAV3|I6YAV3_MYCTU	3	3	3		1	3	3	3	3	3	3	3	3	3	2	3	3	3	3	3	2	3	3	2	3	3	3	3	3	3	2	3	3	3	3	3	2	3	3	2	3	3	3	3	3	3	2	3
tr|I6YAW3|I6YAW3_MYCTU	tr|I6YAW3|I6YAW3_MYCTU	12	12	12		1	12	12	12	10	6	9	8	8	9	10	7	10	8	10	8	10	9	10	11	10	6	9	8	8	9	10	7	10	8	10	8	10	9	10	11	10	6	9	8	8	9	10	7
tr|I6YAY5|I6YAY5_MYCTU	tr|I6YAY5|I6YAY5_MYCTU	6	6	6		1	6	6	6	5	6	6	6	6	6	6	6	5	4	6	5	6	6	6	6	5	6	6	6	6	6	6	6	5	4	6	5	6	6	6	6	5	6	6	6	6	6	6	6
tr|I6YAZ1|I6YAZ1_MYCTU	tr|I6YAZ1|I6YAZ1_MYCTU	9	9	9		1	9	9	9	7	8	7	8	7	5	7	7	6	7	6	6	5	6	5	7	7	8	7	8	7	5	7	7	6	7	6	6	5	6	5	7	7	8	7	8	7	5	7	7
tr|I6YB11|I6YB11_MYCTU	tr|I6YB11|I6YB11_MYCTU	4	4	4		1	4	4	4	3	2	2	0	3	2	2	3	2	0	0	0	2	3	1	2	3	2	2	0	3	2	2	3	2	0	0	0	2	3	1	2	3	2	2	0	3	2	2	3
tr|I6YB49|I6YB49_MYCTU	tr|I6YB49|I6YB49_MYCTU	19	19	19		1	19	19	19	11	12	13	13	13	14	13	13	14	13	11	13	15	13	13	15	11	12	13	13	13	14	13	13	14	13	11	13	15	13	13	15	11	12	13	13	13	14	13	13
tr|I6YB54|I6YB54_MYCTU	tr|I6YB54|I6YB54_MYCTU	5	5	5		1	5	5	5	1	1	1	2	0	4	1	2	1	1	1	1	2	3	3	3	1	1	1	2	0	4	1	2	1	1	1	1	2	3	3	3	1	1	1	2	0	4	1	2
tr|I6YBQ3|I6YBQ3_MYCTU	tr|I6YBQ3|I6YBQ3_MYCTU	4	4	4		1	4	4	4	3	3	3	2	2	2	4	3	3	2	3	2	2	2	3	2	3	3	3	2	2	2	4	3	3	2	3	2	2	2	3	2	3	3	3	2	2	2	4	3
tr|I6YBZ8|I6YBZ8_MYCTU	tr|I6YBZ8|I6YBZ8_MYCTU	13	13	13		1	13	13	13	11	11	11	12	12	12	11	13	10	11	11	11	12	11	11	11	11	11	11	12	12	12	11	13	10	11	11	11	12	11	11	11	11	11	11	12	12	12	11	13
tr|I6YC91|I6YC91_MYCTU	tr|I6YC91|I6YC91_MYCTU	1	1	1		1	1	1	1	1	1	1	1	0	1	0	1	1	1	1	1	0	0	0	0	1	1	1	1	0	1	0	1	1	1	1	1	0	0	0	0	1	1	1	1	0	1	0	1
tr|I6YC95|I6YC95_MYCTU	tr|I6YC95|I6YC95_MYCTU	4	4	4		1	4	4	4	2	2	2	4	2	2	2	1	1	2	1	0	3	1	0	2	2	2	2	4	2	2	2	1	1	2	1	0	3	1	0	2	2	2	2	4	2	2	2	1
tr|I6YC99|I6YC99_MYCTU	tr|I6YC99|I6YC99_MYCTU	3	3	3		1	3	3	3	2	1	1	1	0	2	1	1	0	0	1	2	1	1	1	1	2	1	1	1	0	2	1	1	0	0	1	2	1	1	1	1	2	1	1	1	0	2	1	1
tr|I6YCF3|I6YCF3_MYCTU	tr|I6YCF3|I6YCF3_MYCTU	18	18	18		1	18	18	18	13	11	13	10	1	2	4	3	8	10	10	9	1	1	1	3	13	11	13	10	1	2	4	3	8	10	10	9	1	1	1	3	13	11	13	10	1	2	4	3
tr|I6YCF5|I6YCF5_MYCTU	tr|I6YCF5|I6YCF5_MYCTU	3	3	3		1	3	3	3	2	2	2	2	3	3	3	2	2	3	3	2	2	2	3	2	2	2	2	2	3	3	3	2	2	3	3	2	2	2	3	2	2	2	2	2	3	3	3	2
tr|I6YCP0|I6YCP0_MYCTU	tr|I6YCP0|I6YCP0_MYCTU	16	16	16		1	16	16	16	11	15	13	12	15	14	14	15	14	15	13	13	13	14	15	14	11	15	13	12	15	14	14	15	14	15	13	13	13	14	15	14	11	15	13	12	15	14	14	15
tr|I6YCP7|I6YCP7_MYCTU	tr|I6YCP7|I6YCP7_MYCTU	6	6	6		1	6	6	6	2	1	3	1	3	3	1	2	2	1	4	3	3	2	2	3	2	1	3	1	3	3	1	2	2	1	4	3	3	2	2	3	2	1	3	1	3	3	1	2
tr|I6YCQ4|I6YCQ4_MYCTU	tr|I6YCQ4|I6YCQ4_MYCTU	4	4	4		1	4	4	4	2	3	3	3	4	3	4	3	4	2	4	3	2	3	2	3	2	3	3	3	4	3	4	3	4	2	4	3	2	3	2	3	2	3	3	3	4	3	4	3
tr|I6YCQ7|I6YCQ7_MYCTU	tr|I6YCQ7|I6YCQ7_MYCTU	3	3	3		1	3	3	3	0	1	0	1	1	2	1	0	0	1	0	1	0	1	1	0	0	1	0	1	1	2	1	0	0	1	0	1	0	1	1	0	0	1	0	1	1	2	1	0
tr|I6YDH3|I6YDH3_MYCTU	tr|I6YDH3|I6YDH3_MYCTU	1	1	1		1	1	1	1	1	1	1	1	1	1	1	1	1	0	1	1	1	1	0	1	1	1	1	1	1	1	1	1	1	0	1	1	1	1	0	1	1	1	1	1	1	1	1	1
tr|I6YDI9|I6YDI9_MYCTU	tr|I6YDI9|I6YDI9_MYCTU	12	12	12		1	12	12	12	9	9	11	10	10	10	11	9	10	11	9	10	11	11	11	11	9	9	11	10	10	10	11	9	10	11	9	10	11	11	11	11	9	9	11	10	10	10	11	9
tr|I6YDK7|I6YDK7_MYCTU	tr|I6YDK7|I6YDK7_MYCTU	17	17	17		1	17	17	17	11	14	12	10	10	10	10	11	13	13	15	13	17	11	15	14	11	14	12	10	10	10	10	11	13	13	15	13	17	11	15	14	11	14	12	10	10	10	10	11
tr|I6YDM0|I6YDM0_MYCTU	tr|I6YDM0|I6YDM0_MYCTU	6	6	6		1	6	6	6	3	4	4	6	4	4	4	2	5	3	3	4	4	4	4	4	3	4	4	6	4	4	4	2	5	3	3	4	4	4	4	4	3	4	4	6	4	4	4	2
tr|I6YDN6|I6YDN6_MYCTU	tr|I6YDN6|I6YDN6_MYCTU	12	12	12		1	12	12	12	12	11	10	9	10	10	10	10	9	10	9	10	9	10	10	9	12	11	10	9	10	10	10	10	9	10	9	10	9	10	10	9	12	11	10	9	10	10	10	10
tr|I6YDV4|I6YDV4_MYCTU	tr|I6YDV4|I6YDV4_MYCTU	7	7	7		1	7	7	7	7	7	6	7	6	6	7	5	6	6	6	6	7	5	6	6	7	7	6	7	6	6	7	5	6	6	6	6	7	5	6	6	7	7	6	7	6	6	7	5
tr|I6YEA3|I6YEA3_MYCTU	tr|I6YEA3|I6YEA3_MYCTU	14	14	14		1	14	14	14	12	10	11	11	10	11	10	11	10	13	11	12	12	12	10	10	12	10	11	11	10	11	10	11	10	13	11	12	12	12	10	10	12	10	11	11	10	11	10	11
tr|I6YEB6|I6YEB6_MYCTU	tr|I6YEB6|I6YEB6_MYCTU	4	4	4		1	4	4	4	3	3	3	3	3	4	2	4	3	3	4	4	4	4	3	2	3	3	3	3	3	4	2	4	3	3	4	4	4	4	3	2	3	3	3	3	3	4	2	4
tr|I6YEE1|I6YEE1_MYCTU	tr|I6YEE1|I6YEE1_MYCTU	6	6	6		1	6	6	6	4	3	3	4	3	2	2	2	4	3	3	5	3	5	3	2	4	3	3	4	3	2	2	2	4	3	3	5	3	5	3	2	4	3	3	4	3	2	2	2
tr|I6YEE6|I6YEE6_MYCTU	tr|I6YEE6|I6YEE6_MYCTU	2	2	2		1	2	2	2	1	2	2	2	1	1	2	1	1	2	1	1	1	1	1	0	1	2	2	2	1	1	2	1	1	2	1	1	1	1	1	0	1	2	2	2	1	1	2	1
tr|I6YEF3|I6YEF3_MYCTU	tr|I6YEF3|I6YEF3_MYCTU	1	1	1		1	1	1	1	1	1	1	0	0	0	0	0	0	0	0	0	0	0	1	0	1	1	1	0	0	0	0	0	0	0	0	0	0	0	1	0	1	1	1	0	0	0	0	0
tr|I6YEH6|I6YEH6_MYCTU	tr|I6YEH6|I6YEH6_MYCTU	9	9	9		1	9	9	9	9	9	8	8	9	9	6	9	9	7	9	8	8	9	9	8	9	9	8	8	9	9	6	9	9	7	9	8	8	9	9	8	9	9	8	8	9	9	6	9
tr|I6YEN3|I6YEN3_MYCTU	tr|I6YEN3|I6YEN3_MYCTU	3	3	3		1	3	3	3	2	2	2	1	3	2	2	2	1	2	2	2	2	3	1	2	2	2	2	1	3	2	2	2	1	2	2	2	2	3	1	2	2	2	2	1	3	2	2	2
tr|I6YEU0|I6YEU0_MYCTU	tr|I6YEU0|I6YEU0_MYCTU	44	44	44		1	44	44	44	33	35	32	31	35	38	34	33	33	31	34	31	34	36	34	35	33	35	32	31	35	38	34	33	33	31	34	31	34	36	34	35	33	35	32	31	35	38	34	33
tr|I6YF08|I6YF08_MYCTU	tr|I6YF08|I6YF08_MYCTU	1	1	1		1	1	1	1	1	1	1	1	1	1	1	1	1	1	1	1	1	1	1	1	1	1	1	1	1	1	1	1	1	1	1	1	1	1	1	1	1	1	1	1	1	1	1	1
tr|I6YF11|I6YF11_MYCTU	tr|I6YF11|I6YF11_MYCTU	9	9	9		1	9	9	9	6	7	6	7	7	6	8	8	7	8	6	7	8	8	7	7	6	7	6	7	7	6	8	8	7	8	6	7	8	8	7	7	6	7	6	7	7	6	8	8
tr|I6YF16|I6YF16_MYCTU	tr|I6YF16|I6YF16_MYCTU	5	5	5		1	5	5	5	4	4	3	4	4	3	4	4	4	4	5	4	4	3	4	4	4	4	3	4	4	3	4	4	4	4	5	4	4	3	4	4	4	4	3	4	4	3	4	4
tr|I6YF40|I6YF40_MYCTU	tr|I6YF40|I6YF40_MYCTU	13	13	13		1	13	13	13	11	12	13	10	9	11	11	10	12	10	12	12	10	11	12	10	11	12	13	10	9	11	11	10	12	10	12	12	10	11	12	10	11	12	13	10	9	11	11	10
tr|I6YFP0|I6YFP0_MYCTU	tr|I6YFP0|I6YFP0_MYCTU	6	6	6		1	6	6	6	5	5	4	3	4	5	4	4	3	5	5	4	4	4	4	5	5	5	4	3	4	5	4	4	3	5	5	4	4	4	4	5	5	5	4	3	4	5	4	4
tr|I6YG46|I6YG46_MYCTU	tr|I6YG46|I6YG46_MYCTU	15	15	15		1	15	15	15	14	14	12	12	13	14	12	14	12	12	12	11	14	12	13	13	14	14	12	12	13	14	12	14	12	12	12	11	14	12	13	13	14	14	12	12	13	14	12	14
tr|I6YG51|I6YG51_MYCTU	tr|I6YG51|I6YG51_MYCTU	3	3	3		1	3	3	3	2	2	3	3	3	3	2	3	3	2	2	2	2	2	2	3	2	2	3	3	3	3	2	3	3	2	2	2	2	2	2	3	2	2	3	3	3	3	2	3
tr|I6YG83|I6YG83_MYCTU	tr|I6YG83|I6YG83_MYCTU	2	2	2		1	2	2	2	1	1	2	2	2	2	2	2	1	1	1	1	1	1	2	2	1	1	2	2	2	2	2	2	1	1	1	1	1	1	2	2	1	1	2	2	2	2	2	2
tr|I6YG92|I6YG92_MYCTU	tr|I6YG92|I6YG92_MYCTU	4	4	4		1	4	4	4	4	3	4	3	4	3	3	3	3	3	4	3	3	3	3	3	4	3	4	3	4	3	3	3	3	3	4	3	3	3	3	3	4	3	4	3	4	3	3	3
tr|I6YGA5|I6YGA5_MYCTU	tr|I6YGA5|I6YGA5_MYCTU	2	2	2		1	2	2	2	2	2	2	2	2	1	1	2	2	2	2	2	2	2	2	1	2	2	2	2	2	1	1	2	2	2	2	2	2	2	2	1	2	2	2	2	2	1	1	2
tr|I6YGB1|I6YGB1_MYCTU	tr|I6YGB1|I6YGB1_MYCTU	8	8	8		1	8	8	8	6	5	5	5	4	5	4	4	4	1	4	2	4	1	2	2	6	5	5	5	4	5	4	4	4	1	4	2	4	1	2	2	6	5	5	5	4	5	4	4
tr|I6YGD8|I6YGD8_MYCTU	tr|I6YGD8|I6YGD8_MYCTU	1	1	1		1	1	1	1	1	1	1	1	1	1	1	0	0	1	0	1	1	0	0	1	1	1	1	1	1	1	1	0	0	1	0	1	1	0	0	1	1	1	1	1	1	1	1	0
tr|I6YGE4|I6YGE4_MYCTU	tr|I6YGE4|I6YGE4_MYCTU	4	4	4		1	4	4	4	4	4	4	4	4	3	4	4	4	4	3	4	4	4	4	4	4	4	4	4	4	3	4	4	4	4	3	4	4	4	4	4	4	4	4	4	4	3	4	4
tr|I6YGF8|I6YGF8_MYCTU	tr|I6YGF8|I6YGF8_MYCTU	4	4	4		1	4	4	4	3	3	2	1	2	2	2	2	0	1	2	3	2	3	1	1	3	3	2	1	2	2	2	2	0	1	2	3	2	3	1	1	3	3	2	1	2	2	2	2
tr|I6YGH7|I6YGH7_MYCTU	tr|I6YGH7|I6YGH7_MYCTU	6	6	6		1	6	6	6	4	3	4	3	4	4	4	4	3	2	4	4	6	6	3	5	4	3	4	3	4	4	4	4	3	2	4	4	6	6	3	5	4	3	4	3	4	4	4	4
tr|I6YGJ4|I6YGJ4_MYCTU	tr|I6YGJ4|I6YGJ4_MYCTU	1	1	1		1	1	1	1	0	0	0	1	0	1	0	1	1	0	0	1	0	1	0	0	0	0	0	1	0	1	0	1	1	0	0	1	0	1	0	0	0	0	0	1	0	1	0	1
tr|I6YGL1|I6YGL1_MYCTU	tr|I6YGL1|I6YGL1_MYCTU	5	5	5		1	5	5	5	2	0	2	1	3	1	3	3	0	1	1	1	3	3	1	4	2	0	2	1	3	1	3	3	0	1	1	1	3	3	1	4	2	0	2	1	3	1	3	3
tr|I6YGR2|I6YGR2_MYCTU	tr|I6YGR2|I6YGR2_MYCTU	4	4	4		1	4	4	4	4	4	4	3	3	4	4	4	4	4	3	4	3	3	4	4	4	4	4	3	3	4	4	4	4	4	3	4	3	3	4	4	4	4	4	3	3	4	4	4
tr|I6YGT7|I6YGT7_MYCTU	tr|I6YGT7|I6YGT7_MYCTU	1	1	1		1	1	1	1	1	1	1	1	1	1	1	1	1	1	1	1	1	1	1	1	1	1	1	1	1	1	1	1	1	1	1	1	1	1	1	1	1	1	1	1	1	1	1	1
tr|I6YGW6|I6YGW6_MYCTU	tr|I6YGW6|I6YGW6_MYCTU	3	3	3		1	3	3	3	2	2	2	2	0	0	0	0	2	2	3	2	0	1	0	0	2	2	2	2	0	0	0	0	2	2	3	2	0	1	0	0	2	2	2	2	0	0	0	0
tr|I6YGW9|I6YGW9_MYCTU	tr|I6YGW9|I6YGW9_MYCTU	5	5	5		1	5	5	5	3	4	3	3	4	3	3	5	3	3	4	3	4	5	3	4	3	4	3	3	4	3	3	5	3	3	4	3	4	5	3	4	3	4	3	3	4	3	3	5
tr|I6YGX2|I6YGX2_MYCTU	tr|I6YGX2|I6YGX2_MYCTU	21	21	21		1	21	21	21	20	19	20	19	18	20	17	20	19	20	19	20	17	18	19	18	20	19	20	19	18	20	17	20	19	20	19	20	17	18	19	18	20	19	20	19	18	20	17	20
tr|I6YGX9|I6YGX9_MYCTU	tr|I6YGX9|I6YGX9_MYCTU	19	18	18		1	19	18	18	18	16	16	17	18	18	16	17	17	17	18	19	17	16	16	18	17	15	15	16	17	17	15	16	16	16	17	18	16	15	15	17	17	15	15	16	17	17	15	16
tr|I6YHB0|I6YHB0_MYCTU	tr|I6YHB0|I6YHB0_MYCTU	2	2	2		1	2	2	2	2	2	2	2	2	2	2	2	2	2	2	2	2	2	2	2	2	2	2	2	2	2	2	2	2	2	2	2	2	2	2	2	2	2	2	2	2	2	2	2
tr|L0T2Q9|L0T2Q9_MYCTU;tr|O07790|O07790_MYCTU	tr|L0T2Q9|L0T2Q9_MYCTU	3;1	3;1	3;1		2	3	3	3	1	1	2	2	2	2	2	2	2	2	2	2	2	1	1	2	1	1	2	2	2	2	2	2	2	2	2	2	2	1	1	2	1	1	2	2	2	2	2	2
tr|L0T2W6|L0T2W6_MYCTU	tr|L0T2W6|L0T2W6_MYCTU	12	12	12		1	12	12	12	9	11	11	12	10	10	10	10	9	11	11	10	10	9	8	10	9	11	11	12	10	10	10	10	9	11	11	10	10	9	8	10	9	11	11	12	10	10	10	10
tr|L0T2Z1|L0T2Z1_MYCTU	tr|L0T2Z1|L0T2Z1_MYCTU	8	8	8		1	8	8	8	2	7	6	7	2	2	2	2	1	4	2	1	1	1	2	1	2	7	6	7	2	2	2	2	1	4	2	1	1	1	2	1	2	7	6	7	2	2	2	2
tr|L0T7Y7|L0T7Y7_MYCTU	tr|L0T7Y7|L0T7Y7_MYCTU	2	2	2		1	2	2	2	0	0	0	0	2	2	2	2	1	0	0	0	1	0	2	1	0	0	0	0	2	2	2	2	1	0	0	0	1	0	2	1	0	0	0	0	2	2	2	2
tr|L0TAD5|L0TAD5_MYCTU	tr|L0TAD5|L0TAD5_MYCTU	11	11	11		1	11	11	11	10	10	9	8	10	10	9	11	10	10	9	8	8	10	9	8	10	10	9	8	10	10	9	11	10	10	9	8	8	10	9	8	10	10	9	8	10	10	9	11
tr|L0TBP1|L0TBP1_MYCTU	tr|L0TBP1|L0TBP1_MYCTU	9	9	9		1	9	9	9	6	6	7	5	4	7	7	5	3	4	6	4	5	6	3	3	6	6	7	5	4	7	7	5	3	4	6	4	5	6	3	3	6	6	7	5	4	7	7	5
tr|L0TBR2|L0TBR2_MYCTU	tr|L0TBR2|L0TBR2_MYCTU	9	9	9		1	9	9	9	9	7	7	6	7	7	6	7	8	6	7	8	8	8	5	5	9	7	7	6	7	7	6	7	8	6	7	8	8	8	5	5	9	7	7	6	7	7	6	7
tr|L0TBY6|L0TBY6_MYCTU	tr|L0TBY6|L0TBY6_MYCTU	2	2	2		1	2	2	2	2	2	2	2	1	1	1	2	2	1	1	2	2	2	2	2	2	2	2	2	1	1	1	2	2	1	1	2	2	2	2	2	2	2	2	2	1	1	1	2
tr|L7N650|L7N650_MYCTU	tr|L7N650|L7N650_MYCTU	10	10	10		1	10	10	10	9	9	7	8	8	8	9	8	9	8	9	10	9	8	9	9	9	9	7	8	8	8	9	8	9	8	9	10	9	8	9	9	9	9	7	8	8	8	9	8
tr|L7N655|L7N655_MYCTU	tr|L7N655|L7N655_MYCTU	37	37	37		1	37	37	37	32	29	26	34	33	33	32	34	33	29	32	32	31	30	32	31	32	29	26	34	33	33	32	34	33	29	32	32	31	30	32	31	32	29	26	34	33	33	32	34
tr|L7N657|L7N657_MYCTU	tr|L7N657|L7N657_MYCTU	5	5	5		1	5	5	5	5	3	2	5	5	5	5	5	4	4	5	5	5	5	4	4	5	3	2	5	5	5	5	5	4	4	5	5	5	5	4	4	5	3	2	5	5	5	5	5
tr|L7N662|L7N662_MYCTU	tr|L7N662|L7N662_MYCTU	6	6	6		1	6	6	6	5	4	6	4	5	5	5	5	6	5	6	5	6	6	6	6	5	4	6	4	5	5	5	5	6	5	6	5	6	6	6	6	5	4	6	4	5	5	5	5
tr|L7N663|L7N663_MYCTU	tr|L7N663|L7N663_MYCTU	11	11	11		1	11	11	11	10	10	10	8	9	10	10	8	10	11	10	10	10	10	9	10	10	10	10	8	9	10	10	8	10	11	10	10	10	10	9	10	10	10	10	8	9	10	10	8
tr|L7N664|L7N664_MYCTU	tr|L7N664|L7N664_MYCTU	4	4	4		1	4	4	4	3	3	3	3	3	3	4	4	2	3	3	3	4	4	4	4	3	3	3	3	3	3	4	4	2	3	3	3	4	4	4	4	3	3	3	3	3	3	4	4
tr|L7N668|L7N668_MYCTU	tr|L7N668|L7N668_MYCTU	1	1	1		1	1	1	1	0	1	0	0	1	1	1	1	0	0	0	0	1	1	0	1	0	1	0	0	1	1	1	1	0	0	0	0	1	1	0	1	0	1	0	0	1	1	1	1
tr|L7N670|L7N670_MYCTU	tr|L7N670|L7N670_MYCTU	4	4	4		1	4	4	4	2	3	2	0	2	2	2	1	0	2	2	3	1	0	2	1	2	3	2	0	2	2	2	1	0	2	2	3	1	0	2	1	2	3	2	0	2	2	2	1
tr|L7N672|L7N672_MYCTU	tr|L7N672|L7N672_MYCTU	17	17	17		1	17	17	17	14	16	15	14	14	14	15	13	14	12	15	15	13	14	13	15	14	16	15	14	14	14	15	13	14	12	15	15	13	14	13	15	14	16	15	14	14	14	15	13
tr|L7N673|L7N673_MYCTU	tr|L7N673|L7N673_MYCTU	3	3	3		1	3	3	3	3	2	3	2	3	3	3	3	2	1	1	3	3	3	3	3	3	2	3	2	3	3	3	3	2	1	1	3	3	3	3	3	3	2	3	2	3	3	3	3
tr|L7N677|L7N677_MYCTU	tr|L7N677|L7N677_MYCTU	5	5	5		1	5	5	5	2	2	4	3	4	5	5	5	3	4	3	3	4	4	4	5	2	2	4	3	4	5	5	5	3	4	3	3	4	4	4	5	2	2	4	3	4	5	5	5
tr|L7N684|L7N684_MYCTU	tr|L7N684|L7N684_MYCTU	15	15	15		1	15	15	15	12	11	11	12	12	12	11	15	11	11	12	12	14	11	10	10	12	11	11	12	12	12	11	15	11	11	12	12	14	11	10	10	12	11	11	12	12	12	11	15
tr|L7N686|L7N686_MYCTU	tr|L7N686|L7N686_MYCTU	3	3	3		1	3	3	3	1	1	1	1	3	2	1	3	2	2	2	2	2	2	2	1	1	1	1	1	3	2	1	3	2	2	2	2	2	2	2	1	1	1	1	1	3	2	1	3
tr|L7N689|L7N689_MYCTU	tr|L7N689|L7N689_MYCTU	3	3	3		1	3	3	3	2	2	3	2	1	2	1	1	1	2	1	2	0	1	0	1	2	2	3	2	1	2	1	1	1	2	1	2	0	1	0	1	2	2	3	2	1	2	1	1
tr|L7N690|L7N690_MYCTU	tr|L7N690|L7N690_MYCTU	6	6	6		1	6	6	6	4	2	4	2	5	5	2	5	4	5	3	3	5	5	5	6	4	2	4	2	5	5	2	5	4	5	3	3	5	5	5	6	4	2	4	2	5	5	2	5
tr|L7N692|L7N692_MYCTU	tr|L7N692|L7N692_MYCTU	5	5	5		1	5	5	5	5	3	3	3	4	3	3	4	4	3	3	4	5	4	3	4	5	3	3	3	4	3	3	4	4	3	3	4	5	4	3	4	5	3	3	3	4	3	3	4
tr|L7N699|L7N699_MYCTU	tr|L7N699|L7N699_MYCTU	9	9	9		1	9	9	9	7	6	7	7	7	7	7	7	7	5	7	6	5	6	6	5	7	6	7	7	7	7	7	7	7	5	7	6	5	6	6	5	7	6	7	7	7	7	7	7
tr|L7N6A2|L7N6A2_MYCTU	tr|L7N6A2|L7N6A2_MYCTU	5	5	5		1	5	5	5	4	5	4	4	3	4	4	3	4	3	4	4	4	4	4	4	4	5	4	4	3	4	4	3	4	3	4	4	4	4	4	4	4	5	4	4	3	4	4	3
tr|L7N6A5|L7N6A5_MYCTU	tr|L7N6A5|L7N6A5_MYCTU	22	22	22		1	22	22	22	19	18	18	21	20	17	19	20	20	19	19	18	18	20	18	20	19	18	18	21	20	17	19	20	20	19	19	18	18	20	18	20	19	18	18	21	20	17	19	20
tr|L7N6B0|L7N6B0_MYCTU	tr|L7N6B0|L7N6B0_MYCTU	10	10	10		1	10	10	10	9	9	9	9	9	9	9	9	9	9	8	9	9	8	8	10	9	9	9	9	9	9	9	9	9	9	8	9	9	8	8	10	9	9	9	9	9	9	9	9
tr|L7N6B1|L7N6B1_MYCTU	tr|L7N6B1|L7N6B1_MYCTU	2	2	2		1	2	2	2	2	2	2	2	1	1	2	1	2	2	2	2	1	1	1	1	2	2	2	2	1	1	2	1	2	2	2	2	1	1	1	1	2	2	2	2	1	1	2	1
tr|L7N6B2|L7N6B2_MYCTU	tr|L7N6B2|L7N6B2_MYCTU	3	3	3		1	3	3	3	2	3	3	3	3	3	3	3	1	2	1	2	2	2	2	2	2	3	3	3	3	3	3	3	1	2	1	2	2	2	2	2	2	3	3	3	3	3	3	3
tr|L7N6B3|L7N6B3_MYCTU	tr|L7N6B3|L7N6B3_MYCTU	9	9	9		1	9	9	9	7	6	6	7	7	6	7	6	4	6	7	5	6	6	6	7	7	6	6	7	7	6	7	6	4	6	7	5	6	6	6	7	7	6	6	7	7	6	7	6
tr|O05293|O05293_MYCTU	tr|O05293|O05293_MYCTU	11	11	11		1	11	11	11	10	9	10	6	8	11	7	8	9	7	9	9	10	9	10	11	10	9	10	6	8	11	7	8	9	7	9	9	10	9	10	11	10	9	10	6	8	11	7	8
tr|O05294|O05294_MYCTU	tr|O05294|O05294_MYCTU	11	11	11		1	11	11	11	5	8	6	6	7	5	5	5	5	6	5	7	7	5	5	6	5	8	6	6	7	5	5	5	5	6	5	7	7	5	5	6	5	8	6	6	7	5	5	5
tr|O05295|O05295_MYCTU	tr|O05295|O05295_MYCTU	9	9	9		1	9	9	9	8	9	9	9	8	9	9	9	8	8	8	8	8	8	8	8	8	9	9	9	8	9	9	9	8	8	8	8	8	8	8	8	8	9	9	9	8	9	9	9
tr|O05296|O05296_MYCTU	tr|O05296|O05296_MYCTU	13	13	13		1	13	13	13	10	12	11	12	10	12	13	12	9	12	11	11	12	12	12	13	10	12	11	12	10	12	13	12	9	12	11	11	12	12	12	13	10	12	11	12	10	12	13	12
tr|O05301|O05301_MYCTU	tr|O05301|O05301_MYCTU	1	1	1		1	1	1	1	1	1	1	1	1	1	1	1	1	1	0	0	1	1	1	0	1	1	1	1	1	1	1	1	1	1	0	0	1	1	1	0	1	1	1	1	1	1	1	1
tr|O05305|O05305_MYCTU	tr|O05305|O05305_MYCTU	3	3	3		1	3	3	3	1	2	1	1	1	1	0	0	0	0	1	3	0	1	1	0	1	2	1	1	1	1	0	0	0	0	1	3	0	1	1	0	1	2	1	1	1	1	0	0
tr|O05307|O05307_MYCTU	tr|O05307|O05307_MYCTU	17	17	17		1	17	17	17	15	16	15	16	17	15	15	14	16	15	15	16	16	17	16	16	15	16	15	16	17	15	15	14	16	15	15	16	16	17	16	16	15	16	15	16	17	15	15	14
tr|O05310|O05310_MYCTU	tr|O05310|O05310_MYCTU	4	4	4		1	4	4	4	3	4	3	4	3	4	4	4	4	4	4	4	3	2	4	3	3	4	3	4	3	4	4	4	4	4	4	4	3	2	4	3	3	4	3	4	3	4	4	4
tr|O05312|O05312_MYCTU	tr|O05312|O05312_MYCTU	2	2	2		1	2	2	2	2	2	2	2	2	2	2	2	2	2	2	2	2	2	2	2	2	2	2	2	2	2	2	2	2	2	2	2	2	2	2	2	2	2	2	2	2	2	2	2
tr|O05316|O05316_MYCTU	tr|O05316|O05316_MYCTU	18	18	18		1	18	18	18	12	14	12	14	13	16	14	15	15	16	13	14	16	15	16	16	12	14	12	14	13	16	14	15	15	16	13	14	16	15	16	16	12	14	12	14	13	16	14	15
tr|O05318|O05318_MYCTU	tr|O05318|O05318_MYCTU	5	5	5		1	5	5	5	0	2	3	3	3	3	4	2	2	2	2	1	2	2	3	3	0	2	3	3	3	3	4	2	2	2	2	1	2	2	3	3	0	2	3	3	3	3	4	2
tr|O05436|O05436_MYCTU	tr|O05436|O05436_MYCTU	14	14	14		1	14	14	14	10	12	11	11	9	10	8	11	8	11	11	10	9	9	8	10	10	12	11	11	9	10	8	11	8	11	11	10	9	9	8	10	10	12	11	11	9	10	8	11
tr|O05450|O05450_MYCTU	tr|O05450|O05450_MYCTU	17	17	17		1	17	17	17	12	11	13	10	12	12	11	12	11	11	10	11	11	11	10	11	12	11	13	10	12	12	11	12	11	11	10	11	11	11	10	11	12	11	13	10	12	12	11	12
tr|O05456|O05456_MYCTU	tr|O05456|O05456_MYCTU	16	16	16		1	16	16	16	14	15	14	14	14	15	16	15	14	14	13	15	15	14	14	14	14	15	14	14	14	15	16	15	14	14	13	15	15	14	14	14	14	15	14	14	14	15	16	15
tr|O05572|O05572_MYCTU	tr|O05572|O05572_MYCTU	4	4	4		1	4	4	4	1	1	3	1	3	1	1	2	2	1	1	3	3	3	4	3	1	1	3	1	3	1	1	2	2	1	1	3	3	3	4	3	1	1	3	1	3	1	1	2
tr|O05574|O05574_MYCTU	tr|O05574|O05574_MYCTU	3	3	3		1	3	3	3	3	3	3	3	1	1	3	3	3	3	3	2	1	2	2	3	3	3	3	3	1	1	3	3	3	3	3	2	1	2	2	3	3	3	3	3	1	1	3	3
tr|O05575|O05575_MYCTU	tr|O05575|O05575_MYCTU	5	5	5		1	5	5	5	4	3	3	4	4	3	4	4	3	3	4	4	4	5	4	4	4	3	3	4	4	3	4	4	3	3	4	4	4	5	4	4	4	3	3	4	4	3	4	4
tr|O05576|O05576_MYCTU	tr|O05576|O05576_MYCTU	8	8	8		1	8	8	8	5	6	7	5	6	4	6	7	5	4	5	6	4	5	5	6	5	6	7	5	6	4	6	7	5	4	5	6	4	5	5	6	5	6	7	5	6	4	6	7
tr|O05582|O05582_MYCTU	tr|O05582|O05582_MYCTU	6	6	6		1	6	6	6	3	4	5	4	4	4	3	2	4	4	3	5	4	2	4	5	3	4	5	4	4	4	3	2	4	4	3	5	4	2	4	5	3	4	5	4	4	4	3	2
tr|O05591|O05591_MYCTU	tr|O05591|O05591_MYCTU	7	7	7		1	7	7	7	0	1	0	0	2	2	3	2	1	0	2	0	0	0	2	3	0	1	0	0	2	2	3	2	1	0	2	0	0	0	2	3	0	1	0	0	2	2	3	2
tr|O05592|O05592_MYCTU	tr|O05592|O05592_MYCTU	15	15	15		1	15	15	15	14	15	15	15	15	15	14	15	14	14	14	14	15	15	15	15	14	15	15	15	15	15	14	15	14	14	14	14	15	15	15	15	14	15	15	15	15	15	14	15
tr|O05769|O05769_MYCTU	tr|O05769|O05769_MYCTU	8	8	8		1	8	8	8	7	8	7	7	7	7	8	6	7	8	7	7	7	7	8	8	7	8	7	7	7	7	8	6	7	8	7	7	7	7	8	8	7	8	7	7	7	7	8	6
tr|O05772|O05772_MYCTU	tr|O05772|O05772_MYCTU	6	6	6		1	6	6	6	3	4	5	4	3	5	4	6	3	4	3	3	3	4	3	3	3	4	5	4	3	5	4	6	3	4	3	3	3	4	3	3	3	4	5	4	3	5	4	6
tr|O05773|O05773_MYCTU	tr|O05773|O05773_MYCTU	17	17	17		1	17	17	17	15	16	16	16	16	17	16	16	16	16	13	14	15	16	16	15	15	16	16	16	16	17	16	16	16	16	13	14	15	16	16	15	15	16	16	16	16	17	16	16
tr|O05777|O05777_MYCTU	tr|O05777|O05777_MYCTU	11	11	11		1	11	11	11	10	9	9	7	10	10	10	9	10	11	9	11	11	9	11	9	10	9	9	7	10	10	10	9	10	11	9	11	11	9	11	9	10	9	9	7	10	10	10	9
tr|O05781|O05781_MYCTU	tr|O05781|O05781_MYCTU	5	5	5		1	5	5	5	2	4	3	3	2	3	3	3	2	3	2	3	3	2	3	4	2	4	3	3	2	3	3	3	2	3	2	3	3	2	3	4	2	4	3	3	2	3	3	3
tr|O05784|O05784_MYCTU	tr|O05784|O05784_MYCTU	12	12	12		1	12	12	12	9	6	4	7	9	6	10	6	5	9	7	7	9	9	6	8	9	6	4	7	9	6	10	6	5	9	7	7	9	9	6	8	9	6	4	7	9	6	10	6
tr|O05796|O05796_MYCTU	tr|O05796|O05796_MYCTU	1	1	1		1	1	1	1	1	0	0	1	1	0	0	0	0	0	0	1	0	1	0	0	1	0	0	1	1	0	0	0	0	0	0	1	0	1	0	0	1	0	0	1	1	0	0	0
tr|O05805|O05805_MYCTU	tr|O05805|O05805_MYCTU	4	4	4		1	4	4	4	2	2	2	2	2	2	3	2	2	2	2	2	3	3	2	2	2	2	2	2	2	2	3	2	2	2	2	2	3	3	2	2	2	2	2	2	2	2	3	2
tr|O05819|O05819_MYCTU	tr|O05819|O05819_MYCTU	17	17	17		1	17	17	17	6	3	6	5	4	5	2	0	6	10	8	12	6	6	10	10	6	3	6	5	4	5	2	0	6	10	8	12	6	6	10	10	6	3	6	5	4	5	2	0
tr|O05838|O05838_MYCTU	tr|O05838|O05838_MYCTU	2	2	2		1	2	2	2	1	1	1	1	0	1	0	1	1	2	1	1	0	1	0	1	1	1	1	1	0	1	0	1	1	2	1	1	0	1	0	1	1	1	1	1	0	1	0	1
tr|O05842|O05842_MYCTU	tr|O05842|O05842_MYCTU	13	13	13		1	13	13	13	13	11	13	12	10	10	12	13	12	12	12	13	11	11	13	12	13	11	13	12	10	10	12	13	12	12	12	13	11	11	13	12	13	11	13	12	10	10	12	13
tr|O05848|O05848_MYCTU	tr|O05848|O05848_MYCTU	7	7	7		1	7	7	7	7	7	7	7	7	7	7	7	7	7	7	7	6	7	7	7	7	7	7	7	7	7	7	7	7	7	7	7	6	7	7	7	7	7	7	7	7	7	7	7
tr|O05853|O05853_MYCTU	tr|O05853|O05853_MYCTU	8	8	8		1	8	8	8	8	8	7	7	7	6	7	6	7	7	7	7	7	7	7	6	8	8	7	7	7	6	7	6	7	7	7	7	7	7	7	6	8	8	7	7	7	6	7	6
tr|O05854|O05854_MYCTU	tr|O05854|O05854_MYCTU	12	12	12		1	12	12	12	9	11	9	9	11	10	10	11	8	9	9	12	11	10	11	9	9	11	9	9	11	10	10	11	8	9	9	12	11	10	11	9	9	11	9	9	11	10	10	11
tr|O05855|O05855_MYCTU	tr|O05855|O05855_MYCTU	13	13	13		1	13	13	13	12	13	12	12	5	7	7	7	11	12	12	10	8	8	8	10	12	13	12	12	5	7	7	7	11	12	12	10	8	8	8	10	12	13	12	12	5	7	7	7
tr|O05856|O05856_MYCTU	tr|O05856|O05856_MYCTU	4	4	4		1	4	4	4	4	3	3	3	4	3	4	4	4	3	3	3	4	4	3	3	4	3	3	3	4	3	4	4	4	3	3	3	4	4	3	3	4	3	3	3	4	3	4	4
tr|O05858|O05858_MYCTU	tr|O05858|O05858_MYCTU	5	5	5		1	5	5	5	3	2	3	4	3	3	3	2	3	2	2	3	2	3	3	3	3	2	3	4	3	3	3	2	3	2	2	3	2	3	3	3	3	2	3	4	3	3	3	2
tr|O05859|O05859_MYCTU	tr|O05859|O05859_MYCTU	7	7	7		1	7	7	7	4	7	5	6	4	3	4	3	2	5	3	2	2	2	4	4	4	7	5	6	4	3	4	3	2	5	3	2	2	2	4	4	4	7	5	6	4	3	4	3
tr|O05861|O05861_MYCTU	tr|O05861|O05861_MYCTU	10	10	10		1	10	10	10	9	8	8	7	10	9	9	7	9	8	10	9	9	9	10	9	9	8	8	7	10	9	9	7	9	8	10	9	9	9	10	9	9	8	8	7	10	9	9	7
tr|O05872|O05872_MYCTU	tr|O05872|O05872_MYCTU	3	3	3		1	3	3	3	2	2	3	3	3	3	3	3	2	2	0	2	3	3	3	3	2	2	3	3	3	3	3	3	2	2	0	2	3	3	3	3	2	2	3	3	3	3	3	3
tr|O05873|O05873_MYCTU	tr|O05873|O05873_MYCTU	8	8	8		1	8	8	8	4	6	5	6	6	5	6	6	7	5	5	6	7	5	5	6	4	6	5	6	6	5	6	6	7	5	5	6	7	5	5	6	4	6	5	6	6	5	6	6
tr|O05876|O05876_MYCTU	tr|O05876|O05876_MYCTU	4	4	4		1	4	4	4	4	3	2	4	4	4	2	4	3	4	3	3	3	3	4	3	4	3	2	4	4	4	2	4	3	4	3	3	3	3	4	3	4	3	2	4	4	4	2	4
tr|O05877|O05877_MYCTU	tr|O05877|O05877_MYCTU	10	10	10		1	10	10	10	6	8	9	8	8	9	10	9	9	9	6	5	8	9	8	9	6	8	9	8	8	9	10	9	9	9	6	5	8	9	8	9	6	8	9	8	8	9	10	9
tr|O05882|O05882_MYCTU	tr|O05882|O05882_MYCTU	6	6	6		1	6	6	6	5	4	4	4	5	3	5	6	5	5	4	3	4	4	4	4	5	4	4	4	5	3	5	6	5	5	4	3	4	4	4	4	5	4	4	4	5	3	5	6
tr|O05883|O05883_MYCTU	tr|O05883|O05883_MYCTU	3	3	3		1	3	3	3	2	2	1	2	2	1	3	2	3	1	3	2	2	3	2	3	2	2	1	2	2	1	3	2	3	1	3	2	2	3	2	3	2	2	1	2	2	1	3	2
tr|O05888|O05888_MYCTU	tr|O05888|O05888_MYCTU	1	1	1		1	1	1	1	1	1	1	1	1	1	1	1	1	1	1	1	1	1	1	1	1	1	1	1	1	1	1	1	1	1	1	1	1	1	1	1	1	1	1	1	1	1	1	1
tr|O05895|O05895_MYCTU	tr|O05895|O05895_MYCTU	4	4	4		1	4	4	4	2	2	2	2	0	2	1	3	3	2	2	3	2	0	0	1	2	2	2	2	0	2	1	3	3	2	2	3	2	0	0	1	2	2	2	2	0	2	1	3
tr|O05896|O05896_MYCTU	tr|O05896|O05896_MYCTU	1	1	1		1	1	1	1	1	1	1	1	1	1	1	1	1	1	1	1	1	1	1	1	1	1	1	1	1	1	1	1	1	1	1	1	1	1	1	1	1	1	1	1	1	1	1	1
tr|O05898|O05898_MYCTU	tr|O05898|O05898_MYCTU	11	11	11		1	11	11	11	10	9	10	9	10	10	9	10	10	10	9	10	10	10	8	9	10	9	10	9	10	10	9	10	10	10	9	10	10	10	8	9	10	9	10	9	10	10	9	10
tr|O05899|O05899_MYCTU	tr|O05899|O05899_MYCTU	12	12	12		1	12	12	12	8	7	9	8	7	5	8	7	7	8	11	10	6	9	8	9	8	7	9	8	7	5	8	7	7	8	11	10	6	9	8	9	8	7	9	8	7	5	8	7
tr|O05900|O05900_MYCTU	tr|O05900|O05900_MYCTU	3	3	3		1	3	3	3	0	1	1	1	1	0	0	0	2	3	1	3	1	0	2	2	0	1	1	1	1	0	0	0	2	3	1	3	1	0	2	2	0	1	1	1	1	0	0	0
tr|O06128|O06128_MYCTU	tr|O06128|O06128_MYCTU	2	2	2		1	2	2	2	1	2	1	2	0	1	1	1	1	2	1	2	1	1	1	2	1	2	1	2	0	1	1	1	1	2	1	2	1	1	1	2	1	2	1	2	0	1	1	1
tr|O06135|O06135_MYCTU	tr|O06135|O06135_MYCTU	3	3	3		1	3	3	3	3	0	0	2	1	0	0	2	1	1	1	1	1	0	0	0	3	0	0	2	1	0	0	2	1	1	1	1	1	0	0	0	3	0	0	2	1	0	0	2
tr|O06136|O06136_MYCTU	tr|O06136|O06136_MYCTU	2	2	2		1	2	2	2	0	0	0	0	1	0	0	0	1	0	1	0	0	1	0	0	0	0	0	0	1	0	0	0	1	0	1	0	0	1	0	0	0	0	0	0	1	0	0	0
tr|O06137|O06137_MYCTU	tr|O06137|O06137_MYCTU	7	7	7		1	7	7	7	3	1	1	2	3	1	2	3	4	5	3	3	3	4	4	5	3	1	1	2	3	1	2	3	4	5	3	3	3	4	4	5	3	1	1	2	3	1	2	3
tr|O06138|O06138_MYCTU	tr|O06138|O06138_MYCTU	3	3	3		1	3	3	3	2	0	0	0	1	1	0	1	2	3	1	2	2	3	1	1	2	0	0	0	1	1	0	1	2	3	1	2	2	3	1	1	2	0	0	0	1	1	0	1
tr|O06144|O06144_MYCTU	tr|O06144|O06144_MYCTU	11	11	11		1	11	11	11	8	8	9	8	8	7	5	7	8	7	8	8	7	7	6	6	8	8	9	8	8	7	5	7	8	7	8	8	7	7	6	6	8	8	9	8	8	7	5	7
tr|O06145|O06145_MYCTU	tr|O06145|O06145_MYCTU	1	1	1		1	1	1	1	1	1	0	1	1	0	0	0	1	0	0	1	1	0	0	0	1	1	0	1	1	0	0	0	1	0	0	1	1	0	0	0	1	1	0	1	1	0	0	0
tr|O06154|O06154_MYCTU	tr|O06154|O06154_MYCTU	6	6	6		1	6	6	6	4	4	4	4	5	5	5	4	3	5	4	6	5	5	5	5	4	4	4	4	5	5	5	4	3	5	4	6	5	5	5	5	4	4	4	4	5	5	5	4
tr|O06169|O06169_MYCTU	tr|O06169|O06169_MYCTU	2	2	2		1	2	2	2	1	1	0	1	1	1	1	2	1	1	1	1	1	2	0	2	1	1	0	1	1	1	1	2	1	1	1	1	1	2	0	2	1	1	0	1	1	1	1	2
tr|O06170|O06170_MYCTU	tr|O06170|O06170_MYCTU	1	1	1		1	1	1	1	1	1	1	1	0	0	1	1	0	1	1	1	1	1	0	1	1	1	1	1	0	0	1	1	0	1	1	1	1	1	0	1	1	1	1	1	0	0	1	1
tr|O06178|O06178_MYCTU	tr|O06178|O06178_MYCTU	2	2	2		1	2	2	2	0	1	0	0	1	1	0	2	0	0	1	2	2	1	0	2	0	1	0	0	1	1	0	2	0	0	1	2	2	1	0	2	0	1	0	0	1	1	0	2
tr|O06180|O06180_MYCTU	tr|O06180|O06180_MYCTU	1	1	1		1	1	1	1	0	1	1	1	1	1	1	1	0	0	0	1	1	1	1	0	0	1	1	1	1	1	1	1	0	0	0	1	1	1	1	0	0	1	1	1	1	1	1	1
tr|O06198|O06198_MYCTU	tr|O06198|O06198_MYCTU	5	5	5		1	5	5	5	2	4	3	4	5	4	3	3	3	3	3	3	4	4	5	4	2	4	3	4	5	4	3	3	3	3	3	3	4	4	5	4	2	4	3	4	5	4	3	3
tr|O06216|O06216_MYCTU	tr|O06216|O06216_MYCTU	16	16	16		1	16	16	16	13	12	13	12	16	14	14	15	10	10	11	10	14	13	14	14	13	12	13	12	16	14	14	15	10	10	11	10	14	13	14	14	13	12	13	12	16	14	14	15
tr|O06218|O06218_MYCTU	tr|O06218|O06218_MYCTU	18	18	18		1	18	18	18	17	16	16	16	18	18	16	18	16	16	15	15	17	17	17	17	17	16	16	16	18	18	16	18	16	16	15	15	17	17	17	17	17	16	16	16	18	18	16	18
tr|O06237|O06237_MYCTU	tr|O06237|O06237_MYCTU	8	8	8		1	8	8	8	4	4	4	4	4	5	4	5	2	4	6	5	6	5	5	6	4	4	4	4	4	5	4	5	2	4	6	5	6	5	5	6	4	4	4	4	4	5	4	5
tr|O06240|O06240_MYCTU	tr|O06240|O06240_MYCTU	5	5	5		1	5	5	5	4	4	3	4	4	3	3	4	2	4	4	3	4	4	3	2	4	4	3	4	4	3	3	4	2	4	4	3	4	4	3	2	4	4	3	4	4	3	3	4
tr|O06241|O06241_MYCTU	tr|O06241|O06241_MYCTU	3	3	3		1	3	3	3	2	2	2	3	1	2	2	2	2	2	2	2	2	2	2	2	2	2	2	3	1	2	2	2	2	2	2	2	2	2	2	2	2	2	2	3	1	2	2	2
tr|O06243|O06243_MYCTU	tr|O06243|O06243_MYCTU	2	2	2		1	2	2	2	2	2	2	2	2	2	2	2	2	2	2	2	2	2	2	2	2	2	2	2	2	2	2	2	2	2	2	2	2	2	2	2	2	2	2	2	2	2	2	2
tr|O06252|O06252_MYCTU	tr|O06252|O06252_MYCTU	2	2	2		1	2	2	2	2	1	1	1	1	1	1	1	2	1	1	2	1	1	1	1	2	1	1	1	1	1	1	1	2	1	1	2	1	1	1	1	2	1	1	1	1	1	1	1
tr|O06263|O06263_MYCTU	tr|O06263|O06263_MYCTU	21	21	21		1	21	21	21	14	14	14	12	13	12	13	9	12	16	14	13	12	11	11	14	14	14	14	12	13	12	13	9	12	16	14	13	12	11	11	14	14	14	14	12	13	12	13	9
tr|O06277|O06277_MYCTU	tr|O06277|O06277_MYCTU	1	1	1		1	1	1	1	1	1	1	1	1	1	1	1	1	1	1	1	1	1	1	1	1	1	1	1	1	1	1	1	1	1	1	1	1	1	1	1	1	1	1	1	1	1	1	1
tr|O06278|O06278_MYCTU	tr|O06278|O06278_MYCTU	10	10	10		1	10	10	10	5	7	8	7	6	9	8	8	5	8	6	9	5	5	5	7	5	7	8	7	6	9	8	8	5	8	6	9	5	5	5	7	5	7	8	7	6	9	8	8
tr|O06279|O06279_MYCTU	tr|O06279|O06279_MYCTU	5	5	5		1	5	5	5	4	4	4	4	4	4	4	4	4	4	4	4	4	5	4	4	4	4	4	4	4	4	4	4	4	4	4	4	4	5	4	4	4	4	4	4	4	4	4	4
tr|O06291|O06291_MYCTU	tr|O06291|O06291_MYCTU	18	18	18		1	18	18	18	14	16	16	16	13	12	14	14	13	16	14	14	14	12	15	14	14	16	16	16	13	12	14	14	13	16	14	14	14	12	15	14	14	16	16	16	13	12	14	14
tr|O06295|O06295_MYCTU	tr|O06295|O06295_MYCTU	2	2	2		1	2	2	2	2	2	2	2	2	2	2	1	2	2	2	2	2	1	1	2	2	2	2	2	2	2	2	1	2	2	2	2	2	1	1	2	2	2	2	2	2	2	2	1
tr|O06298|O06298_MYCTU	tr|O06298|O06298_MYCTU	8	8	8		1	8	8	8	7	7	8	7	6	7	6	8	8	7	8	8	8	8	7	8	7	7	8	7	6	7	6	8	8	7	8	8	8	8	7	8	7	7	8	7	6	7	6	8
tr|O06299|O06299_MYCTU	tr|O06299|O06299_MYCTU	7	7	7		1	7	7	7	6	5	7	6	4	6	3	5	4	5	5	5	5	3	4	6	6	5	7	6	4	6	3	5	4	5	5	5	5	3	4	6	6	5	7	6	4	6	3	5
tr|O06300|O06300_MYCTU	tr|O06300|O06300_MYCTU	6	6	6		1	6	6	6	5	5	5	4	4	5	6	4	5	5	5	3	4	5	4	4	5	5	5	4	4	5	6	4	5	5	5	3	4	5	4	4	5	5	5	4	4	5	6	4
tr|O06302|O06302_MYCTU	tr|O06302|O06302_MYCTU	5	5	5		1	5	5	5	3	3	5	2	4	4	3	3	2	2	1	1	3	3	3	3	3	3	5	2	4	4	3	3	2	2	1	1	3	3	3	3	3	3	5	2	4	4	3	3
tr|O06307|O06307_MYCTU	tr|O06307|O06307_MYCTU	6	6	6		1	6	6	6	5	5	5	5	4	4	5	5	5	5	5	5	4	4	6	4	5	5	5	5	4	4	5	5	5	5	5	5	4	4	6	4	5	5	5	5	4	4	5	5
tr|O06308|O06308_MYCTU	tr|O06308|O06308_MYCTU	1	1	1		1	1	1	1	1	1	1	1	1	1	1	1	1	1	1	0	1	1	1	1	1	1	1	1	1	1	1	1	1	1	1	0	1	1	1	1	1	1	1	1	1	1	1	1
tr|O06310|O06310_MYCTU	tr|O06310|O06310_MYCTU	3	3	3		1	3	3	3	3	3	3	3	2	3	3	2	1	2	2	2	2	2	3	2	3	3	3	3	2	3	3	2	1	2	2	2	2	2	3	2	3	3	3	3	2	3	3	2
tr|O06311|O06311_MYCTU	tr|O06311|O06311_MYCTU	5	5	5		1	5	5	5	4	3	3	4	4	3	3	5	3	4	4	4	3	2	2	4	4	3	3	4	4	3	3	5	3	4	4	4	3	2	2	4	4	3	3	4	4	3	3	5
tr|O06312|O06312_MYCTU	tr|O06312|O06312_MYCTU	4	4	4		1	4	4	4	1	1	0	0	1	2	2	2	0	0	0	0	2	2	1	1	1	1	0	0	1	2	2	2	0	0	0	0	2	2	1	1	1	1	0	0	1	2	2	2
tr|O06315|O06315_MYCTU	tr|O06315|O06315_MYCTU	8	8	8		1	8	8	8	4	5	5	4	6	6	6	5	4	5	5	4	5	6	4	5	4	5	5	4	6	6	6	5	4	5	5	4	5	6	4	5	4	5	5	4	6	6	6	5
tr|O06347|O06347_MYCTU	tr|O06347|O06347_MYCTU	3	3	3		1	3	3	3	2	2	3	2	2	2	3	3	2	3	1	3	3	3	2	3	2	2	3	2	2	2	3	3	2	3	1	3	3	3	2	3	2	2	3	2	2	2	3	3
tr|O06348|O06348_MYCTU	tr|O06348|O06348_MYCTU	8	8	8		1	8	8	8	6	6	6	6	5	5	5	6	5	5	4	5	5	5	5	4	6	6	6	6	5	5	5	6	5	5	4	5	5	5	5	4	6	6	6	6	5	5	5	6
tr|O06363|O06363_MYCTU	tr|O06363|O06363_MYCTU	12	12	12		1	12	12	12	8	8	7	7	7	7	6	8	5	5	4	7	6	10	5	6	8	8	7	7	7	7	6	8	5	5	4	7	6	10	5	6	8	8	7	7	7	7	6	8
tr|O06376|O06376_MYCTU	tr|O06376|O06376_MYCTU	6	6	6		1	6	6	6	5	4	5	4	4	4	5	4	5	5	4	4	4	4	3	5	5	4	5	4	4	4	5	4	5	5	4	4	4	4	3	5	5	4	5	4	4	4	5	4
tr|O06380|O06380_MYCTU	tr|O06380|O06380_MYCTU	13	13	13		1	13	13	13	9	10	10	11	10	11	8	11	10	10	10	13	10	9	11	10	9	10	10	11	10	11	8	11	10	10	10	13	10	9	11	10	9	10	10	11	10	11	8	11
tr|O06381|O06381_MYCTU	tr|O06381|O06381_MYCTU	7	7	7		1	7	7	7	4	3	5	5	5	4	3	5	4	5	3	4	4	4	5	4	4	3	5	5	5	4	3	5	4	5	3	4	4	4	5	4	4	3	5	5	5	4	3	5
tr|O06389|O06389_MYCTU	tr|O06389|O06389_MYCTU	3	3	3		1	3	3	3	2	2	2	3	1	1	3	2	1	2	1	2	2	2	2	2	2	2	2	3	1	1	3	2	1	2	1	2	2	2	2	2	2	2	2	3	1	1	3	2
tr|O06392|O06392_MYCTU	tr|O06392|O06392_MYCTU	6	6	6		1	6	6	6	5	6	6	6	6	6	6	5	5	5	5	4	5	6	4	5	5	6	6	6	6	6	6	5	5	5	5	4	5	6	4	5	5	6	6	6	6	6	6	5
tr|O06393|O06393_MYCTU	tr|O06393|O06393_MYCTU	3	3	3		1	3	3	3	2	2	2	2	3	2	2	2	2	3	1	3	1	1	1	3	2	2	2	2	3	2	2	2	2	3	1	3	1	1	1	3	2	2	2	2	3	2	2	2
tr|O06394|O06394_MYCTU	tr|O06394|O06394_MYCTU	10	10	10		1	10	10	10	7	9	9	7	0	0	1	0	8	7	8	8	0	0	0	0	7	9	9	7	0	0	1	0	8	7	8	8	0	0	0	0	7	9	9	7	0	0	1	0
tr|O06396|O06396_MYCTU	tr|O06396|O06396_MYCTU	17	17	17		1	17	17	17	12	13	14	12	11	14	15	16	10	14	13	13	12	12	14	15	12	13	14	12	11	14	15	16	10	14	13	13	12	12	14	15	12	13	14	12	11	14	15	16
tr|O06403|O06403_MYCTU	tr|O06403|O06403_MYCTU	4	4	4		1	4	4	4	2	3	3	3	3	4	4	4	3	4	2	2	3	3	3	4	2	3	3	3	3	4	4	4	3	4	2	2	3	3	3	4	2	3	3	3	3	4	4	4
tr|O06404|O06404_MYCTU	tr|O06404|O06404_MYCTU	6	6	6		1	6	6	6	4	4	3	5	5	5	5	5	4	3	3	4	3	3	3	5	4	4	3	5	5	5	5	5	4	3	3	4	3	3	3	5	4	4	3	5	5	5	5	5
tr|O06406|O06406_MYCTU	tr|O06406|O06406_MYCTU	2	2	2		1	2	2	2	1	1	1	2	1	1	1	1	1	1	1	1	1	2	1	1	1	1	1	2	1	1	1	1	1	1	1	1	1	2	1	1	1	1	1	2	1	1	1	1
tr|O06409|O06409_MYCTU	tr|O06409|O06409_MYCTU	3	3	3		1	3	3	3	3	3	3	3	2	3	3	2	3	3	2	2	2	2	3	2	3	3	3	3	2	3	3	2	3	3	2	2	2	2	3	2	3	3	3	3	2	3	3	2
tr|O06412|O06412_MYCTU	tr|O06412|O06412_MYCTU	4	4	4		1	4	4	4	4	4	4	3	4	4	4	4	4	4	3	4	4	4	4	4	4	4	4	3	4	4	4	4	4	4	3	4	4	4	4	4	4	4	4	3	4	4	4	4
tr|O06413|O06413_MYCTU	tr|O06413|O06413_MYCTU	4	4	4		1	4	4	4	4	4	4	3	4	4	2	4	3	3	4	2	2	3	1	2	4	4	4	3	4	4	2	4	3	3	4	2	2	3	1	2	4	4	4	3	4	4	2	4
tr|O06417|O06417_MYCTU	tr|O06417|O06417_MYCTU	9	9	9		1	9	9	9	7	7	7	8	4	4	4	5	5	6	6	4	6	6	6	5	7	7	7	8	4	4	4	5	5	6	6	4	6	6	6	5	7	7	7	8	4	4	4	5
tr|O06418|O06418_MYCTU	tr|O06418|O06418_MYCTU	5	5	5		1	5	5	5	4	5	4	2	4	4	4	5	4	2	3	4	3	4	5	3	4	5	4	2	4	4	4	5	4	2	3	4	3	4	5	3	4	5	4	2	4	4	4	5
tr|O06422|O06422_MYCTU	tr|O06422|O06422_MYCTU	1	1	1		1	1	1	1	0	0	0	1	0	0	1	1	0	1	1	0	0	0	0	0	0	0	0	1	0	0	1	1	0	1	1	0	0	0	0	0	0	0	0	1	0	0	1	1
tr|O06428|O06428_MYCTU	tr|O06428|O06428_MYCTU	13	13	13		1	13	13	13	12	11	11	11	10	11	11	11	11	11	11	12	9	10	12	12	12	11	11	11	10	11	11	11	11	11	11	12	9	10	12	12	12	11	11	11	10	11	11	11
tr|O06538|O06538_MYCTU	tr|O06538|O06538_MYCTU	1	1	1		1	1	1	1	1	1	1	1	1	1	1	0	1	1	1	1	0	1	1	1	1	1	1	1	1	1	1	0	1	1	1	1	0	1	1	1	1	1	1	1	1	1	1	0
tr|O06539|O06539_MYCTU	tr|O06539|O06539_MYCTU	2	2	2		1	2	2	2	1	1	1	0	1	1	2	1	1	1	1	1	1	1	1	1	1	1	1	0	1	1	2	1	1	1	1	1	1	1	1	1	1	1	1	0	1	1	2	1
tr|O06540|O06540_MYCTU	tr|O06540|O06540_MYCTU	1	1	1		1	1	1	1	1	1	1	1	1	1	1	1	1	1	1	1	1	1	1	1	1	1	1	1	1	1	1	1	1	1	1	1	1	1	1	1	1	1	1	1	1	1	1	1
tr|O06541|O06541_MYCTU	tr|O06541|O06541_MYCTU	10	10	10		1	10	10	10	7	8	8	9	10	9	10	9	7	9	8	10	9	6	9	7	7	8	8	9	10	9	10	9	7	9	8	10	9	6	9	7	7	8	8	9	10	9	10	9
tr|O06542|O06542_MYCTU	tr|O06542|O06542_MYCTU	5	5	5		1	5	5	5	4	5	4	4	4	4	4	3	3	5	5	4	3	3	4	4	4	5	4	4	4	4	4	3	3	5	5	4	3	3	4	4	4	5	4	4	4	4	4	3
tr|O06543|O06543_MYCTU	tr|O06543|O06543_MYCTU	6	6	6		1	6	6	6	3	2	3	2	3	4	3	5	3	3	2	3	4	4	2	3	3	2	3	2	3	4	3	5	3	3	2	3	4	4	2	3	3	2	3	2	3	4	3	5
tr|O06550|O06550_MYCTU	tr|O06550|O06550_MYCTU	2	2	2		1	2	2	2	1	2	1	2	1	2	2	1	1	1	1	0	2	2	1	2	1	2	1	2	1	2	2	1	1	1	1	0	2	2	1	2	1	2	1	2	1	2	2	1
tr|O06551|O06551_MYCTU	tr|O06551|O06551_MYCTU	4	4	4		1	4	4	4	2	2	3	4	4	4	4	3	3	2	1	3	3	4	3	3	2	2	3	4	4	4	4	3	3	2	1	3	3	4	3	3	2	2	3	4	4	4	4	3
tr|O06552|O06552_MYCTU	tr|O06552|O06552_MYCTU	5	5	5		1	5	5	5	5	4	5	5	5	5	5	5	4	2	3	4	4	3	5	4	5	4	5	5	5	5	5	5	4	2	3	4	4	3	5	4	5	4	5	5	5	5	5	5
tr|O06554|O06554_MYCTU	tr|O06554|O06554_MYCTU	7	7	7		1	7	7	7	6	7	6	6	7	5	6	7	6	6	6	6	6	6	6	6	6	7	6	6	7	5	6	7	6	6	6	6	6	6	6	6	6	7	6	6	7	5	6	7
tr|O06560|O06560_MYCTU	tr|O06560|O06560_MYCTU	15	15	15		1	15	15	15	9	11	10	11	11	13	13	12	12	9	11	10	13	13	11	14	9	11	10	11	11	13	13	12	12	9	11	10	13	13	11	14	9	11	10	11	11	13	13	12
tr|O06561|O06561_MYCTU	tr|O06561|O06561_MYCTU	6	6	6		1	6	6	6	1	3	2	2	3	2	3	2	2	2	0	1	3	1	3	1	1	3	2	2	3	2	3	2	2	2	0	1	3	1	3	1	1	3	2	2	3	2	3	2
tr|O06563|O06563_MYCTU	tr|O06563|O06563_MYCTU	18	18	18		1	18	18	18	15	16	16	17	15	16	16	14	14	15	17	15	15	14	14	16	15	16	16	17	15	16	16	14	14	15	17	15	15	14	14	16	15	16	16	17	15	16	16	14
tr|O06569|O06569_MYCTU	tr|O06569|O06569_MYCTU	3	3	3		1	3	3	3	2	1	1	1	3	1	1	2	0	1	1	1	2	2	2	2	2	1	1	1	3	1	1	2	0	1	1	1	2	2	2	2	2	1	1	1	3	1	1	2
tr|O06570|O06570_MYCTU	tr|O06570|O06570_MYCTU	7	7	7		1	7	7	7	6	7	6	6	6	7	7	7	6	6	6	6	7	6	6	7	6	7	6	6	6	7	7	7	6	6	6	6	7	6	6	7	6	7	6	6	6	7	7	7
tr|O06576|O06576_MYCTU	tr|O06576|O06576_MYCTU	9	9	9		1	9	9	9	4	7	6	4	5	7	5	6	7	8	8	7	6	7	6	7	4	7	6	4	5	7	5	6	7	8	8	7	6	7	6	7	4	7	6	4	5	7	5	6
tr|O06578|O06578_MYCTU	tr|O06578|O06578_MYCTU	8	8	8		1	8	8	8	6	7	5	4	5	3	5	5	5	5	6	4	5	6	5	8	6	7	5	4	5	3	5	5	5	5	6	4	5	6	5	8	6	7	5	4	5	3	5	5
tr|O06583|O06583_MYCTU	tr|O06583|O06583_MYCTU	7	7	7		1	7	7	7	6	4	5	6	6	5	5	4	6	5	5	7	4	6	5	6	6	4	5	6	6	5	5	4	6	5	5	7	4	6	5	6	6	4	5	6	6	5	5	4
tr|O06586|O06586_MYCTU	tr|O06586|O06586_MYCTU	5	5	5		1	5	5	5	3	3	3	1	3	2	2	1	2	4	3	3	3	2	3	4	3	3	3	1	3	2	2	1	2	4	3	3	3	2	3	4	3	3	3	1	3	2	2	1
tr|O06592|O06592_MYCTU	tr|O06592|O06592_MYCTU	5	5	5		1	5	5	5	4	4	5	4	5	4	5	5	4	4	4	4	5	4	5	5	4	4	5	4	5	4	5	5	4	4	4	4	5	4	5	5	4	4	5	4	5	4	5	5
tr|O06593|O06593_MYCTU	tr|O06593|O06593_MYCTU	3	3	3		1	3	3	3	2	1	1	1	2	2	1	1	1	2	2	2	2	1	2	1	2	1	1	1	2	2	1	1	1	2	2	2	2	1	2	1	2	1	1	1	2	2	1	1
tr|O06597|O06597_MYCTU	tr|O06597|O06597_MYCTU	8	8	8		1	8	8	8	8	7	7	8	7	7	6	8	6	5	8	7	8	7	7	6	8	7	7	8	7	7	6	8	6	5	8	7	8	7	7	6	8	7	7	8	7	7	6	8
tr|O06604|O06604_MYCTU	tr|O06604|O06604_MYCTU	9	9	9		1	9	9	9	8	8	7	6	6	4	4	3	7	7	7	6	3	1	7	3	8	8	7	6	6	4	4	3	7	7	7	6	3	1	7	3	8	8	7	6	6	4	4	3
tr|O06612|O06612_MYCTU	tr|O06612|O06612_MYCTU	1	1	1		1	1	1	1	1	1	1	1	0	0	0	0	1	1	1	1	0	1	0	0	1	1	1	1	0	0	0	0	1	1	1	1	0	1	0	0	1	1	1	1	0	0	0	0
tr|O06614|O06614_MYCTU	tr|O06614|O06614_MYCTU	9	9	7		1	9	9	7	6	5	5	5	3	2	4	2	4	7	5	8	4	3	5	5	6	5	5	5	3	2	4	2	4	7	5	8	4	3	5	5	5	4	4	4	2	1	3	1
tr|O06619|O06619_MYCTU	tr|O06619|O06619_MYCTU	4	4	4		1	4	4	4	3	3	1	1	3	2	2	3	3	4	3	4	3	3	3	2	3	3	1	1	3	2	2	3	3	4	3	4	3	3	3	2	3	3	1	1	3	2	2	3
tr|O06624|O06624_MYCTU	tr|O06624|O06624_MYCTU	2	2	2		1	2	2	2	2	2	2	2	2	2	2	2	2	2	2	1	2	2	2	2	2	2	2	2	2	2	2	2	2	2	2	1	2	2	2	2	2	2	2	2	2	2	2	2
tr|O06633|O06633_MYCTU	tr|O06633|O06633_MYCTU	3	3	3		1	3	3	3	3	1	1	2	3	3	3	3	3	2	1	3	3	2	2	3	3	1	1	2	3	3	3	3	3	2	1	3	3	2	2	3	3	1	1	2	3	3	3	3
tr|O06790|O06790_MYCTU	tr|O06790|O06790_MYCTU	3	3	3		1	3	3	3	0	1	1	2	1	1	1	3	0	1	2	1	0	2	1	1	0	1	1	2	1	1	1	3	0	1	2	1	0	2	1	1	0	1	1	2	1	1	1	3
tr|O06797|O06797_MYCTU	tr|O06797|O06797_MYCTU	6	6	6		1	6	6	6	5	5	5	5	5	4	5	4	4	5	5	5	5	6	5	5	5	5	5	5	5	4	5	4	4	5	5	5	5	6	5	5	5	5	5	5	5	4	5	4
tr|O06798|O06798_MYCTU;tr|O53461|O53461_MYCTU	tr|O06798|O06798_MYCTU;tr|O53461|O53461_MYCTU	2;1	2;1	2;1	;	2	2	2	2	2	2	2	2	2	2	2	2	2	2	2	2	2	2	2	2	2	2	2	2	2	2	2	2	2	2	2	2	2	2	2	2	2	2	2	2	2	2	2	2
tr|O06800|O06800_MYCTU	tr|O06800|O06800_MYCTU	2	2	2		1	2	2	2	1	2	1	2	0	0	0	1	0	2	0	1	1	2	2	1	1	2	1	2	0	0	0	1	0	2	0	1	1	2	2	1	1	2	1	2	0	0	0	1
tr|O06802|O06802_MYCTU	tr|O06802|O06802_MYCTU	8	8	8		1	8	8	8	8	8	7	7	7	8	6	8	7	6	7	8	8	5	6	6	8	8	7	7	7	8	6	8	7	6	7	8	8	5	6	6	8	8	7	7	7	8	6	8
tr|O06803|O06803_MYCTU	tr|O06803|O06803_MYCTU	13	13	13		1	13	13	13	11	10	9	8	9	10	10	10	9	8	8	11	11	11	8	9	11	10	9	8	9	10	10	10	9	8	8	11	11	11	8	9	11	10	9	8	9	10	10	10
tr|O06806|O06806_MYCTU	tr|O06806|O06806_MYCTU	3	3	3		1	3	3	3	1	1	2	1	3	1	1	3	1	1	1	1	2	2	2	2	1	1	2	1	3	1	1	3	1	1	1	1	2	2	2	2	1	1	2	1	3	1	1	3
tr|O06813|O06813_MYCTU	tr|O06813|O06813_MYCTU	8	8	8		1	8	8	8	5	7	6	5	6	2	2	3	3	4	6	5	3	4	3	2	5	7	6	5	6	2	2	3	3	4	6	5	3	4	3	2	5	7	6	5	6	2	2	3
tr|O06815|O06815_MYCTU	tr|O06815|O06815_MYCTU	5	5	5		1	5	5	5	3	4	4	4	3	3	3	3	3	3	4	3	3	3	4	4	3	4	4	4	3	3	3	3	3	3	4	3	3	3	4	4	3	4	4	4	3	3	3	3
tr|O06816|O06816_MYCTU	tr|O06816|O06816_MYCTU	8	8	8		1	8	8	8	7	7	7	7	7	6	7	7	8	7	7	7	8	8	7	8	7	7	7	7	7	6	7	7	8	7	7	7	8	8	7	8	7	7	7	7	7	6	7	7
tr|O06817|O06817_MYCTU	tr|O06817|O06817_MYCTU	7	7	7		1	7	7	7	5	6	7	5	3	5	4	4	5	7	5	5	6	7	6	6	5	6	7	5	3	5	4	4	5	7	5	5	6	7	6	6	5	6	7	5	3	5	4	4
tr|O06820|O06820_MYCTU	tr|O06820|O06820_MYCTU	1	1	1		1	1	1	1	1	0	1	1	1	1	1	1	1	1	1	1	1	1	1	1	1	0	1	1	1	1	1	1	1	1	1	1	1	1	1	1	1	0	1	1	1	1	1	1
tr|O06827|O06827_MYCTU	tr|O06827|O06827_MYCTU	5	5	5		1	5	5	5	3	1	1	2	3	1	3	2	1	1	4	3	3	3	4	4	3	1	1	2	3	1	3	2	1	1	4	3	3	3	4	4	3	1	1	2	3	1	3	2
tr|O06829|O06829_MYCTU	tr|O06829|O06829_MYCTU	15	15	15		1	15	15	15	9	12	11	9	11	11	10	13	9	9	11	11	10	12	14	12	9	12	11	9	11	11	10	13	9	9	11	11	10	12	14	12	9	12	11	9	11	11	10	13
tr|O06831|O06831_MYCTU	tr|O06831|O06831_MYCTU	17	17	17		1	17	17	17	15	13	13	15	14	14	15	15	13	14	13	12	15	15	15	16	15	13	13	15	14	14	15	15	13	14	13	12	15	15	15	16	15	13	13	15	14	14	15	15
tr|O06832|O06832_MYCTU	tr|O06832|O06832_MYCTU	7	7	7		1	7	7	7	6	5	5	6	5	4	5	6	6	6	6	5	6	6	6	6	6	5	5	6	5	4	5	6	6	6	6	5	6	6	6	6	6	5	5	6	5	4	5	6
tr|O07169|O07169_MYCTU	tr|O07169|O07169_MYCTU	15	15	15		1	15	15	15	13	12	13	13	14	14	14	14	13	13	14	12	15	14	13	15	13	12	13	13	14	14	14	14	13	13	14	12	15	14	13	15	13	12	13	13	14	14	14	14
tr|O07171|O07171_MYCTU	tr|O07171|O07171_MYCTU	1	1	1		1	1	1	1	1	1	1	1	1	1	1	1	1	1	1	1	1	1	1	1	1	1	1	1	1	1	1	1	1	1	1	1	1	1	1	1	1	1	1	1	1	1	1	1
tr|O07173|O07173_MYCTU	tr|O07173|O07173_MYCTU	5	5	5		1	5	5	5	5	5	5	5	4	5	5	4	5	5	5	4	5	4	5	5	5	5	5	5	4	5	5	4	5	5	5	4	5	4	5	5	5	5	5	5	4	5	5	4
tr|O07175|O07175_MYCTU	tr|O07175|O07175_MYCTU	1	1	1		1	1	1	1	1	1	1	1	1	1	1	1	1	1	1	1	1	1	1	1	1	1	1	1	1	1	1	1	1	1	1	1	1	1	1	1	1	1	1	1	1	1	1	1
tr|O07178|O07178_MYCTU	tr|O07178|O07178_MYCTU	22	22	22		1	22	22	22	14	15	11	16	14	15	17	16	18	20	16	19	16	17	18	18	14	15	11	16	14	15	17	16	18	20	16	19	16	17	18	18	14	15	11	16	14	15	17	16
tr|O07179|O07179_MYCTU	tr|O07179|O07179_MYCTU	9	9	9		1	9	9	9	4	4	4	3	6	6	6	6	4	4	3	3	7	4	3	4	4	4	4	3	6	6	6	6	4	4	3	3	7	4	3	4	4	4	4	3	6	6	6	6
tr|O07191|O07191_MYCTU	tr|O07191|O07191_MYCTU	5	5	5		1	5	5	5	5	5	5	4	5	4	4	4	5	4	4	5	4	5	4	5	5	5	5	4	5	4	4	4	5	4	4	5	4	5	4	5	5	5	5	4	5	4	4	4
tr|O07196|O07196_MYCTU	tr|O07196|O07196_MYCTU	19	19	19		1	19	19	19	15	16	15	15	17	15	16	17	15	14	15	16	15	15	16	16	15	16	15	15	17	15	16	17	15	14	15	16	15	15	16	16	15	16	15	15	17	15	16	17
tr|O07222|O07222_MYCTU	tr|O07222|O07222_MYCTU	2	2	2		1	2	2	2	2	1	0	1	0	0	0	0	2	1	1	2	0	1	0	1	2	1	0	1	0	0	0	0	2	1	1	2	0	1	0	1	2	1	0	1	0	0	0	0
tr|O07230|O07230_MYCTU	tr|O07230|O07230_MYCTU	6	6	6		1	6	6	6	5	5	5	5	4	6	6	3	5	4	4	5	5	3	4	4	5	5	5	5	4	6	6	3	5	4	4	5	5	3	4	4	5	5	5	5	4	6	6	3
tr|O07233|O07233_MYCTU	tr|O07233|O07233_MYCTU	2	2	2		1	2	2	2	0	0	1	1	1	1	0	1	0	1	1	2	1	0	1	0	0	0	1	1	1	1	0	1	0	1	1	2	1	0	1	0	0	0	1	1	1	1	0	1
tr|O07234|O07234_MYCTU	tr|O07234|O07234_MYCTU	5	5	5		1	5	5	5	1	1	1	1	3	2	1	2	0	1	1	0	1	2	4	3	1	1	1	1	3	2	1	2	0	1	1	0	1	2	4	3	1	1	1	1	3	2	1	2
[truncated: 563 more rows]
[truncated: 110 more columns]
