# Supplementary material for: Comprehensive Characterization of the Attenuated Double Auxotroph Mycobacterium tuberculosisΔleuDΔpanCD as an Alternative to H37Rv
Source: Front Microbiol. 2019 Aug 20;10:1922. doi: 10.3389/fmicb.2019.01922 (PMC6710366; doi:10.3389/fmicb.2019.01922)
Supplement: TABLE S4 — Regulated protein groups in M. tuberculosisΔleuDΔpanCD versus M. tuberculosis H37Rv during 2 days exposure to 7H9 at pH 6.5. [file Table_4.XLSX]

## Sheet: Table S4
Table S4. Regulated protein groups in M. tuberculosis ΔleuDΔpanCD versus M. tuberculosisH37Rv during two-day exposure to 7H9 at pH 6.5
Upregulated in M. tuberculosis ΔleuDΔpanCD at pH 6.5
Protein IDs	Protein name	Gene name(s)	LFQ intensity H37Rv pH 6.5 rep1	LFQ intensity H37Rv pH 6.5 rep2	LFQ intensity H37Rv pH 6.5 rep3	LFQ intensity H37Rv pH 6.5 rep4	LFQ intensity SAMMtb pH 6.5 rep1	LFQ intensity SAMMtb pH 6.5 rep2	LFQ intensity SAMMtb pH 6.5 rep3	LFQ intensity SAMMtb pH 6.5 rep4	log2 FC LFQ intensity SAMMtb pH 6.5/LFQ intensity H37Rv pH 6.5	Peptides	Razor + unique peptides	Unique peptides	Sequence coverage [%]	Unique + razor sequence coverage [%]	Unique sequence coverage [%]	Mol. weight [kDa]	Score	MS/MS count	Welch's T-test p-value H37Rv pH 6.5 SAMMtb pH 6.5	Welch's T-test q-value H37Rv pH 6.5 SAMMtb pH 6.5
sp|P9WIL7|PANB_MYCTU	3-methyl-2-oxobutanoate hydroxymethyltransferase	panB Rv2225 MTCY427.06	25.237	24.0047	23.8647	25.155	30.6156	31.3456	30.8873	31.6233	6.5526	6	6	6	51.2	51.2	51.2	29.336	279.16	130	2.2018e-05	0.0102439
sp|P9WQB7|AHPC_MYCTU	Alkyl hydroperoxide reductase C	ahpC Rv2428	26.3027	24.9693	24.8823	25.7152	30.0908	31.4956	30.5395	32.3472	5.6509	13	13	13	87.7	87.7	87.7	21.566	323.31	208	0.000187037	0.0217548
tr|O06279|O06279_MYCTU	Conserved hypothetical alanine and leucine rich protein	Rv3603c	27.016	26.2511	26.8338	26.6339	29.5529	29.6128	29.5793	29.4618	2.868	5	5	5	35.3	35.3	35.3	31.104	114.88	104	0.000275228	0.0243904
sp|P9WQB5|AHPD_MYCTU	Alkyl hydroperoxide reductase	ahpD Rv2429 MTCY428.17c	25.4724	25.1109	25.588	25.229	27.2693	27.959	27.4593	28.6171	2.4761	4	4	4	40.1	40.1	40.1	18.78	151.98	72	0.00189877	0.0436248
sp|P9WMF9|DEVR_MYCTU	DNA-binding transcriptional activator DevR/DosR	devR dosR Rv3133c	30.9245	29.504	29.7747	29.9375	32.6321	31.8521	32.5375	32.2484	2.28235	12	12	12	59.4	59.4	59.4	23.294	323.31	448	0.00165898	0.0417212
tr|O53238|O53238_MYCTU	Probable transcriptional regulatory protein	Rv2989	28.6527	28.9147	28.9911	29.0199	31.3413	31.0168	31.3003	30.9275	2.25188	10	10	10	59.2	59.2	59.2	24.316	323.31	270	3.79299e-06	0.00705876
sp|P9WN99|FTSWL_MYCTU	Uncharacterized FtsW-like protein	rodA Rv0017c MTCY10H4.17c	29.429	28.8274	29.1727	29.3352	31.1998	31.1908	31.7526	31.2103	2.1473	4	4	4	8.5	8.5	8.5	50.61	44.498	36	3.02187e-05	0.0112474
sp|P9WJZ5|Y2003_MYCTU	Uncharacterized protein	Rv2003c MTCY39.14	25.2022	25.0353	24.4431	23.856	27.2858	26.1686	26.7929	26.8386	2.13733	6	6	6	39.6	39.6	39.6	31.049	123.86	25	0.00180062	0.0440915
sp|P9WIS3|BKDA_MYCTU	3-methyl-2-oxobutanoate dehydrogenase subunit alpha	bkdA pdhA Rv2497c	25.7932	25.3949	25.1297	25.552	27.3103	26.908	27.1261	27.4883	1.74073	9	9	9	39.8	39.8	39.8	40.615	45.472	39	9.27554e-05	0.0156925
tr|L0TB61|L0TB61_MYCTU;sp|Rv2037c|Rv2037c|H37Rv-SAMMtb	Conserved transmembrane protein	Rv2037c	25.7266	25.5831	25.631	25.3303	27.3326	26.8291	27.2696	27.3363	1.62415	9	9	9	57.4	57.4	57.4	34.688	152.42	57	7.32382e-05	0.015144
sp|P9WPA1|COAX_MYCTU	Type III pantothenate kinase	coaX Rv3600c	28.4116	27.7942	28.2778	28.5647	29.8635	29.7798	29.7269	29.6647	1.49665	8	8	8	52.9	52.9	52.9	29.304	151.66	132	0.00197453	0.0442723
tr|L7N662|L7N662_MYCTU	Probable integral membrane cytochrome D ubiquinol oxidase	cydA Rv1623c	27.8528	27.0652	27.2529	27.1021	28.6757	28.4861	28.6199	28.9279	1.35915	6	6	6	19.6	19.6	19.6	53.826	91.152	139	0.00183105	0.0436871
sp|P9WFH1|Y3399_MYCTU	Putative S-adenosyl-L-methionine-dependent methyltransferase	Rv3399 MTCY78.29c	26.9552	26.5419	26.51	26.4857	27.3599	27.978	27.772	28.0563	1.16835	12	12	12	56.3	56.3	56.3	38.14	135.86	114	0.00127816	0.0403161
sp|P9WIS1|BKDB_MYCTU	3-methyl-2-oxobutanoate dehydrogenase subunit beta	bkdB pdhB Rv2496c	27.1101	26.9898	26.8534	26.7766	27.925	27.9358	28.1712	28.1554	1.11437	14	14	14	60.6	60.6	60.6	38.064	142.38	80	3.28044e-05	0.00872127
tr|O53905|O53905_MYCTU	Conserved protein	Rv1531	27.9855	27.6093	27.768	27.7071	28.7812	28.9397	28.6041	29.036	1.07278	7	7	7	72.3	72.3	72.3	20.795	189.37	80	0.000151561	0.0188037
sp|Rv2495c|bkdC|H37Rv-SAMMtb;sp|O06159|BKDC_MYCTU	Dihydrolipoyllysine-residue acyltransferase component of branched-chain alpha-ketoacid dehydrogenase complex	bkdC pdhC Rv2495c	28.9614	28.8571	28.6779	28.7602	29.6011	30.182	29.7181	29.9084	1.03825	15	15	15	52.9	52.9	52.9	41.03	225.57	154	0.00131851	0.0408959
Downregulated in M. tuberculosis ΔleuDΔpanCD at pH 6.5
sp|Rv2988c|leuC|SAMMtb;sp|P9WQF5|LEUC_MYCTU	3-isopropylmalate dehydratase large subunit	leuC Rv2988c MTV012.02c	29.7417	29.6707	29.7511	29.8253	28.3083	27.4567	28.1945	27.8032	-1.80652	14	14	14	40.8	40.8	40.8	50.172	251.17	227	0.0022155	0.0448158
sp|P9WP41|CUT2_MYCTU	Probable cutinase	cut2 Rv2301 MTCY339.08c	26.6155	25.8575	26.0764	25.9555	24.4167	24.6291	24.0691	23.9943	-1.84892	3	3	3	21.3	21.3	21.3	23.926	64.735	19	0.000192101	0.0198611
sp|P9WQ29|Y1320_MYCTU	Uncharacterized protein	Rv1320c MTCY130.05c	26.6413	27.0517	27.4245	26.9776	24.7918	25.051	24.6472	25.3496	-2.06387	8	8	7	26.8	26.8	24.2	61.964	19.39	14	9.04389e-05	0.0168307
sp|P9WIL5|PANC_MYCTU	Pantothenate synthetase	panC Rv3602c MTCY07H7B.20	28.6478	28.2483	28.6555	28.6523	25.1903	24.0538	23.7241	24.7905	-4.1113	9	9	9	57	57	57	32.677	262.64	86	0.000582779	0.0361517
