# Supplementary material for: Comprehensive Characterization of the Attenuated Double Auxotroph Mycobacterium tuberculosisΔleuDΔpanCD as an Alternative to H37Rv
Source: Front Microbiol. 2019 Aug 20;10:1922. doi: 10.3389/fmicb.2019.01922 (PMC6710366; doi:10.3389/fmicb.2019.01922)
Supplement: TABLE S5 — Regulated protein groups in M. tuberculosisΔleuDΔpanCD versus M. tuberculosis H37Rv during growth in 7H9 at pH 4.5. [file Table_5.XLSX]

## Sheet: Table S5
Table S5. Regulated protein groups in M. tuberculosisΔleuDΔpanCDversus M. tuberculosisH37Rv during growth in 7H9 at pH 4.5
Upregulated in M. tuberculosis ΔleuDΔpanCD at pH 4.5
Protein IDs	Protein name	Gene name(s)	log 2 LFQ intensity H37Rv pH4.5 rep1	log 2 LFQ intensity H37Rv pH4.5 rep2	log 2 LFQ intensity H37Rv pH4.5 rep3	log 2 LFQ intensity H37Rv pH4.5 rep4	log 2 LFQ intensity SAMMtb pH4.5 rep1	log 2 LFQ intensity SAMMtb pH4.5 rep2	log 2 LFQ intensity SAMMtb pH4.5 rep3	log 2 LFQ intensity SAMMtb pH4.5 rep4	log2 FC LFQ intensity SAMMtb pH4.5 vs log 2 LFQ intensity H37Rv pH4.5	Peptides	Razor + unique peptides	Unique peptides	Sequence coverage [%]	Unique + razor sequence coverage [%]	Unique sequence coverage [%]	Mol. weight [kDa]	Score	MS/MS count	Welch's T.test p.value H37Rv pH4.5 SAMMtb pH4.5	Welch's T.test q.value H37Rv pH4.5 SAMMtb pH4.5
tr|I6X9X6|I6X9X6_MYCTU	Uncharacterized protein	Rv0839	24.3079	24.8387	24.3209	24.7161	29.857	29.6998	28.8063	29.1049	4.8211	7	7	7	56.7	56.7	56.7	29.64	147.77	89	2.20171e-05	0.00674459
sp|P9WQB7|AHPC_MYCTU	Alkyl hydroperoxide reductase C	ahpC Rv2428	24.7932	24.012	26.4249	24.8453	28.7952	29.291	29.8615	30.0513	4.4809	13	13	13	87.7	87.7	87.7	21.566	323.31	208	0.000747049	0.0305128
sp|P9WLS3|Y1738_MYCTU	Uncharacterized protein	Rv1738 MTCY04C12.23	28.069	26.2223	26.0694	26.3214	29.8649	29.374	30.1849	29.8548	3.14912	3	3	3	39.4	39.4	39.4	10.606	100.27	150	0.00396578	0.0470265
tr|O53238|O53238_MYCTU	Probable transcriptional regulatory protein	Rv2989	28.4005	28.629	28.7471	28.4995	31.474	31.5568	31.2373	31.4342	2.85655	10	10	10	59.2	59.2	59.2	24.316	323.31	270	1.5366e-07	0.000141213
tr|I6X7F9|I6X7F9_MYCTU	Uncharacterized protein	Rv3488	23.8075	25.4934	25.0124	25.3943	27.775	27.6956	27.514	27.9159	2.79822	2	2	2	22.4	22.4	22.4	11.928	9.4453	16	0.00432372	0.0481637
sp|P9WIL7|PANB_MYCTU	3-methyl-2-oxobutanoate hydroxymethyltransferase	panB Rv2225 MTCY427.06	24.14	25.8969	24.9756	25.0116	27.5185	27.4921	28.089	27.9932	2.76717	6	6	6	51.2	51.2	51.2	29.336	279.16	130	0.00192851	0.0369229
sp|P9WQ77|LAT_MYCTU	Probable L-lysine-epsilon aminotransferase	lat Rv3290c MTCY71.30	26.8962	27.7064	27.3585	27.0056	29.7537	29.7038	29.921	29.9411	2.58823	13	13	13	51	51	51	49.012	242.74	74	0.000323044	0.0269889
tr|O06279|O06279_MYCTU	Conserved hypothetical alanine and leucine rich protein	Rv3603c	27.5081	27.4524	27.4111	26.9688	29.6557	29.7675	29.831	29.7659	2.41992	5	5	5	35.3	35.3	35.3	31.104	114.88	104	0.000118677	0.0198299
sp|P9WFD3|Y3134_MYCTU	Universal stress protein	Rv3134c	24.5039	25.3635	24.3647	25.4188	27.081	27.5691	27.3526	26.9671	2.32972	8	8	8	63.4	63.4	63.4	28.008	281.83	151	0.00118007	0.0309852
sp|P9WMA9|DATIN_MYCTU	Dormancy associated translation inhibitor	Rv0079	29.8896	28.9371	28.8066	28.53	31.2269	31.344	31.3645	31.2198	2.24798	13	13	13	65.6	65.6	65.6	29.506	323.31	310	0.00430067	0.048199
sp|P9WQB3|LEU1_MYCTU	2-isopropylmalate synthase	leuA Rv3710 MTV025.058	30.7003	30.9636	30.8768	30.8523	33.1286	32.9842	32.9286	33.0651	2.17837	28	28	28	59	59	59	70.113	323.31	789	1.31818e-07	0.000242282
sp|P9WQB5|AHPD_MYCTU	Alkyl hydroperoxide reductase	ahpD Rv2429 MTCY428.17c	25.7422	25.5515	26.376	26.0652	27.8847	27.773	28.0872	28.0505	2.01512	4	4	4	40.1	40.1	40.1	18.78	151.98	72	0.000534453	0.0258506
tr|I6Y9H2|I6Y9H2_MYCTU	Possible oxidase regulatory-related protein	Rv2499c	24.5477	24.8391	23.9855	25.1232	26.8242	26.6037	26.3321	26.0269	1.82285	3	3	3	36.8	36.8	36.8	20.259	11.558	29	0.00127752	0.0317309
sp|P9WKK7|ACEA_MYCTU	Isocitrate lyase	icl Rv0467 MTV038.11	29.8372	30.0445	30.3165	30.0955	31.5786	31.5765	31.8033	31.8504	1.62878	15	15	15	63.8	63.8	63.8	47.086	323.31	491	2.08997e-05	0.00768274
tr|L0TB61|L0TB61_MYCTU;sp|Rv2037c|Rv2037c|H37Rv-SAMMtb	Conserved transmembrane protein	Rv2037c	26.3479	25.9854	26.6779	26.4254	27.7468	27.8723	28.0881	28.2169	1.62187	9	9	9	57.4	57.4	57.4	34.688	152.42	57	0.000156215	0.0205088
sp|P9WMS5|Y3376_MYCTU	Phosphatase	Rv3376	25.2473	24.8987	24.8011	25.1337	26.3082	26.386	26.6486	26.8889	1.53772	10	10	10	37.8	37.8	37.8	23.664	55.901	49	0.000131241	0.0185555
tr|O65931|O65931_MYCTU	Probable arylsulfatase	atsB Rv3299c	26.9378	26.4439	26.8819	27.2615	28.2351	28.1335	28.4944	28.654	1.49797	19	19	19	32.4	32.4	32.4	105.68	150.43	114	0.000549381	0.0258914
sp|P9WQC3|ADH_MYCTU	Probable alcohol dehydrogenase	adh Rv1530	26.5487	26.2736	26.4232	26.439	27.7876	27.8256	27.8736	28.051	1.46332	8	8	8	30	30	30	37.996	58.821	52	1.89096e-06	0.00115853
tr|P95151|P95151_MYCTU	Conserved protein	Rv1864c	23.7054	24.3464	24.0382	24.7293	25.2745	25.7346	25.7247	25.6886	1.40078	6	6	6	37.1	37.1	37.1	27.24	17.24	23	0.00332636	0.0452878
sp|P9WJZ5|Y2003_MYCTU	Uncharacterized protein	Rv2003c MTCY39.14	25.4335	24.7691	25.2598	24.9448	26.5046	26.9687	26.1053	26.3546	1.3815	6	6	6	39.6	39.6	39.6	31.049	123.86	25	0.00122869	0.0318074
sp|P9WGR9|Y1350_MYCTU	Uncharacterized oxidoreductase	fabG2 Rv1350 MTCY02B10.14	25.5012	26.1032	25.9337	25.8757	27.0435	26.8742	27.3089	27.4115	1.30607	6	6	6	35.2	35.2	35.2	25.871	36.856	27	0.000314952	0.0275658
tr|Q50631|Q50631_MYCTU	Probable fatty-acid-CoA ligase	fadD9 Rv2590	28.9699	28.9791	28.9014	29.0412	30.1299	30.3398	30.0894	30.1405	1.202	36	36	35	47	47	47	127.33	323.31	341	1.88062e-05	0.00864144
sp|P9WPA1|COAX_MYCTU	Type III pantothenate kinase	coaX Rv3600c	28.4753	28.6945	28.7043	28.4447	29.6579	29.7585	29.5923	29.466	1.03898	8	8	8	52.9	52.9	52.9	29.304	151.66	132	3.32376e-05	0.00872725
sp|P9WJF5|CSM5_MYCTU	CRISPR type III-associated RAMP protein	csm5 Rv2819c	24.5394	24.8082	24.745	25.3659	25.8088	25.5485	25.9918	26.1154	1.0015	8	8	8	31.5	31.5	31.5	42.339	13.853	23	0.0046823	0.0497461
Down regulated in M. tuberculosis ΔleuDΔpanCD at pH 4.5
tr|L0T7Y7|L0T7Y7_MYCTU	PPE family protein	PPE31 Rv1807	26.051	25.8222	25.9524	26.0707	24.946	25.3323	24.6402	24.6093	-1.09212	2	2	2	14.3	14.3	14.3	38.868	13.667	11	0.00465758	0.0497711
sp|P9WQK5|Y073_MYCTU	Uncharacterized ABC transporter ATP-binding protein	Rv0073	28.0375	27.7755	27.562	27.6174	26.7585	26.8352	26.3439	26.6592	-1.0989	6	5	5	29.7	25.5	25.5	35.801	114.86	89	0.000351472	0.0239261
sp|P9WI19|PPE22_MYCTU	Uncharacterized PPE family protein	PPE22 Rv1705c	25.8117	25.5578	25.4458	25.9911	24.2737	24.2866	24.5212	25.0112	-1.17842	2	2	2	17.4	17.4	17.4	38.443	10.875	13	0.00198132	0.0360561
sp|P9WIL5|PANC_MYCTU	Pantothenate synthetase	panC Rv3602c MTCY07H7B.20	28.8969	29.1156	28.7682	28.9513	24.1273	24.47	25.2302	25.9856	-3.97972	9	9	9	57	57	57	32.677	262.64	86	0.0019565	0.0366943
